# Supplementary material for: Viral rhodopsins 1 are an unique family of light-gated cation channels
Source: Nat Commun. 2020 Nov 11;11:5707. doi: 10.1038/s41467-020-19457-7 (PMC7659345; doi:10.1038/s41467-020-19457-7)
Supplement: Supplementary file 4 — Source Data [file 41467_2020_19457_MOESM4_ESM.xlsx]

## Sheet: Figure 1a
Arch3	MDPIALQAGYDLLGDGRPETLWLGIGTLLMLIGTFYFLVRGWGVTDKDAREYYAVTILVPGIASAAYLSMFFGIGLTEVTVGGEMLDIYYARYADWLFTTPLLLLDLALLAKVDRVTIGTLVGVDALMIVTGLIGALSHTAIARYSWWLFSTICMIVVLYFLATSLRSAAKERGPEVASTFNTLTALVLVLWTAYPILWIIGTEGAGVVGLGIETLLFMVLDVTAKVGFGFILLRSRAILGDTEAPEPSAGADVSAAD
Chrimson	MAELISSATRSLFAAGGINPWPNPYHHEDMGCGGMTPTGECFSTEWWCDPSYGLSDAGYGYCFVEATGGYLVVGVEKKQAWLHSRGTPGEKIGAQVCQWIAFSIAIALLTFYGFSAWKATCGWEEVYVCCVEVLFVTLEIFKEFSSPATVYLSTGNHAYCLRYFEWLLSCPVILIKLSNLSGLKNDYSKRTMGLIVSCVGMIVFGMAAGLATDWLKWLLYIVSCIYGGYMYFQAAKCYVEANHSVPKGHCRMVVKLMAYAYFASWGSYPILWAVGPEGLLKLSPYANSIGHSICDIIAKEFWTFLAHHLRIKIHEHILIHGDIRKTTKMEIGGEEVEVEEFVEEEDEDTV
ChrMine	MAHAPGTDQMFYVGTMDGWYLDTKLNSVAIGAHWSCFIVLTITTFYLGYESWTSRGPSKRTSFYAGYQEEQNLALFVNFFAMLSYFGKIVADTLGHNFGDVGPFIIGFGNYRYADYMLTCPMLVYDLLYQLRAPYRVSCSAIIFAILMSGVLAEFYAEGDPRLRNGAYAWYGFGCFWFIFAYSIVMSIVAKQYSRLAQLAQDTGAEHSLHVLKFAVFTFSMLWILFPLVWAICPRGFGWIDDNWTEVAHCVCDIVAKSCYGFALARFRKTYDEELFRLLEQLGHDEDEFQKLELDMRLSSNGERLRRLS
CrChR1	MSRRPWLLALALAVALAAGSAGASTGSDATVPVATQDGPDYVFHRAHERMLFQTSYTLENNGSVICIPNNGQCFCLAWLKSNGTNAEKLAANILQWITFALSALCLMFYGYQTWKSTCGWEEIYVATIEMIKFIIEYFHEFDEPAVIYSSNGNKTVWLRYAEWLLTCPVILIHLSNLTGLANDYNKRTMGLLVSDIGTIVWGTTAALSKGYVRVIFFLMGLCYGIYTFFNAAKVYIEAYHTVPKGICRDLVRYLAWLYFCSWAMFPVLFLLGPEGFGHINQFNSAIAHAILDLASKNAWSMMGHFLRVKIHEHILLYGDIRKKQKVNVAGQEMEVETMVH
CrChR2	MDYGGALSAVGRELLFVTNPVVVNGSVLVPEDQCYCAGWIESRGTNGAQTASNVLQWLAAGFSILLLMFYAYQTWKSTCGWEEIYVCAIEMVKVILEFFFEFKNPSMLYLATGHRVQWLRYAEWLLTCPVILIHLSNLTGLSNDYSRRTMGLLVSDIGTIVWGATSAMATGYVKVIFFCLGLCYGANTFFHAAKAYIEGYHTVPKGRCRQVVTGMAWLFFVSWGMFPILFILGPEGFGVLSVYGSTVGHTIIDLMSXNCWGLLGHYLRVLIHEHILIHGDIRKTTKLNIGGTEIEVETLVEDEAEAGAVNKGTGK
G1ACR_243	MIITLWAVVCMCQALFMMTRAPKVTWEAVYLPLVECILYCCTGAGYGQLRMGDGRMLPLSRMCSWLITCPIMLSQAFGIHDLKLYGIQMRMPILAASLIRSVCGLLASTTTDTKVVKWFFFFLGFCFFSMEIGSVWFIFQHGIAKFAPTTDVPENATALNRLYIMRVIFFSSWTAFPLFWVLSSTGLCVISEQTSALGYLCADAFCKNLYGVIQTNTVWGVLGGTWTPKKPPSKDDEEAPTNSHNDKEMDAFTAPHGRFNSAKEIQDTYNSDTYFIRAAKAVSVRMSRKKG
GtACR1	MSSITCDPAIYGEWSRENQFCVEKSLITLDGIKYVQLVMAVVSACQVFFMVTRAPKVPWEAIYLPTTEMITYSLAFTGNGYIRVANGKYLPWARMASWLCTCPIMLGLVSNMALVKYKSIPLNPMMIAASSICTVFGITASVVLDPLHVWLYCFISSIFFIFEMVVAFAIFAITIHDFQTIGSPMSLKVVERLKLMRIVFYVSWMAYPILWSFSSTGACIMSENTSSVLYLLGDALCKNTYGILLWATTWGLLNGKWDRDYVKGRNVDGTLMPEYEQDLEKGNTERYEDARAGET
GtBCCR2	MVASSAVITANWISFLAISASFIILLVISLRYKGPGGTESFYNGFKEQNMLTVFINLWCALAYFAKVLQSHSNDNGFAPLTVIPYVDYCTTCPLLTLDLLWCLDAPYKISSAVLVFTCLVIAVACSLAVAPFSYCWFAMGMVLFTFTYVFILSIVRQRLDFFTLCARDSNAKQSLKHLKTAVFIYFGIWLLFPLLWLLSYRAANVISNDINHIFHCILDVIAKSVYGFALLYFKMYFDKKLIESGIDEDDFAKFSKVVTTHRSEEKQKRKPAVSQSPKMYYDEAAYQDGEVESNLQSKIR
GtBCCR4	MTTSAPSLSDPNWQYGMGGWNNPRLPNFNLHDPTVIGVDWLGFLCLLGASLALMYKLMSFKGPDGDQEFFVGYREEKCLSIYVNLIAAITYWGRICAHFNNDMGLSLSVNYFKYLDYIFTCPILTLDLLWSLNLPYKITYSLFVGLTIACGVFCNAFEPPARYLWFMFGCFIFAFTWISIIRLVYARFQQFLNEDAKKIRAPLKLSLTLYFSIWCGYPALWLLTEFGAISQLAAHVTTVIMDVAAKSVYGFALLKFQLGVDKRDVWLDELKSVRYRDVVPQIRPSKTREGRMEYSEDGDFMRPSKGKRAEGDYMNPRWDHHDDGRRLPDSREMDEQVHEKDQEISSTMKQIADLNKQLSAMQESEAV
HsBR	MLELLPTAVEGVSQAQITGRPEWIWLALGTALMGLGTLYFLVKGMGVSDPDAKKFYAITTLVPAIAFTMYLSMLLGYGLTMVPFGGEQNPIYWARYADWLFTTPLLLLDLALLVDADQGTILALVGADGIMIGTGLVGALTKVYSYRFVWWAISTAAMLYILYVLFFGFTSKAESMRPEVASTFKVLRNVTVVLWSAYPVVWLIGSEGAGIVPLNIETLLFMVLDVSAKVGFGLILLRSRAIFGEAEAPEPSAGDGAAATSD
HsHR	MTETLPPVTESAVALQAEVTQRELFEFVLNDPLLASSLYINIALAGLSILLFVFMTRGLDDPRAKLIAVSTILVPVVSIASYTGLASGLTISVLEMPAGHFAEGSSVMLGGEEVDGVVTMWGRYLTWALSTPMILLALGLLAGSNATKLFTAITFDIAMCVTGLAAALTTSSHLMRWFWYAISCACFIVVLYILLVEWAQDAKAAGTADIFSTLKLLTVVMWLGYPIVWALGVEGVAVLPVGYTSWAYSALDIVAKYIFAFLLLNYLTSNEGVVSGSILDVPSASGAPADD
Jaws	MTAVSTTATTVLQATQSDVLQEIQSNFLLNSSIWVNIALAGVVILLFVAMGRDLESPRAKLIWVATMLVPLVSISSYAGLASGLTVGFLQMPPGHALAGQEVLSPWGRYLTWTFSTPMILLALGLLADTDIASLFTAITMDIGMCVTGLAAALITSSHLLRWVFYGISCAFFVAVLYVLLVQWPADAEAAGTSEIFGTLRILTVVLWLGYPILFALGSEGVALLSVGVTSWGYSGLDILAKYVFAFLLLRWVAANEGTVSGSGMGIGSGGAAPADD
KR2	MTQELGNANFENFIGATEGFSEIAYQFTSHILTLGYAVMLAGLLYFILTIKNVDKKFQMSNILSAVVMVSAFLLLYAQAQNWTSSFTFNEEVGRYFLDPSGDLFNNGYRYLNWLIDVPMLLFQILFVVSLTTSKFSSVRNQFWFSGAMMIITGYIGQFYEVSNLTAFLVWGAISSAFFFHILWVMKKVINEGKEGISPAGQKILSNIWILFLISWTLYPGAYLMPYLTGVDGFLYSEDGVMARQLVYTIADVSSKVIYGVLLGNLAITLSKNKELVEANS
MerMAID_1	MVPIYATFQLFAVLITAATLVFYVSQLRNGNKGDWEPIYVSGVEFIAYLMALVLPDGYAFRSFQDDSGIITVPVFRYVSWLATCPIILKVLVTVISHEDNIDQDVILRLMLLITWIELLGFMGSMYVGMLKVFCIALAIILCIYMYYIICTTWNKNHHESLLLSYPKERFELMALLMVSWIVFPILYIVGPECFGLISNQFSIIGHVIGDVISKNLWGLMAWKLRLKIKDGQPMEHVNPLKIVSNDGTNTMENYPLDKIIQT
MerMAID_2	MVSVQLHVFAQILTTFISCANAMYYLYIYKCTKRGHLMKWEVAWVAIVETINYTIQISTGSEQIELAGGAKFPWMRYVGWQLTCPVLLTFIVTNMLEAPTTRVVVQMLMLLQFIMLSGMTASLLQAMTLKVIFVLLASAGLICLYYSLYTKRKNKQLPMANNKEMHLLLYFMTSWLVFPLMFILGPEMLNVMPFEWTLVGHCIGDLISKNAFGMLAWQYTKYLHRDEIKEIKRGFPEVDDVESIHSAAAVSTGQGKTATHISLPLNMLPMFMYNNQNTPKHDNPSTPKHHTPEEITDAATKA
OLPVR1	MDNIIMTAYISIFVQIITAIISVYGLFIPLNFKDIILREILILELIVQIIEFIFYIWLIITLQSINEDITYVRYFDWVLTTPVMLLTTVYFFEYMNSDDGIRKKEINDRDYVYLFYICLSNFFMLLIGYLGETKQINKMLTLFGGSFFLFLTFYLLYVKYTKENWMNYIVFYFMFLVWFLYGFAFMFPFSIKNQMYNILDIVSKNIYSIFIFIVILNQSYKLL
BPR_Med12	DDYVGISFWLAAAIMLASTVFFFVERSDVPVKWKTSLTVAGLVTGVAFWHYLYMRGVWIYAGETPTVFRYIDWLITVPLQIIEFYLIIAAVTAISSAVFWKLLIASLVMLIGGFIGEAGLGDVVVWWIVGMIAWLYIIYEIFLGETAKANAGSGNAASQQAFNTIKWIVTVGWAIYPIGYAWGYFGDGLNEDALNIVYNLADLINKAAFGLAIWAAAMK
GPR	GGDLDASDYTGVSFWLVTAALLASTVFFFVERDRVSAKWKTSLTVSGLVTGIAFWHYMYMRGVWIETGDSPTVFRYIDWLLTVPLLICEFYLILAAATNVAGSLFKKLLVGSLVMLVFGYMGEAGIMAAWPAFIIGCLAWVYMIYELWAGEGKSACNTASPAVQSAYNTMMYIIIFGWAIYPVGYFTGYLMGDGGSALNLNLIYNLADFVNKILFGLIIWNVAV
VirChR1	MKDKELLLLTVKISLVVQIISGIVSSFGIFIKLAPKDYILRDILIIETVVQIVEAIFYVYIYLSLESLDNNVITSRRYFDWVITTPIMLISTILFMRYNIRILYDKSKNKQNRQNKPKSNLTTYNVIKNNKDTIIKIVIGNFIMLCFGYLGEVDILSKTISIPIGFIFFFYVFYLIWREFGSYTQQNQILFWVLFIVWGLYGVSACLPVLQKNICYNILDIISKNFYGLYIFYYIYQHRLVVX
MGXDB009033_k141_1450750_00007	MNLTKTDVVNVMKQLTEKLSKMEDLQNSEGEGKEEKEGFVNMKSDTTVRNTFYVTYVFFLTTATITFIEAMRTKDIKARHILNLETAISVIAAYFYGTFIEKVNKKQLNYKDINMTRYLDWSMTTPIMLLVLVLAFLYNTGGRLRLGTFATILLLNFIMLGSGYLGDIGNIPKMTGWGVGFGAFFAMYYYIYNTFLKGKYKFDNSILYWAFFILWSMYGLLYLADEKIKNVGYNILDLFAKCFVGIFFWAYFTKVITL
MGXDB009118_k141_1282184_00002	MNTLDSKYVDTKKSHDQLNEKLKGNDRFVVLTFYITYVFLMTTATITFIESIATDNQKVRHILNLETCISVVATFFYSKFAKMIHVENINYKEINVNRYTDWMITTPLMLWVLCLVFCYNNKENFKLSSFMTILILNFAMILSGYFGEIGFIQDRNIANVIGFVFFIALYGYIYFTYLYKKSNFDNNMIYGAFLVLWTFYGVFYQMEEKTKNIGYNILDLLSKCFVGIFFWAYFTKSLVL
MGXDB000166_k141_860694_00002	MIEKKILKYSIWFSLVFQILIMLISLKGIFLTVPEKDIILIDILKLETIVQIIELIFYCWVFFTVTNIKTLASTRYFDWVITTPTMLLSTIIFMKYQEFKEKKQLNNKKLTFKNFIKENKQPIVLIFLFNLGMLFFGYLAEINYLSKFIAVPIGFLFFQKAFNIIYFNYANKSDLGLKLFYFTYIVWGMYGIAALLTNYYKNIFYNILDIISKNFYGLFIYYKILQIST
MGXDB001615_k141_837267_00011	MIFTKKLVEKTIWFSLIMQLITSFIPIHAFFIKLPENDKILGDILGLETIVQFVEMVFYVWIASSVLNVNKMASRRYIDWVITTPMMLLSTIMFMKYKETKETKETKGNDDLDKKPLTTKNFLTDNKENIFLIFGYNLLMLLFGYLGETNVISNYISIPIGFIFFIKSFEVIYKNYANKTLQGEKLFLFLTIIWGLYGVAATFSPNLKNVSYNVLDIVSKNFYGLYIYYEILKLAGVN
MGXDB009033_k141_1277025_00002	MITIKTVKNTIWFSLILQIITGLIPLPGLFIKLDEKDAILSDILVLETIVQFIELLFYVWIAFSVMNIKKMASRRYIDWMITTPTMLLSTIMFMKYQERKENNELENKPLKTMGFIKENKDLILKIFGFNFLMLLFGYLGEINTISKYIAIPIGFGFFYKSFELIFNNYASVTAKGRSLFLFLVSVWSLYGVAAIMSPNIKNISYNLLDIVAKNFYGLYIYYEITQIAG
OLPVRII	MSDLIEYSFYLTYAFLMTTGTITFIEALRTKNESVRHILNLETCISVVAAFFYSNFIGKLEHINYEEINLNRYVDWAITTPIMLLVLVLAFRVNQTNKAMVKFSDFMIILGMNYGMLGTGYLGDIGVIHKTMGTVLGFLFFGGLFYKLNTLRTSNASNDLLYGAFFVLWALYGVFYQMEQLPRNVGYNVLDLFSKCFVGIYFWAFYAKIFT
XR	MLQELPTLTPGQYSLVFNMFSFTVATMTASFVFFVLARNNVAPKYRISMMVSALVVFIAGYHYFRITSSWEAAYALQNGMYQPTGELFNDAYRYVDWLLTVPLLTVELVLVMGLPKNERGPLAAKLGFLAALMIVLGYPGEVSENAALFGTRGLWGFLSTIPFVWILYILFTQLGDTIQRQSSRVSTLLGNARLLLLATWGFYPIAYMIPMAFPEAFPSNTPGTIVALQVGYTIADVLAKAGYGVLIYNIAKAKSEEEGFNVSEMVEPATASA
ZipACR	MAALHQALEELGQGASRHLLYRAPEEMVYGKWVEANPRCIELHDHSDYVYVFQLCFAVVCACQVIFMFTRAPNVGWEAIYLPLAEVVTYSIAANGEGVLRMADGRYFNFAKLAGWAVCCPIMLIQIGGMAQIKYRTIPLNNVVLAASLNRIIFGMASAITASDPARWGFYFCAWICYLTEVGITLTIMAVAISDFSKIKTELGQWVVGRIQTMRIIFLVAWTSFPVVWVLGYTGFCVIHEDYIALLYLFADLLSKNTWGVMMWHTTWVKLNGKWDREFAAAGGHEALKKALEQDVEIGAGEKNQNQLTARQ

## Sheet: Figure 2b
Figure 2b		pH range
	Wavelength, nm	pH 2.8	pH 3.5	pH 3.9	pH 4.4	pH 5	pH 5.4	pH 6	pH 6.3	pH 7	pH 7.5
	220	0.738	2.585	0.979	0.766	0.855	0.466	1.667	2.649	1.066	3.113
	221	1.824	1.365	1.242	1.653	1.42	1.229	1.484	1.798	0.934	2.943
	222	1.476	0.957	1.717	1.93	2.438	2.175	1.769	1.475	1.492	2.58
	223	1.555	1.238	1.475	1.704	1.577	1.912	1.812	2.434	1.913	2.471
	224	2.35	2.066	2.005	2.125	2.15	1.833	2.498	1.784	1.689	2.779
	225	2.235	1.748	2.523	2.032	2.47	2.418	2.464	1.985	2.731	2.852
	226	2.974	2.382	2.664	2.356	2.172	2.203	2.501	2.772	2.335	3.366
	227	2.677	2.5	2.186	2.751	2.382	2.494	2.772	2.873	2.781	3.042
	228	2.978	2.865	2.617	2.623	2.495	2.59	2.576	2.853	2.71	3.064
	229	2.97	2.513	2.573	2.638	2.537	2.897	2.967	2.985	3.18	3.145
	230	2.881	3	3.063	3.003	2.92	3.016	2.946	2.727	2.893	3.276
	231	2.875	3.175	2.875	3.12	2.839	2.928	2.998	3.155	3.086	3.326
	232	3.456	2.956	2.874	3.029	3.021	2.835	3.038	2.829	3.19	3.411
	233	3.052	3.142	3.176	2.921	2.845	3.024	3.168	3.082	3.018	3.359
	234	2.98	2.719	2.76	2.872	2.724	2.796	3.026	2.813	2.929	3.32
	235	2.643	2.535	2.602	2.54	2.554	2.582	2.527	2.861	2.593	2.847
	236	2.333	2.323	2.334	2.301	2.329	2.277	2.31	2.302	2.317	2.454
	237	2.052	2.073	2.067	2.017	2.003	1.96	1.981	1.987	2.002	2.104
	238	1.803	1.808	1.788	1.759	1.747	1.721	1.714	1.722	1.736	1.804
	239	1.581	1.578	1.555	1.532	1.519	1.495	1.481	1.491	1.495	1.56
	240	1.383	1.39	1.368	1.343	1.322	1.304	1.298	1.298	1.304	1.35
	241	1.225	1.232	1.206	1.181	1.163	1.153	1.14	1.142	1.142	1.18
	242	1.103	1.109	1.081	1.056	1.036	1.029	1.015	1.016	1.016	1.047
	243	1.003	1.01	0.98	0.959	0.937	0.93	0.915	0.917	0.913	0.938
	244	0.924	0.93	0.902	0.879	0.856	0.851	0.837	0.836	0.832	0.851
	245	0.867	0.872	0.844	0.822	0.799	0.795	0.78	0.778	0.773	0.789
	246	0.827	0.831	0.803	0.782	0.758	0.757	0.74	0.739	0.732	0.745
	247	0.8	0.806	0.777	0.756	0.735	0.731	0.716	0.715	0.709	0.719
	248	0.782	0.786	0.76	0.74	0.718	0.717	0.7	0.699	0.693	0.702
	249	0.769	0.774	0.746	0.728	0.708	0.705	0.69	0.69	0.684	0.692
	250	0.764	0.769	0.743	0.725	0.705	0.703	0.689	0.688	0.682	0.691
	251	0.768	0.773	0.748	0.732	0.713	0.711	0.698	0.696	0.691	0.7
	252	0.78	0.787	0.761	0.745	0.728	0.724	0.713	0.712	0.707	0.717
	253	0.793	0.799	0.775	0.76	0.743	0.74	0.73	0.728	0.723	0.734
	254	0.802	0.808	0.785	0.771	0.755	0.752	0.742	0.741	0.737	0.749
	255	0.811	0.817	0.794	0.782	0.768	0.763	0.755	0.755	0.75	0.763
	256	0.826	0.833	0.812	0.798	0.787	0.782	0.775	0.775	0.771	0.785
	257	0.85	0.858	0.836	0.825	0.813	0.809	0.804	0.804	0.801	0.818
	258	0.883	0.892	0.869	0.86	0.852	0.847	0.843	0.844	0.841	0.861
	259	0.912	0.921	0.9	0.892	0.885	0.88	0.879	0.881	0.879	0.899
	260	0.93	0.94	0.92	0.912	0.907	0.903	0.902	0.904	0.904	0.927
	261	0.95	0.958	0.94	0.933	0.93	0.924	0.925	0.929	0.928	0.953
	262	0.974	0.983	0.964	0.959	0.956	0.95	0.953	0.956	0.956	0.982
	263	1.001	1.012	0.994	0.989	0.985	0.979	0.983	0.986	0.988	1.015
	264	1.04	1.046	1.031	1.027	1.027	1.015	1.018	1.024	1.026	1.056
	265	1.07	1.082	1.066	1.061	1.061	1.05	1.056	1.061	1.061	1.095
	266	1.092	1.104	1.088	1.084	1.084	1.075	1.079	1.085	1.087	1.122
	267	1.113	1.124	1.108	1.106	1.106	1.096	1.102	1.108	1.111	1.146
	268	1.142	1.153	1.139	1.138	1.139	1.129	1.137	1.143	1.151	1.186
	269	1.167	1.179	1.166	1.165	1.17	1.16	1.172	1.177	1.185	1.223
	270	1.187	1.197	1.184	1.184	1.196	1.181	1.194	1.202	1.208	1.249
	271	1.202	1.217	1.199	1.205	1.215	1.205	1.218	1.226	1.234	1.275
	272	1.224	1.238	1.224	1.229	1.237	1.229	1.246	1.252	1.262	1.303
	273	1.245	1.265	1.245	1.25	1.263	1.253	1.27	1.281	1.288	1.335
	274	1.268	1.287	1.274	1.276	1.288	1.276	1.292	1.302	1.31	1.354
	275	1.287	1.302	1.289	1.295	1.303	1.295	1.309	1.321	1.331	1.38
	276	1.301	1.314	1.303	1.306	1.317	1.305	1.323	1.335	1.337	1.393
	277	1.313	1.328	1.312	1.319	1.328	1.316	1.332	1.339	1.351	1.407
	278	1.321	1.338	1.325	1.33	1.337	1.324	1.337	1.35	1.356	1.406
	279	1.324	1.343	1.332	1.336	1.343	1.326	1.336	1.349	1.358	1.409
	280	1.321	1.338	1.327	1.329	1.337	1.319	1.333	1.341	1.351	1.399
	281	1.298	1.317	1.305	1.306	1.315	1.298	1.312	1.32	1.334	1.377
	282	1.269	1.289	1.277	1.279	1.285	1.273	1.289	1.293	1.306	1.354
	283	1.245	1.262	1.251	1.255	1.268	1.251	1.266	1.273	1.287	1.325
	284	1.217	1.227	1.22	1.225	1.236	1.224	1.243	1.251	1.26	1.303
	285	1.18	1.195	1.183	1.186	1.199	1.193	1.21	1.218	1.226	1.271
	286	1.129	1.143	1.132	1.136	1.153	1.146	1.166	1.171	1.182	1.226
	287	1.072	1.084	1.073	1.073	1.093	1.091	1.109	1.116	1.128	1.164
	288	1.012	1.026	1.016	1.022	1.035	1.032	1.051	1.058	1.068	1.106
	289	0.965	0.976	0.967	0.97	0.982	0.978	0.993	1.001	1.009	1.047
	290	0.925	0.938	0.926	0.931	0.94	0.935	0.948	0.954	0.963	0.997
	291	0.878	0.891	0.881	0.881	0.891	0.885	0.895	0.902	0.908	0.942
	292	0.814	0.826	0.814	0.818	0.824	0.821	0.83	0.835	0.841	0.871
	293	0.736	0.747	0.733	0.734	0.742	0.74	0.75	0.756	0.76	0.788
	294	0.663	0.672	0.659	0.66	0.665	0.669	0.679	0.682	0.688	0.711
	295	0.603	0.612	0.598	0.598	0.605	0.609	0.618	0.623	0.627	0.649
	296	0.56	0.568	0.553	0.555	0.56	0.565	0.574	0.577	0.581	0.601
	297	0.526	0.534	0.519	0.52	0.524	0.53	0.538	0.54	0.544	0.563
	298	0.501	0.507	0.493	0.493	0.497	0.501	0.509	0.511	0.514	0.533
	299	0.479	0.485	0.471	0.471	0.473	0.477	0.484	0.485	0.488	0.506
	300	0.462	0.468	0.454	0.454	0.455	0.459	0.464	0.466	0.469	0.485
	301	0.447	0.453	0.439	0.439	0.439	0.443	0.447	0.45	0.452	0.467
	302	0.437	0.443	0.429	0.43	0.43	0.432	0.437	0.438	0.44	0.456
	303	0.43	0.436	0.421	0.422	0.422	0.424	0.429	0.43	0.432	0.446
	304	0.424	0.431	0.417	0.418	0.417	0.419	0.423	0.425	0.427	0.442
	305	0.421	0.427	0.414	0.415	0.414	0.416	0.421	0.422	0.424	0.439
	306	0.42	0.426	0.413	0.414	0.413	0.416	0.42	0.421	0.425	0.438
	307	0.421	0.428	0.414	0.415	0.414	0.416	0.421	0.422	0.425	0.44
	308	0.422	0.429	0.417	0.417	0.416	0.419	0.423	0.425	0.428	0.443
	309	0.425	0.433	0.42	0.422	0.42	0.422	0.427	0.427	0.432	0.447
	310	0.429	0.436	0.424	0.425	0.424	0.425	0.431	0.432	0.437	0.451
	311	0.432	0.44	0.428	0.429	0.428	0.43	0.435	0.436	0.44	0.457
	312	0.436	0.444	0.432	0.434	0.433	0.434	0.439	0.441	0.447	0.461
	313	0.44	0.448	0.436	0.438	0.438	0.438	0.443	0.446	0.451	0.467
	314	0.444	0.452	0.44	0.443	0.443	0.443	0.447	0.45	0.456	0.471
	315	0.447	0.455	0.444	0.446	0.446	0.446	0.452	0.454	0.461	0.476
	316	0.45	0.457	0.446	0.448	0.45	0.448	0.454	0.457	0.464	0.48
	317	0.452	0.459	0.449	0.451	0.452	0.45	0.457	0.459	0.467	0.483
	318	0.454	0.462	0.451	0.454	0.454	0.453	0.46	0.462	0.47	0.487
	319	0.455	0.464	0.452	0.456	0.457	0.455	0.462	0.465	0.473	0.49
	320	0.458	0.466	0.454	0.459	0.46	0.457	0.464	0.467	0.477	0.493
	321	0.459	0.469	0.458	0.46	0.462	0.46	0.467	0.471	0.479	0.498
	322	0.462	0.47	0.459	0.463	0.465	0.462	0.471	0.473	0.483	0.501
	323	0.464	0.472	0.461	0.467	0.468	0.465	0.473	0.476	0.486	0.505
	324	0.464	0.474	0.464	0.468	0.47	0.467	0.475	0.479	0.49	0.508
	325	0.467	0.476	0.466	0.471	0.473	0.471	0.48	0.483	0.494	0.512
	326	0.472	0.48	0.47	0.474	0.477	0.474	0.483	0.487	0.498	0.517
	327	0.474	0.481	0.472	0.477	0.48	0.478	0.488	0.49	0.503	0.522
	328	0.474	0.482	0.473	0.479	0.481	0.481	0.49	0.495	0.506	0.525
	329	0.477	0.485	0.475	0.481	0.485	0.481	0.494	0.497	0.51	0.529
	330	0.478	0.486	0.476	0.482	0.486	0.484	0.493	0.498	0.513	0.533
	331	0.478	0.487	0.476	0.482	0.487	0.484	0.496	0.499	0.514	0.535
	332	0.478	0.485	0.477	0.483	0.487	0.486	0.496	0.501	0.517	0.536
	333	0.477	0.485	0.476	0.482	0.487	0.486	0.497	0.502	0.516	0.537
	334	0.476	0.483	0.474	0.481	0.486	0.485	0.497	0.501	0.516	0.537
	335	0.474	0.482	0.473	0.479	0.485	0.483	0.495	0.5	0.516	0.537
	336	0.473	0.481	0.471	0.477	0.483	0.482	0.495	0.499	0.515	0.536
	337	0.471	0.48	0.469	0.476	0.482	0.479	0.491	0.498	0.515	0.536
	338	0.469	0.477	0.467	0.475	0.48	0.477	0.49	0.495	0.513	0.532
	339	0.467	0.474	0.466	0.471	0.479	0.477	0.489	0.493	0.511	0.532
	340	0.467	0.474	0.464	0.471	0.477	0.476	0.488	0.494	0.511	0.532
	341	0.463	0.471	0.461	0.468	0.473	0.472	0.486	0.49	0.509	0.53
	342	0.461	0.467	0.458	0.466	0.471	0.469	0.484	0.488	0.507	0.526
	343	0.458	0.465	0.456	0.463	0.468	0.468	0.481	0.487	0.505	0.525
	344	0.453	0.461	0.453	0.459	0.464	0.465	0.477	0.482	0.502	0.522
	345	0.462	0.47	0.462	0.467	0.473	0.472	0.487	0.493	0.513	0.531
	346	0.456	0.465	0.457	0.462	0.469	0.467	0.482	0.488	0.506	0.528
	347	0.451	0.461	0.451	0.454	0.462	0.461	0.474	0.482	0.503	0.522
	348	0.447	0.455	0.447	0.451	0.459	0.456	0.47	0.477	0.498	0.519
	349	0.443	0.452	0.443	0.447	0.454	0.453	0.469	0.474	0.497	0.515
	350	0.44	0.448	0.439	0.443	0.45	0.451	0.465	0.473	0.493	0.512
	351	0.436	0.445	0.436	0.44	0.447	0.448	0.462	0.468	0.49	0.507
	352	0.433	0.44	0.432	0.437	0.443	0.446	0.459	0.465	0.486	0.503
	353	0.43	0.438	0.429	0.435	0.439	0.441	0.455	0.46	0.482	0.503
	354	0.426	0.433	0.426	0.43	0.436	0.437	0.451	0.457	0.479	0.497
	355	0.424	0.431	0.423	0.426	0.431	0.434	0.448	0.452	0.477	0.493
	356	0.421	0.428	0.42	0.424	0.43	0.431	0.445	0.451	0.475	0.491
	357	0.418	0.425	0.418	0.421	0.427	0.427	0.441	0.448	0.47	0.486
	358	0.417	0.424	0.415	0.42	0.425	0.425	0.439	0.444	0.47	0.483
	359	0.413	0.42	0.412	0.416	0.423	0.422	0.436	0.443	0.464	0.482
	360	0.411	0.418	0.409	0.415	0.421	0.42	0.434	0.44	0.463	0.479
	361	0.408	0.416	0.406	0.411	0.417	0.419	0.431	0.437	0.461	0.474
	362	0.407	0.415	0.404	0.409	0.415	0.415	0.429	0.435	0.458	0.471
	363	0.405	0.412	0.403	0.407	0.412	0.413	0.426	0.433	0.456	0.47
	364	0.401	0.408	0.4	0.404	0.409	0.411	0.423	0.43	0.452	0.465
	365	0.399	0.406	0.397	0.402	0.406	0.407	0.42	0.426	0.45	0.461
	366	0.397	0.404	0.395	0.4	0.406	0.406	0.42	0.426	0.448	0.46
	367	0.394	0.401	0.392	0.397	0.402	0.403	0.416	0.424	0.446	0.456
	368	0.39	0.397	0.389	0.395	0.4	0.4	0.413	0.419	0.442	0.451
	369	0.388	0.395	0.387	0.391	0.396	0.398	0.411	0.417	0.439	0.448
	370	0.386	0.392	0.384	0.388	0.393	0.395	0.409	0.415	0.437	0.444
	371	0.382	0.389	0.38	0.385	0.39	0.393	0.406	0.41	0.433	0.441
	372	0.378	0.386	0.378	0.382	0.387	0.389	0.403	0.408	0.431	0.437
	373	0.376	0.383	0.375	0.38	0.384	0.388	0.4	0.405	0.429	0.433
	374	0.373	0.381	0.372	0.377	0.383	0.385	0.399	0.404	0.426	0.43
	375	0.371	0.378	0.369	0.375	0.38	0.383	0.396	0.402	0.424	0.427
	376	0.369	0.377	0.368	0.373	0.378	0.381	0.395	0.4	0.422	0.425
	377	0.367	0.374	0.367	0.372	0.377	0.38	0.393	0.399	0.42	0.422
	378	0.366	0.373	0.365	0.371	0.376	0.379	0.393	0.398	0.418	0.42
	379	0.365	0.372	0.364	0.37	0.376	0.379	0.393	0.397	0.418	0.419
	380	0.364	0.371	0.364	0.37	0.375	0.378	0.392	0.396	0.417	0.418
	381	0.364	0.37	0.363	0.369	0.375	0.378	0.392	0.396	0.415	0.416
	382	0.363	0.37	0.363	0.368	0.374	0.378	0.391	0.396	0.414	0.414
	383	0.363	0.37	0.362	0.369	0.374	0.378	0.391	0.395	0.414	0.414
	384	0.362	0.369	0.362	0.369	0.374	0.378	0.391	0.395	0.413	0.412
	385	0.361	0.369	0.361	0.368	0.374	0.378	0.391	0.395	0.413	0.411
	386	0.36	0.368	0.361	0.368	0.374	0.378	0.39	0.395	0.412	0.41
	387	0.361	0.368	0.361	0.367	0.374	0.377	0.391	0.395	0.412	0.409
	388	0.36	0.368	0.361	0.367	0.374	0.379	0.391	0.396	0.412	0.408
	389	0.359	0.367	0.359	0.367	0.375	0.378	0.391	0.396	0.411	0.407
	390	0.358	0.365	0.359	0.366	0.374	0.378	0.391	0.396	0.41	0.406
	391	0.357	0.365	0.358	0.366	0.374	0.378	0.391	0.396	0.41	0.405
	392	0.356	0.363	0.357	0.364	0.373	0.378	0.392	0.396	0.41	0.404
	393	0.354	0.362	0.356	0.364	0.373	0.378	0.392	0.396	0.41	0.404
	394	0.353	0.36	0.354	0.363	0.373	0.378	0.393	0.397	0.41	0.404
	395	0.351	0.359	0.352	0.362	0.372	0.378	0.393	0.397	0.41	0.403
	396	0.35	0.358	0.351	0.36	0.372	0.378	0.393	0.397	0.411	0.403
	397	0.348	0.356	0.35	0.359	0.371	0.378	0.394	0.398	0.411	0.403
	398	0.347	0.354	0.349	0.358	0.371	0.379	0.394	0.399	0.411	0.403
	399	0.345	0.353	0.348	0.358	0.371	0.379	0.395	0.4	0.411	0.403
	400	0.344	0.352	0.346	0.357	0.37	0.38	0.396	0.4	0.412	0.403
	401	0.342	0.351	0.346	0.356	0.371	0.38	0.396	0.401	0.413	0.404
	402	0.342	0.35	0.345	0.356	0.371	0.381	0.398	0.402	0.414	0.405
	403	0.34	0.348	0.344	0.355	0.371	0.382	0.399	0.403	0.414	0.405
	404	0.339	0.348	0.343	0.355	0.371	0.382	0.4	0.405	0.416	0.406
	405	0.338	0.347	0.343	0.354	0.372	0.383	0.401	0.406	0.416	0.408
	406	0.338	0.346	0.342	0.355	0.372	0.384	0.403	0.408	0.418	0.409
	407	0.337	0.346	0.342	0.354	0.373	0.386	0.404	0.409	0.419	0.41
	408	0.336	0.345	0.342	0.355	0.373	0.387	0.406	0.411	0.42	0.412
	409	0.336	0.345	0.342	0.355	0.375	0.388	0.408	0.413	0.422	0.414
	410	0.336	0.345	0.342	0.355	0.376	0.39	0.41	0.415	0.424	0.416
	411	0.336	0.345	0.342	0.355	0.377	0.392	0.412	0.418	0.426	0.419
	412	0.335	0.345	0.342	0.356	0.378	0.394	0.415	0.42	0.429	0.422
	413	0.335	0.345	0.342	0.356	0.379	0.395	0.417	0.423	0.432	0.425
	414	0.335	0.345	0.342	0.357	0.381	0.398	0.42	0.426	0.435	0.429
	415	0.335	0.344	0.342	0.357	0.382	0.4	0.423	0.429	0.437	0.432
	416	0.334	0.343	0.342	0.357	0.383	0.401	0.425	0.431	0.44	0.435
	417	0.333	0.343	0.342	0.358	0.385	0.404	0.429	0.435	0.443	0.439
	418	0.333	0.342	0.341	0.358	0.386	0.406	0.432	0.438	0.447	0.443
	419	0.332	0.342	0.341	0.358	0.387	0.408	0.435	0.441	0.45	0.447
	420	0.331	0.341	0.34	0.358	0.389	0.411	0.438	0.445	0.454	0.452
	421	0.33	0.34	0.339	0.357	0.39	0.413	0.441	0.449	0.457	0.456
	422	0.328	0.339	0.339	0.357	0.391	0.415	0.444	0.452	0.461	0.461
	423	0.327	0.338	0.338	0.357	0.392	0.417	0.448	0.455	0.465	0.465
	424	0.327	0.337	0.337	0.357	0.393	0.419	0.451	0.459	0.468	0.47
	425	0.325	0.336	0.336	0.356	0.395	0.422	0.455	0.463	0.472	0.475
	426	0.324	0.335	0.336	0.356	0.396	0.424	0.458	0.466	0.476	0.48
	427	0.324	0.334	0.335	0.357	0.397	0.426	0.461	0.469	0.479	0.484
	428	0.323	0.334	0.335	0.357	0.398	0.429	0.464	0.473	0.483	0.489
	429	0.322	0.333	0.335	0.357	0.4	0.431	0.468	0.477	0.487	0.494
	430	0.322	0.333	0.335	0.358	0.402	0.434	0.471	0.48	0.491	0.499
	431	0.322	0.333	0.335	0.358	0.403	0.436	0.475	0.484	0.495	0.504
	432	0.322	0.333	0.335	0.359	0.405	0.438	0.478	0.488	0.499	0.509
	433	0.322	0.333	0.336	0.359	0.407	0.441	0.482	0.491	0.503	0.514
	434	0.322	0.334	0.336	0.361	0.409	0.444	0.485	0.495	0.507	0.52
	435	0.323	0.335	0.337	0.362	0.411	0.447	0.489	0.499	0.511	0.525
	436	0.324	0.335	0.338	0.363	0.414	0.45	0.493	0.503	0.515	0.53
	437	0.325	0.337	0.339	0.365	0.416	0.453	0.498	0.508	0.52	0.537
	438	0.326	0.338	0.34	0.367	0.42	0.457	0.502	0.512	0.525	0.543
	439	0.327	0.339	0.342	0.369	0.422	0.461	0.507	0.517	0.53	0.55
	440	0.328	0.341	0.344	0.371	0.426	0.465	0.512	0.523	0.536	0.557
	441	0.33	0.342	0.345	0.373	0.429	0.469	0.517	0.528	0.542	0.565
	442	0.331	0.344	0.347	0.375	0.433	0.474	0.523	0.534	0.548	0.573
	443	0.333	0.346	0.35	0.378	0.437	0.479	0.53	0.541	0.555	0.582
	444	0.335	0.348	0.352	0.381	0.442	0.485	0.537	0.548	0.563	0.592
	445	0.338	0.351	0.355	0.385	0.447	0.491	0.545	0.556	0.571	0.602
	446	0.34	0.353	0.358	0.388	0.452	0.498	0.553	0.564	0.579	0.613
	447	0.343	0.356	0.361	0.392	0.458	0.504	0.561	0.573	0.588	0.625
	448	0.345	0.359	0.364	0.396	0.464	0.512	0.57	0.582	0.598	0.637
	449	0.348	0.362	0.367	0.4	0.469	0.519	0.579	0.591	0.607	0.649
	450	0.352	0.366	0.371	0.404	0.476	0.526	0.588	0.601	0.617	0.662
	451	0.355	0.369	0.375	0.409	0.482	0.534	0.598	0.611	0.628	0.674
	452	0.358	0.373	0.378	0.414	0.488	0.542	0.607	0.62	0.637	0.687
	453	0.362	0.377	0.383	0.418	0.495	0.55	0.617	0.631	0.648	0.7
	454	0.366	0.381	0.387	0.423	0.502	0.558	0.627	0.64	0.658	0.713
	455	0.37	0.385	0.391	0.429	0.509	0.567	0.637	0.65	0.668	0.726
	456	0.374	0.39	0.396	0.434	0.516	0.575	0.646	0.66	0.678	0.739
	457	0.379	0.395	0.401	0.439	0.523	0.582	0.655	0.669	0.688	0.751
	458	0.383	0.399	0.406	0.444	0.529	0.59	0.663	0.678	0.696	0.762
	459	0.388	0.404	0.411	0.45	0.536	0.597	0.672	0.686	0.705	0.774
	460	0.393	0.409	0.416	0.456	0.543	0.604	0.68	0.694	0.714	0.784
	461	0.398	0.415	0.421	0.461	0.549	0.611	0.688	0.702	0.722	0.795
	462	0.404	0.42	0.427	0.467	0.556	0.618	0.696	0.71	0.729	0.804
	463	0.409	0.426	0.433	0.473	0.562	0.624	0.703	0.717	0.736	0.814
	464	0.414	0.431	0.438	0.479	0.568	0.63	0.709	0.723	0.742	0.822
	465	0.42	0.437	0.444	0.485	0.574	0.636	0.715	0.729	0.748	0.83
	466	0.426	0.443	0.45	0.49	0.58	0.642	0.721	0.735	0.754	0.837
	467	0.431	0.449	0.456	0.496	0.586	0.647	0.726	0.74	0.759	0.844
	468	0.437	0.455	0.462	0.503	0.592	0.652	0.731	0.745	0.764	0.851
	469	0.443	0.461	0.469	0.509	0.598	0.658	0.737	0.75	0.769	0.858
	470	0.449	0.467	0.475	0.514	0.604	0.663	0.741	0.755	0.774	0.864
	471	0.455	0.473	0.481	0.521	0.609	0.668	0.746	0.759	0.778	0.87
	472	0.462	0.48	0.487	0.527	0.615	0.672	0.751	0.764	0.782	0.876
	473	0.468	0.486	0.494	0.533	0.621	0.677	0.756	0.769	0.787	0.882
	474	0.474	0.492	0.5	0.539	0.626	0.682	0.76	0.773	0.791	0.888
	475	0.48	0.499	0.506	0.545	0.632	0.687	0.765	0.778	0.796	0.894
	476	0.487	0.506	0.513	0.552	0.638	0.693	0.77	0.783	0.8	0.901
	477	0.494	0.512	0.52	0.559	0.645	0.698	0.775	0.788	0.805	0.907
	478	0.5	0.519	0.527	0.565	0.651	0.703	0.78	0.793	0.81	0.913
	479	0.507	0.526	0.534	0.572	0.657	0.709	0.786	0.798	0.814	0.92
	480	0.515	0.534	0.541	0.58	0.664	0.715	0.791	0.804	0.82	0.927
	481	0.521	0.54	0.548	0.586	0.67	0.72	0.796	0.809	0.825	0.933
	482	0.528	0.547	0.555	0.593	0.676	0.726	0.802	0.814	0.83	0.941
	483	0.535	0.554	0.562	0.6	0.683	0.732	0.807	0.819	0.835	0.947
	484	0.543	0.562	0.57	0.607	0.69	0.738	0.813	0.825	0.84	0.954
	485	0.55	0.57	0.577	0.614	0.697	0.744	0.819	0.831	0.846	0.962
	486	0.557	0.577	0.585	0.622	0.704	0.75	0.825	0.836	0.851	0.969
	487	0.565	0.585	0.593	0.629	0.711	0.756	0.831	0.842	0.857	0.976
	488	0.572	0.592	0.6	0.636	0.718	0.763	0.836	0.847	0.862	0.983
	489	0.58	0.6	0.608	0.644	0.725	0.769	0.842	0.853	0.868	0.99
	490	0.588	0.608	0.616	0.651	0.732	0.775	0.848	0.859	0.873	0.997
	491	0.595	0.616	0.624	0.659	0.739	0.781	0.853	0.864	0.878	1.004
	492	0.603	0.624	0.632	0.667	0.745	0.786	0.859	0.869	0.883	1.01
	493	0.611	0.632	0.639	0.674	0.752	0.792	0.864	0.874	0.887	1.016
	494	0.619	0.64	0.648	0.682	0.759	0.797	0.868	0.878	0.891	1.022
	495	0.627	0.648	0.655	0.69	0.765	0.802	0.873	0.882	0.895	1.027
	496	0.635	0.656	0.664	0.697	0.772	0.807	0.877	0.886	0.898	1.031
	497	0.643	0.664	0.672	0.705	0.778	0.812	0.881	0.89	0.901	1.035
	498	0.65	0.672	0.679	0.712	0.784	0.816	0.883	0.892	0.903	1.038
	499	0.658	0.679	0.687	0.718	0.789	0.819	0.886	0.894	0.904	1.04
	500	0.666	0.687	0.695	0.726	0.795	0.823	0.887	0.895	0.905	1.042
	501	0.673	0.695	0.702	0.732	0.799	0.825	0.888	0.896	0.905	1.042
	502	0.681	0.702	0.709	0.739	0.803	0.827	0.888	0.896	0.904	1.041
	503	0.688	0.709	0.716	0.745	0.807	0.829	0.888	0.894	0.903	1.04
	504	0.695	0.717	0.724	0.751	0.811	0.829	0.886	0.893	0.9	1.037
	505	0.703	0.724	0.731	0.758	0.814	0.83	0.884	0.89	0.897	1.034
	506	0.71	0.731	0.738	0.763	0.817	0.829	0.882	0.887	0.893	1.029
	507	0.717	0.738	0.745	0.769	0.819	0.828	0.878	0.882	0.887	1.024
	508	0.724	0.745	0.752	0.774	0.821	0.827	0.873	0.877	0.881	1.016
	509	0.731	0.752	0.758	0.78	0.822	0.824	0.867	0.871	0.874	1.008
	510	0.738	0.759	0.765	0.784	0.823	0.821	0.86	0.863	0.865	0.998
	511	0.746	0.766	0.772	0.789	0.824	0.817	0.852	0.855	0.856	0.987
	512	0.753	0.773	0.778	0.794	0.823	0.812	0.843	0.846	0.846	0.975
	513	0.759	0.779	0.784	0.798	0.823	0.807	0.834	0.835	0.834	0.961
	514	0.766	0.786	0.79	0.802	0.822	0.801	0.824	0.824	0.822	0.947
	515	0.772	0.792	0.796	0.806	0.82	0.794	0.812	0.813	0.808	0.931
	516	0.779	0.798	0.801	0.809	0.818	0.787	0.801	0.8	0.795	0.915
	517	0.784	0.804	0.807	0.812	0.815	0.779	0.788	0.786	0.78	0.897
	518	0.791	0.809	0.812	0.816	0.813	0.771	0.774	0.772	0.764	0.879
	519	0.796	0.815	0.817	0.818	0.809	0.762	0.76	0.757	0.748	0.86
	520	0.801	0.82	0.821	0.82	0.805	0.752	0.745	0.742	0.731	0.84
	521	0.807	0.825	0.826	0.822	0.801	0.742	0.73	0.726	0.714	0.819
	522	0.812	0.829	0.83	0.824	0.797	0.732	0.714	0.709	0.696	0.798
	523	0.816	0.833	0.834	0.826	0.792	0.722	0.699	0.693	0.679	0.777
	524	0.82	0.837	0.837	0.826	0.787	0.712	0.683	0.676	0.66	0.755
	525	0.824	0.841	0.84	0.827	0.782	0.701	0.666	0.659	0.641	0.733
	526	0.828	0.844	0.843	0.828	0.776	0.689	0.65	0.642	0.623	0.711
	527	0.831	0.847	0.845	0.828	0.77	0.677	0.633	0.624	0.604	0.688
	528	0.834	0.85	0.847	0.827	0.763	0.666	0.616	0.607	0.585	0.666
	529	0.836	0.851	0.849	0.827	0.757	0.654	0.599	0.589	0.566	0.643
	530	0.838	0.853	0.849	0.825	0.75	0.642	0.582	0.571	0.547	0.62
	531	0.839	0.854	0.85	0.824	0.743	0.63	0.565	0.553	0.528	0.598
	532	0.84	0.854	0.85	0.822	0.735	0.617	0.548	0.536	0.509	0.575
	533	0.841	0.854	0.85	0.819	0.728	0.605	0.531	0.519	0.49	0.553
	534	0.84	0.853	0.849	0.816	0.72	0.593	0.514	0.501	0.471	0.531
	535	0.839	0.852	0.847	0.813	0.711	0.58	0.497	0.483	0.453	0.509
	536	0.838	0.85	0.844	0.808	0.703	0.568	0.48	0.466	0.435	0.487
	537	0.835	0.847	0.841	0.803	0.693	0.555	0.464	0.449	0.417	0.466
	538	0.832	0.844	0.838	0.799	0.685	0.543	0.448	0.433	0.4	0.445
	539	0.829	0.84	0.834	0.793	0.675	0.53	0.432	0.417	0.382	0.424
	540	0.825	0.836	0.829	0.787	0.666	0.518	0.416	0.401	0.365	0.405
	541	0.821	0.831	0.824	0.781	0.656	0.506	0.401	0.385	0.349	0.386
	542	0.815	0.825	0.818	0.773	0.646	0.493	0.386	0.369	0.333	0.366
	543	0.809	0.818	0.811	0.766	0.635	0.48	0.371	0.354	0.317	0.347
	544	0.802	0.811	0.803	0.757	0.624	0.468	0.356	0.34	0.302	0.33
	545	0.795	0.803	0.795	0.748	0.613	0.455	0.342	0.325	0.287	0.312
	546	0.787	0.795	0.787	0.739	0.603	0.444	0.329	0.312	0.273	0.296
	547	0.778	0.786	0.777	0.729	0.592	0.432	0.316	0.299	0.26	0.28
	548	0.769	0.776	0.767	0.719	0.58	0.42	0.303	0.286	0.246	0.265
	549	0.759	0.766	0.757	0.708	0.569	0.409	0.291	0.274	0.234	0.251
	550	0.749	0.755	0.746	0.697	0.558	0.397	0.279	0.262	0.222	0.237
	551	0.737	0.743	0.734	0.685	0.546	0.386	0.267	0.25	0.21	0.223
	552	0.726	0.732	0.723	0.673	0.534	0.375	0.256	0.239	0.199	0.21
	553	0.714	0.719	0.71	0.661	0.522	0.364	0.245	0.228	0.188	0.198
	554	0.701	0.706	0.697	0.648	0.51	0.353	0.235	0.218	0.178	0.186
	555	0.689	0.693	0.684	0.636	0.498	0.342	0.225	0.208	0.168	0.175
	556	0.676	0.679	0.67	0.622	0.485	0.332	0.215	0.198	0.159	0.164
	557	0.662	0.666	0.656	0.609	0.473	0.321	0.205	0.189	0.15	0.154
	558	0.647	0.651	0.641	0.594	0.46	0.311	0.196	0.18	0.141	0.144
	559	0.633	0.635	0.626	0.58	0.448	0.3	0.187	0.171	0.133	0.135
	560	0.617	0.62	0.61	0.565	0.434	0.29	0.178	0.163	0.125	0.126
	561	0.602	0.604	0.595	0.55	0.422	0.28	0.171	0.155	0.118	0.118
	562	0.586	0.589	0.58	0.535	0.41	0.271	0.163	0.148	0.111	0.111
	563	0.571	0.573	0.564	0.52	0.397	0.261	0.155	0.14	0.105	0.103
	564	0.555	0.557	0.548	0.506	0.385	0.252	0.148	0.134	0.099	0.097
	565	0.54	0.541	0.533	0.491	0.373	0.243	0.141	0.127	0.093	0.09
	566	0.524	0.525	0.517	0.476	0.361	0.234	0.135	0.121	0.087	0.084
	567	0.508	0.509	0.501	0.461	0.349	0.226	0.128	0.115	0.082	0.079
	568	0.493	0.494	0.486	0.447	0.337	0.218	0.123	0.109	0.077	0.074
	569	0.477	0.478	0.469	0.432	0.325	0.209	0.117	0.104	0.072	0.069
	570	0.461	0.462	0.454	0.417	0.314	0.201	0.111	0.099	0.068	0.064
	571	0.446	0.446	0.438	0.403	0.302	0.193	0.106	0.094	0.064	0.06
	572	0.43	0.431	0.423	0.389	0.291	0.186	0.101	0.089	0.06	0.056
	573	0.415	0.416	0.408	0.375	0.28	0.178	0.096	0.085	0.056	0.052
	574	0.4	0.4	0.394	0.361	0.269	0.171	0.092	0.081	0.053	0.048
	575	0.385	0.385	0.379	0.347	0.259	0.164	0.087	0.077	0.05	0.045
	576	0.37	0.371	0.364	0.333	0.248	0.157	0.083	0.073	0.047	0.042
	577	0.356	0.356	0.35	0.32	0.238	0.15	0.079	0.069	0.044	0.04
	578	0.342	0.342	0.336	0.307	0.228	0.144	0.075	0.066	0.041	0.037
	579	0.328	0.328	0.322	0.295	0.219	0.138	0.072	0.063	0.039	0.035
	580	0.315	0.315	0.309	0.282	0.21	0.132	0.068	0.06	0.037	0.033
	581	0.301	0.302	0.296	0.271	0.2	0.126	0.065	0.057	0.034	0.03
	582	0.288	0.288	0.283	0.259	0.191	0.121	0.062	0.054	0.032	0.028
	583	0.276	0.276	0.27	0.247	0.183	0.115	0.059	0.052	0.03	0.027
	584	0.263	0.263	0.258	0.236	0.174	0.11	0.056	0.049	0.028	0.025
	585	0.251	0.251	0.246	0.225	0.166	0.105	0.053	0.047	0.027	0.023
	586	0.239	0.239	0.235	0.215	0.158	0.1	0.05	0.045	0.025	0.022
	587	0.228	0.228	0.223	0.204	0.15	0.095	0.048	0.042	0.023	0.02
	588	0.217	0.217	0.213	0.194	0.143	0.09	0.045	0.04	0.022	0.019
	589	0.206	0.206	0.202	0.185	0.136	0.086	0.043	0.038	0.02	0.018
	590	0.196	0.196	0.192	0.175	0.129	0.082	0.04	0.036	0.019	0.017
	591	0.185	0.185	0.181	0.166	0.121	0.077	0.038	0.034	0.018	0.016
	592	0.175	0.176	0.172	0.157	0.115	0.073	0.036	0.033	0.016	0.015
	593	0.166	0.166	0.163	0.148	0.108	0.069	0.034	0.031	0.016	0.014
	594	0.156	0.157	0.154	0.14	0.103	0.066	0.032	0.03	0.015	0.013
	595	0.148	0.149	0.145	0.133	0.097	0.062	0.031	0.028	0.014	0.012
	596	0.139	0.141	0.137	0.125	0.091	0.059	0.029	0.027	0.013	0.012
	597	0.132	0.133	0.13	0.118	0.086	0.056	0.027	0.025	0.012	0.011
	598	0.124	0.125	0.122	0.112	0.081	0.053	0.026	0.024	0.011	0.01
	599	0.117	0.118	0.115	0.105	0.076	0.05	0.025	0.023	0.011	0.01
	600	0.11	0.111	0.109	0.099	0.072	0.047	0.023	0.022	0.01	0.009
	601	0.103	0.105	0.103	0.093	0.067	0.045	0.022	0.021	0.009	0.009
	602	0.097	0.099	0.097	0.088	0.064	0.042	0.02	0.02	0.009	0.008
	603	0.091	0.093	0.091	0.083	0.059	0.04	0.019	0.019	0.008	0.008
	604	0.086	0.088	0.086	0.078	0.056	0.038	0.018	0.018	0.008	0.007
	605	0.08	0.082	0.08	0.073	0.053	0.036	0.017	0.017	0.007	0.007
	606	0.075	0.077	0.075	0.069	0.049	0.034	0.016	0.016	0.007	0.007
	607	0.07	0.073	0.07	0.065	0.046	0.032	0.015	0.015	0.006	0.006
	608	0.066	0.068	0.066	0.06	0.043	0.03	0.014	0.015	0.006	0.006
	609	0.061	0.064	0.062	0.057	0.04	0.028	0.014	0.014	0.006	0.006
	610	0.057	0.06	0.058	0.053	0.037	0.027	0.013	0.013	0.005	0.005
	611	0.053	0.056	0.054	0.049	0.035	0.025	0.012	0.013	0.004	0.005
	612	0.049	0.052	0.051	0.046	0.033	0.024	0.011	0.012	0.004	0.005
	613	0.046	0.049	0.047	0.043	0.03	0.022	0.011	0.011	0.004	0.004
	614	0.043	0.046	0.044	0.041	0.028	0.021	0.01	0.011	0.004	0.004
	615	0.039	0.043	0.041	0.038	0.026	0.02	0.009	0.01	0.003	0.004
	616	0.037	0.04	0.039	0.036	0.025	0.019	0.009	0.01	0.003	0.004
	617	0.034	0.038	0.037	0.034	0.023	0.018	0.009	0.01	0.003	0.004
	618	0.032	0.035	0.034	0.031	0.022	0.017	0.008	0.009	0.003	0.004
	619	0.029	0.033	0.032	0.029	0.02	0.016	0.007	0.009	0.002	0.004
	620	0.027	0.031	0.03	0.027	0.019	0.015	0.007	0.008	0.002	0.003
	621	0.025	0.029	0.028	0.026	0.017	0.014	0.007	0.008	0.002	0.003
	622	0.023	0.027	0.026	0.024	0.016	0.013	0.006	0.008	0.001	0.003
	623	0.021	0.026	0.025	0.023	0.015	0.013	0.006	0.007	0.001	0.003
	624	0.02	0.024	0.023	0.021	0.014	0.012	0.006	0.007	0.001	0.003
	625	0.018	0.022	0.022	0.02	0.013	0.011	0.005	0.007	0.001	0.003
	626	0.017	0.021	0.02	0.019	0.012	0.011	0.005	0.006	0.001	0.003
	627	0.015	0.02	0.019	0.017	0.011	0.01	0.005	0.006	0.001	0.003
	628	0.014	0.019	0.018	0.016	0.011	0.01	0.004	0.006	0.001	0.003
	629	0.013	0.018	0.017	0.015	0.01	0.009	0.004	0.006	0	0.003
	630	0.012	0.016	0.016	0.014	0.009	0.009	0.004	0.006	0	0.003
	631	0.011	0.015	0.015	0.014	0.008	0.008	0.004	0.005	0	0.003
	632	0.01	0.014	0.014	0.013	0.008	0.008	0.003	0.005	0	0.003
	633	0.009	0.013	0.013	0.012	0.007	0.007	0.003	0.005	0	0.003
	634	0.008	0.013	0.012	0.011	0.007	0.007	0.003	0.005	0	0.002
	635	0.007	0.012	0.011	0.011	0.006	0.007	0.003	0.005	-0.001	0.002
	636	0.007	0.011	0.011	0.01	0.006	0.006	0.002	0.004	-0.001	0.002
	637	0.006	0.011	0.01	0.009	0.005	0.006	0.002	0.004	-0.001	0.002
	638	0.005	0.01	0.01	0.009	0.005	0.006	0.002	0.004	-0.001	0.002
	639	0.005	0.009	0.009	0.008	0.004	0.005	0.002	0.004	-0.001	0.001
	640	0.004	0.009	0.009	0.008	0.004	0.005	0.002	0.004	-0.001	0.002
	641	0.004	0.009	0.009	0.008	0.004	0.005	0.002	0.004	-0.001	0.002
	642	0.004	0.009	0.008	0.007	0.004	0.005	0.002	0.004	-0.001	0.002
	643	0.003	0.008	0.008	0.007	0.004	0.005	0.002	0.004	-0.001	0.002
	644	0.003	0.008	0.008	0.007	0.003	0.004	0.002	0.004	-0.001	0.002
	645	0.003	0.007	0.007	0.006	0.003	0.004	0.002	0.003	-0.001	0.002
	646	0.003	0.007	0.007	0.006	0.003	0.004	0.002	0.004	-0.001	0.002
	647	0.002	0.007	0.006	0.006	0.003	0.004	0.001	0.003	-0.001	0.002
	648	0.002	0.006	0.006	0.006	0.003	0.004	0.001	0.003	-0.001	0.002
	649	0.002	0.006	0.006	0.005	0.002	0.003	0.001	0.003	-0.001	0.002
	650	0.001	0.006	0.006	0.005	0.002	0.003	0.001	0.003	-0.001	0.002
	651	0.001	0.005	0.005	0.005	0.002	0.003	0.001	0.003	-0.001	0.002
	652	0.001	0.005	0.005	0.005	0.002	0.003	0.001	0.003	-0.001	0.001
	653	0.001	0.005	0.005	0.005	0.002	0.003	0.001	0.003	-0.002	0.002
	654	0.001	0.005	0.005	0.004	0.001	0.003	0.001	0.003	-0.002	0.001
	655	0	0.005	0.005	0.004	0.001	0.003	0.001	0.003	-0.002	0.001
	656	0	0.005	0.004	0.004	0.001	0.003	0.001	0.002	-0.002	0.001
	657	0	0.004	0.004	0.004	0.001	0.002	0.001	0.003	-0.002	0.001
	658	0	0.004	0.004	0.004	0.001	0.002	0.001	0.002	-0.002	0.001
	659	0	0.004	0.004	0.004	0.001	0.002	0.001	0.002	-0.002	0.001
	660	0	0.004	0.004	0.003	0.001	0.002	0.001	0.002	-0.002	0.001
	661	0	0.004	0.004	0.003	0.001	0.002	0.001	0.002	-0.002	0.001
	662	0	0.004	0.004	0.003	0.001	0.002	0.001	0.002	-0.002	0.001
	663	0	0.004	0.004	0.003	0.001	0.002	0.001	0.002	-0.002	0.001
	664	0	0.003	0.003	0.003	0	0.002	0.001	0.002	-0.002	0.001
	665	0	0.003	0.003	0.003	0	0.002	0.001	0.002	-0.002	0.001
	666	0	0.003	0.003	0.003	0	0.002	0	0.002	-0.002	0.001
	667	0	0.003	0.003	0.003	0	0.002	0	0.002	-0.002	0.001
	668	0	0.003	0.003	0.003	0	0.001	0	0.002	-0.002	0.002
	669	0	0.003	0.003	0.003	0	0.001	0	0.002	-0.002	0.002
	670	0	0.003	0.003	0.003	0	0.001	0	0.002	-0.002	0.002
	671	0	0.003	0.003	0.002	0	0.001	0	0.002	-0.002	0.002
	672	0	0.003	0.003	0.002	0	0.001	0	0.002	-0.002	0.002
	673	0	0.003	0.003	0.003	0	0.001	0	0.002	-0.002	0.002
	674	-0.001	0.002	0.003	0.002	0	0.001	0	0.002	-0.003	0.002
	675	0	0.003	0.003	0.002	0	0.001	0	0.002	-0.002	0.002
	676	-0.001	0.002	0.003	0.002	0	0.001	0	0.002	-0.003	0.001
	677	-0.001	0.002	0.003	0.002	0	0.001	0	0.002	-0.003	0.002
	678	0	0.002	0.003	0.002	0	0.001	0	0.002	-0.003	0.001
	679	0	0.002	0.003	0.002	0	0.001	0	0.002	-0.003	0.001
	680	0	0.002	0.003	0.002	0	0.001	0	0.002	-0.003	0.001
	681	0	0.002	0.003	0.002	0	0.001	0	0.002	-0.002	0.001
	682	-0.001	0.002	0.003	0.002	0	0.001	0	0.001	-0.003	0
	683	0	0.002	0.003	0.002	0	0.001	0	0.001	-0.002	0.001
	684	0	0.002	0.003	0.002	0	0.001	0	0.001	-0.003	0.001
	685	-0.001	0.002	0.003	0.002	0	0.001	0	0.001	-0.003	0
	686	-0.001	0.002	0.003	0.002	0	0	0	0.001	-0.003	0
	687	0	0.002	0.003	0.002	0	0	0	0.001	-0.003	0
	688	0	0.002	0.003	0.002	0	0.001	0	0.001	-0.003	0.001
	689	0	0.002	0.003	0.002	0	0	0	0.001	-0.003	0
	690	-0.001	0.002	0.003	0.002	0	0	0	0.001	-0.003	0
	691	-0.001	0.002	0.003	0.002	0	0	0	0.001	-0.003	0
	692	0	0.002	0.003	0.002	0	0	0	0.001	-0.003	0.001
	693	0	0.002	0.003	0.002	0	0	0	0.001	-0.003	0.001
	694	0	0.002	0.003	0.002	0	0	0	0.001	-0.003	0
	695	-0.001	0.001	0.003	0.002	0	0	0	0.001	-0.003	0
	696	-0.001	0.001	0.003	0.002	0	0	-0.001	0.001	-0.003	0
	697	-0.001	0.002	0.003	0.001	0	0	0	0.001	-0.003	0
	698	-0.001	0.001	0.003	0.001	0	0	0	0.001	-0.003	0
	699	0	0.001	0.003	0.002	0	0	0	0.001	-0.003	0
	700	0	0.001	0.003	0.001	0	0	0	0.001	-0.003	0
	701	0	0.001	0.002	0.001	0	0	0	0.001	-0.003	0
	702	0	0.001	0.003	0.001	0	0	0	0.001	-0.003	0
	703	0	0.001	0.003	0.001	0	0	0	0.001	-0.003	0
	704	0	0.001	0.003	0.001	0	0	0	0.001	-0.003	0
	705	0	0.001	0.002	0.001	0	0	0	0.001	-0.003	0
	706	0	0.001	0.002	0.001	0	0	-0.001	0.001	-0.003	0
	707	-0.001	0.001	0.002	0.001	0	0	0	0.001	-0.003	0
	708	0	0.001	0.003	0.001	0	0	0	0.001	-0.003	0
	709	0	0.001	0.003	0.001	0	0	0	0.001	-0.003	0
	710	0	0.001	0.003	0.001	0	0	0	0.001	-0.003	0
	711	0	0.001	0.002	0.001	0	0	0	0.001	-0.003	0
	712	0	0.001	0.002	0.001	0	0	0	0.001	-0.003	0
	713	0	0.001	0.002	0.001	0	0	0	0	-0.003	0
	714	0	0.001	0.002	0.001	0	0	0	0.001	-0.003	0
	715	0	0.001	0.002	0.001	0	0	0	0.001	-0.002	0
	716	0	0.001	0.002	0.001	0	0	0	0.001	-0.002	0
	717	0	0.001	0.002	0.001	0	0	0	0	-0.002	0
	718	0	0.001	0.002	0.001	0	0	0	0	-0.002	0
	719	0	0.001	0.002	0.001	0	0	0	0	-0.002	0
	720	0	0.001	0.002	0.001	0	0	0	0	-0.002	0
	721	0	0.001	0.002	0.001	0	0	0	0	-0.002	0
	722	0	0.001	0.002	0.001	0	0	0	0	-0.002	0
	723	0	0.001	0.002	0.001	0	0	0	0	-0.002	0
	724	0	0.001	0.002	0.001	0	0	0	0	-0.001	0
	725	0	0.001	0.002	0.001	0	0	0	0	-0.002	0
	726	0	0.001	0.001	0.001	0	0	0	0	-0.002	0
	727	0	0.001	0.001	0.001	0	0	0	0	-0.002	0.001
	728	0	0.001	0.001	0.001	0	0	0	0	-0.001	0
	729	0.001	0.001	0.001	0.001	0	0	0	0	-0.001	0.001
	730	0	0.001	0.001	0.001	0	0	0	0	-0.001	0.001
	731	0	0.001	0.001	0.001	0	0	0	0	-0.001	0
	732	0	0.001	0.001	0.001	0	-0.001	0	0	-0.001	0
	733	0.001	0.001	0.001	0.001	0	0	0	0	-0.001	0
	734	0.001	0.001	0.001	0.001	0	0	0	0	-0.001	0
	735	0.001	0	0.001	0.001	0	-0.001	0	0	-0.001	0
	736	0.001	0.001	0.001	0.001	0	0	0	0.001	-0.001	0
	737	0.001	0	0.001	0.001	0	-0.001	0	0	-0.001	0
	738	0.001	0.001	0.001	0.001	0	0	0	0	-0.001	0
	739	0.001	0.001	0.001	0.001	0	0	0	0	0	0
	740	0.001	0.001	0.001	0.001	0	0	0	0.001	0	0.001
	741	0.001	0	0.001	0.001	0	0	0	0.001	-0.001	0
	742	0.001	0	0.001	0.001	0	0	0	0	0	0
	743	0.001	0	0	0.001	0	-0.001	0	0	-0.001	0
	744	0.001	0	0	0	-0.001	0	0	0	0	0
	745	0.001	0	0	0.001	0	0	0	0.001	0	0
	746	0.001	0	0	0.001	0	0	0	0	0	0
	747	0.001	0	0	0.001	0	0	0	0.001	0	0
	748	0	0	0	0.001	0	-0.001	0	0	0	0
	749	0	0	0	0.001	0	0	0	0	0	0
	750	0	0	0	0	0	0	0	0	0	0

## Sheet: Figure 2c
Figure 2c		pH range
	Wavelength, nm	pH 2.04	pH 2.83	pH 3.28	pH 3.5	pH 3.74	pH 4.21	pH 4.37	pH 4.76	pH 5.23	pH 5.61	pH 5.85	pH 6.26	pH 6.6	pH 6.72	pH 7.08	pH 7.29
	250	0.791	0.803	0.846	0.849	0.883	0.933	0.968	1.003	1.005	1.03	1.037	1.021	1.036	1.04	1.046	1.064
	251	0.79	0.803	0.844	0.847	0.88	0.931	0.965	0.999	1	1.027	1.034	1.018	1.035	1.041	1.046	1.062
	252	0.797	0.807	0.849	0.851	0.884	0.934	0.968	1.001	1.003	1.032	1.038	1.025	1.042	1.047	1.052	1.069
	253	0.804	0.815	0.856	0.859	0.89	0.941	0.973	1.008	1.008	1.039	1.046	1.032	1.05	1.055	1.063	1.079
	254	0.812	0.822	0.863	0.866	0.897	0.945	0.979	1.013	1.014	1.043	1.052	1.039	1.059	1.066	1.072	1.089
	255	0.821	0.831	0.871	0.874	0.905	0.953	0.986	1.021	1.02	1.052	1.061	1.049	1.069	1.077	1.083	1.101
	256	0.836	0.845	0.885	0.888	0.918	0.968	0.999	1.034	1.034	1.066	1.077	1.065	1.086	1.096	1.103	1.12
	257	0.855	0.863	0.903	0.907	0.937	0.986	1.019	1.055	1.056	1.087	1.099	1.089	1.112	1.121	1.131	1.148
	258	0.88	0.889	0.93	0.933	0.965	1.013	1.047	1.085	1.086	1.119	1.131	1.123	1.148	1.158	1.169	1.188
	259	0.902	0.914	0.955	0.959	0.991	1.04	1.075	1.112	1.116	1.152	1.165	1.156	1.182	1.195	1.206	1.227
	260	0.922	0.933	0.976	0.979	1.011	1.062	1.098	1.136	1.14	1.175	1.191	1.183	1.211	1.224	1.235	1.259
	261	0.942	0.952	0.996	0.997	1.03	1.082	1.119	1.158	1.162	1.199	1.215	1.209	1.238	1.253	1.264	1.29
	262	0.964	0.975	1.019	1.021	1.054	1.106	1.142	1.183	1.188	1.225	1.242	1.237	1.267	1.283	1.296	1.322
	263	0.99	0.999	1.044	1.047	1.081	1.131	1.168	1.209	1.216	1.254	1.27	1.269	1.299	1.317	1.329	1.358
	264	1.02	1.029	1.074	1.076	1.11	1.162	1.199	1.241	1.248	1.288	1.307	1.303	1.336	1.357	1.371	1.4
	265	1.05	1.06	1.106	1.109	1.141	1.192	1.233	1.277	1.282	1.322	1.346	1.342	1.375	1.395	1.414	1.442
	266	1.075	1.083	1.129	1.131	1.165	1.217	1.258	1.301	1.308	1.348	1.373	1.373	1.407	1.429	1.448	1.476
	267	1.094	1.106	1.15	1.156	1.186	1.238	1.28	1.323	1.333	1.373	1.399	1.399	1.436	1.458	1.474	1.51
	268	1.123	1.133	1.18	1.183	1.214	1.269	1.311	1.353	1.365	1.408	1.437	1.437	1.476	1.497	1.515	1.553
	269	1.147	1.155	1.204	1.206	1.243	1.298	1.338	1.387	1.398	1.438	1.466	1.47	1.508	1.539	1.557	1.592
	270	1.165	1.174	1.224	1.226	1.262	1.321	1.359	1.408	1.421	1.466	1.494	1.497	1.535	1.566	1.588	1.617
	271	1.179	1.189	1.238	1.244	1.279	1.335	1.379	1.426	1.441	1.487	1.512	1.52	1.562	1.588	1.612	1.646
	272	1.197	1.206	1.257	1.26	1.296	1.357	1.401	1.449	1.464	1.507	1.536	1.548	1.589	1.622	1.647	1.679
	273	1.215	1.224	1.278	1.279	1.32	1.376	1.424	1.47	1.485	1.529	1.569	1.575	1.62	1.642	1.674	1.713
	274	1.233	1.241	1.295	1.298	1.335	1.397	1.444	1.492	1.508	1.554	1.597	1.6	1.641	1.676	1.709	1.745
	275	1.245	1.255	1.308	1.311	1.35	1.409	1.455	1.504	1.526	1.569	1.612	1.611	1.659	1.695	1.724	1.77
	276	1.257	1.267	1.315	1.322	1.356	1.421	1.465	1.519	1.532	1.579	1.616	1.626	1.673	1.705	1.731	1.765
	277	1.263	1.271	1.322	1.327	1.362	1.423	1.469	1.514	1.53	1.588	1.622	1.631	1.673	1.712	1.738	1.778
	278	1.267	1.274	1.328	1.328	1.366	1.424	1.468	1.514	1.534	1.577	1.613	1.624	1.673	1.702	1.732	1.776
	279	1.263	1.273	1.326	1.326	1.358	1.413	1.458	1.503	1.519	1.569	1.598	1.612	1.655	1.691	1.716	1.761
	280	1.255	1.261	1.31	1.307	1.34	1.395	1.432	1.482	1.498	1.545	1.58	1.59	1.632	1.675	1.696	1.741
	281	1.233	1.235	1.283	1.283	1.31	1.365	1.402	1.451	1.464	1.511	1.545	1.55	1.596	1.629	1.653	1.701
	282	1.203	1.209	1.249	1.253	1.28	1.327	1.364	1.413	1.428	1.472	1.506	1.518	1.559	1.588	1.614	1.66
	283	1.176	1.177	1.221	1.225	1.25	1.3	1.339	1.385	1.397	1.44	1.471	1.487	1.524	1.557	1.586	1.627
	284	1.147	1.146	1.189	1.189	1.22	1.272	1.306	1.35	1.362	1.409	1.439	1.453	1.492	1.518	1.546	1.592
	285	1.102	1.1	1.146	1.147	1.177	1.223	1.259	1.304	1.314	1.358	1.392	1.396	1.442	1.472	1.491	1.534
	286	1.045	1.04	1.086	1.083	1.112	1.159	1.194	1.236	1.245	1.29	1.321	1.326	1.368	1.391	1.415	1.453
	287	0.979	0.97	1.01	1.01	1.036	1.078	1.11	1.15	1.159	1.2	1.227	1.237	1.272	1.297	1.313	1.35
	288	0.915	0.901	0.939	0.94	0.961	0.998	1.029	1.063	1.073	1.108	1.137	1.145	1.181	1.197	1.215	1.245
	289	0.862	0.846	0.88	0.877	0.899	0.932	0.959	0.992	0.998	1.036	1.058	1.065	1.098	1.117	1.134	1.161
	290	0.823	0.806	0.834	0.834	0.851	0.881	0.908	0.938	0.944	0.978	1.002	1.009	1.039	1.055	1.071	1.1
	291	0.78	0.76	0.788	0.787	0.804	0.832	0.857	0.886	0.89	0.925	0.947	0.951	0.983	0.997	1.011	1.037
	292	0.72	0.697	0.723	0.721	0.738	0.768	0.789	0.815	0.818	0.852	0.872	0.877	0.905	0.917	0.93	0.954
	293	0.648	0.621	0.644	0.642	0.658	0.686	0.706	0.73	0.732	0.764	0.781	0.786	0.812	0.821	0.832	0.853
	294	0.581	0.55	0.569	0.568	0.583	0.609	0.628	0.648	0.65	0.68	0.696	0.699	0.723	0.731	0.739	0.757
	295	0.525	0.489	0.507	0.505	0.519	0.544	0.561	0.579	0.579	0.607	0.621	0.624	0.647	0.653	0.66	0.675
	296	0.48	0.443	0.459	0.456	0.469	0.493	0.507	0.524	0.523	0.549	0.563	0.565	0.586	0.592	0.597	0.61
	297	0.445	0.406	0.421	0.418	0.43	0.451	0.465	0.479	0.479	0.503	0.515	0.517	0.537	0.541	0.546	0.556
	298	0.417	0.377	0.39	0.387	0.397	0.417	0.429	0.442	0.441	0.465	0.476	0.476	0.496	0.499	0.504	0.512
	299	0.392	0.351	0.362	0.359	0.368	0.386	0.397	0.409	0.407	0.43	0.44	0.44	0.459	0.461	0.465	0.473
	300	0.372	0.33	0.34	0.336	0.344	0.361	0.371	0.382	0.379	0.402	0.411	0.411	0.429	0.429	0.433	0.44
	301	0.354	0.311	0.321	0.317	0.324	0.34	0.349	0.358	0.355	0.378	0.386	0.385	0.402	0.402	0.406	0.411
	302	0.341	0.297	0.306	0.302	0.308	0.324	0.332	0.341	0.337	0.359	0.367	0.365	0.382	0.382	0.384	0.39
	303	0.329	0.285	0.294	0.289	0.296	0.31	0.318	0.326	0.322	0.343	0.35	0.35	0.365	0.365	0.367	0.372
	304	0.319	0.276	0.284	0.28	0.286	0.299	0.307	0.315	0.31	0.331	0.338	0.337	0.352	0.352	0.354	0.358
	305	0.312	0.269	0.276	0.272	0.278	0.291	0.298	0.306	0.301	0.321	0.329	0.327	0.342	0.341	0.343	0.348
	306	0.305	0.263	0.27	0.266	0.272	0.284	0.291	0.298	0.294	0.313	0.32	0.319	0.334	0.334	0.334	0.338
	307	0.3	0.258	0.265	0.262	0.266	0.279	0.286	0.292	0.288	0.307	0.313	0.313	0.328	0.328	0.328	0.332
	308	0.297	0.255	0.262	0.258	0.262	0.274	0.281	0.288	0.283	0.302	0.308	0.308	0.322	0.321	0.322	0.326
	309	0.293	0.252	0.258	0.254	0.259	0.27	0.277	0.284	0.279	0.298	0.304	0.303	0.317	0.316	0.317	0.321
	310	0.289	0.249	0.255	0.251	0.255	0.267	0.273	0.279	0.274	0.294	0.299	0.299	0.313	0.312	0.313	0.316
	311	0.286	0.247	0.252	0.249	0.253	0.264	0.27	0.276	0.271	0.289	0.295	0.295	0.308	0.308	0.309	0.312
	312	0.284	0.245	0.25	0.246	0.25	0.262	0.267	0.274	0.268	0.287	0.293	0.291	0.305	0.305	0.306	0.308
	313	0.282	0.243	0.248	0.244	0.248	0.259	0.265	0.271	0.266	0.284	0.289	0.289	0.302	0.301	0.303	0.305
	314	0.279	0.241	0.246	0.243	0.246	0.257	0.263	0.268	0.263	0.281	0.287	0.286	0.299	0.298	0.3	0.302
	315	0.277	0.239	0.244	0.24	0.245	0.255	0.261	0.267	0.261	0.278	0.284	0.284	0.297	0.296	0.297	0.3
	316	0.275	0.238	0.242	0.238	0.243	0.253	0.258	0.264	0.258	0.276	0.282	0.282	0.295	0.294	0.296	0.298
	317	0.274	0.236	0.241	0.238	0.241	0.251	0.257	0.262	0.256	0.274	0.28	0.279	0.293	0.293	0.293	0.296
	318	0.272	0.235	0.24	0.236	0.24	0.25	0.255	0.261	0.255	0.273	0.279	0.278	0.291	0.291	0.292	0.294
	319	0.27	0.234	0.238	0.235	0.238	0.248	0.253	0.259	0.253	0.271	0.277	0.276	0.289	0.289	0.29	0.292
	320	0.268	0.233	0.237	0.233	0.237	0.247	0.252	0.258	0.252	0.269	0.275	0.274	0.288	0.287	0.288	0.291
	321	0.267	0.231	0.236	0.232	0.235	0.245	0.25	0.256	0.251	0.267	0.274	0.273	0.286	0.286	0.287	0.289
	322	0.265	0.23	0.234	0.231	0.234	0.244	0.249	0.255	0.249	0.266	0.272	0.271	0.284	0.284	0.285	0.288
	323	0.264	0.228	0.233	0.229	0.233	0.242	0.248	0.254	0.248	0.265	0.271	0.269	0.283	0.283	0.285	0.287
	324	0.263	0.228	0.233	0.229	0.232	0.242	0.247	0.253	0.247	0.264	0.27	0.269	0.282	0.282	0.283	0.286
	325	0.261	0.226	0.231	0.227	0.231	0.24	0.246	0.252	0.246	0.263	0.269	0.267	0.281	0.281	0.282	0.285
	326	0.259	0.225	0.23	0.226	0.23	0.239	0.244	0.25	0.245	0.262	0.268	0.266	0.28	0.281	0.281	0.284
	327	0.258	0.224	0.229	0.225	0.229	0.239	0.244	0.25	0.244	0.261	0.267	0.266	0.279	0.28	0.28	0.283
	328	0.257	0.224	0.228	0.224	0.228	0.238	0.243	0.249	0.244	0.261	0.266	0.266	0.279	0.279	0.28	0.283
	329	0.255	0.223	0.227	0.224	0.227	0.237	0.243	0.249	0.243	0.26	0.266	0.265	0.278	0.279	0.28	0.283
	330	0.255	0.222	0.227	0.223	0.227	0.237	0.243	0.249	0.244	0.26	0.266	0.265	0.278	0.279	0.28	0.282
	331	0.254	0.221	0.226	0.223	0.228	0.237	0.243	0.249	0.244	0.26	0.266	0.266	0.279	0.279	0.28	0.283
	332	0.253	0.221	0.225	0.222	0.226	0.236	0.242	0.249	0.243	0.26	0.266	0.265	0.279	0.279	0.28	0.283
	333	0.252	0.22	0.224	0.221	0.225	0.236	0.241	0.248	0.243	0.259	0.266	0.265	0.279	0.279	0.28	0.283
	334	0.251	0.219	0.224	0.221	0.225	0.236	0.241	0.247	0.243	0.26	0.266	0.265	0.279	0.279	0.28	0.284
	335	0.25	0.219	0.223	0.22	0.225	0.236	0.241	0.248	0.244	0.26	0.266	0.266	0.279	0.28	0.281	0.284
	336	0.25	0.219	0.223	0.221	0.225	0.237	0.241	0.249	0.244	0.261	0.266	0.266	0.279	0.28	0.281	0.284
	337	0.249	0.218	0.224	0.221	0.226	0.237	0.242	0.249	0.245	0.261	0.267	0.267	0.279	0.282	0.282	0.285
	338	0.248	0.218	0.224	0.221	0.226	0.237	0.242	0.249	0.245	0.261	0.267	0.268	0.28	0.281	0.283	0.287
	339	0.248	0.218	0.224	0.221	0.227	0.237	0.243	0.25	0.245	0.262	0.268	0.268	0.28	0.283	0.283	0.287
	340	0.254	0.223	0.229	0.227	0.233	0.243	0.248	0.256	0.251	0.267	0.273	0.274	0.287	0.288	0.289	0.292
	341	0.25	0.221	0.227	0.225	0.229	0.24	0.246	0.253	0.247	0.265	0.27	0.271	0.284	0.286	0.286	0.29
	342	0.248	0.218	0.225	0.223	0.227	0.238	0.244	0.252	0.246	0.262	0.27	0.27	0.282	0.284	0.284	0.288
	343	0.247	0.219	0.224	0.224	0.227	0.239	0.244	0.252	0.247	0.262	0.269	0.27	0.282	0.285	0.286	0.29
	344	0.246	0.218	0.224	0.222	0.227	0.239	0.244	0.251	0.248	0.263	0.269	0.27	0.283	0.285	0.286	0.291
	345	0.246	0.218	0.224	0.222	0.228	0.238	0.243	0.252	0.247	0.263	0.27	0.27	0.283	0.286	0.286	0.291
	346	0.246	0.218	0.224	0.222	0.227	0.238	0.244	0.252	0.248	0.263	0.27	0.271	0.284	0.287	0.287	0.291
	347	0.244	0.217	0.224	0.222	0.227	0.238	0.244	0.252	0.248	0.263	0.27	0.271	0.284	0.287	0.288	0.292
	348	0.244	0.217	0.224	0.222	0.227	0.239	0.245	0.253	0.249	0.264	0.271	0.271	0.285	0.287	0.288	0.292
	349	0.244	0.217	0.224	0.222	0.227	0.24	0.245	0.253	0.249	0.265	0.272	0.272	0.285	0.288	0.289	0.293
	350	0.243	0.217	0.223	0.223	0.227	0.24	0.245	0.253	0.249	0.266	0.272	0.273	0.286	0.289	0.291	0.294
	351	0.244	0.217	0.223	0.223	0.228	0.24	0.247	0.254	0.25	0.266	0.273	0.274	0.286	0.29	0.292	0.295
	352	0.243	0.218	0.224	0.223	0.23	0.241	0.247	0.255	0.252	0.267	0.274	0.275	0.288	0.291	0.292	0.297
	353	0.243	0.218	0.225	0.224	0.23	0.242	0.248	0.256	0.253	0.268	0.275	0.277	0.289	0.292	0.293	0.298
	354	0.244	0.218	0.225	0.224	0.231	0.243	0.249	0.257	0.254	0.269	0.277	0.278	0.29	0.293	0.294	0.299
	355	0.245	0.219	0.227	0.226	0.231	0.244	0.25	0.259	0.255	0.271	0.278	0.279	0.291	0.294	0.296	0.301
	356	0.245	0.22	0.227	0.226	0.232	0.245	0.25	0.26	0.256	0.272	0.279	0.28	0.292	0.296	0.297	0.302
	357	0.245	0.221	0.227	0.227	0.232	0.245	0.251	0.26	0.257	0.272	0.28	0.281	0.293	0.296	0.298	0.303
	358	0.246	0.221	0.228	0.228	0.233	0.246	0.252	0.261	0.258	0.273	0.28	0.282	0.293	0.298	0.298	0.304
	359	0.245	0.222	0.229	0.228	0.234	0.246	0.253	0.261	0.258	0.274	0.281	0.282	0.294	0.298	0.299	0.304
	360	0.246	0.223	0.23	0.229	0.235	0.247	0.253	0.262	0.259	0.274	0.281	0.283	0.295	0.299	0.3	0.305
	361	0.247	0.224	0.23	0.23	0.235	0.248	0.254	0.264	0.26	0.275	0.282	0.283	0.296	0.3	0.301	0.306
	362	0.247	0.224	0.231	0.23	0.236	0.248	0.254	0.263	0.26	0.275	0.282	0.284	0.296	0.3	0.301	0.307
	363	0.248	0.225	0.231	0.23	0.237	0.248	0.254	0.263	0.26	0.275	0.283	0.284	0.297	0.3	0.302	0.308
	364	0.247	0.224	0.232	0.231	0.236	0.248	0.254	0.263	0.26	0.275	0.283	0.283	0.296	0.299	0.3	0.307
	365	0.247	0.225	0.232	0.23	0.236	0.248	0.254	0.263	0.26	0.275	0.282	0.283	0.296	0.299	0.3	0.306
	366	0.247	0.225	0.232	0.231	0.237	0.248	0.255	0.264	0.26	0.275	0.283	0.284	0.297	0.3	0.301	0.307
	367	0.246	0.225	0.232	0.231	0.237	0.248	0.254	0.264	0.261	0.275	0.283	0.284	0.296	0.3	0.302	0.307
	368	0.246	0.224	0.231	0.231	0.236	0.248	0.254	0.264	0.261	0.275	0.283	0.283	0.296	0.3	0.301	0.307
	369	0.245	0.224	0.231	0.23	0.236	0.248	0.254	0.264	0.261	0.275	0.283	0.283	0.296	0.3	0.301	0.307
	370	0.245	0.223	0.231	0.23	0.235	0.248	0.254	0.263	0.26	0.274	0.282	0.283	0.296	0.3	0.301	0.307
	371	0.243	0.222	0.23	0.229	0.235	0.247	0.254	0.263	0.26	0.275	0.282	0.283	0.296	0.3	0.301	0.308
	372	0.243	0.222	0.23	0.229	0.235	0.247	0.254	0.264	0.261	0.275	0.283	0.283	0.296	0.3	0.301	0.308
	373	0.242	0.222	0.23	0.229	0.235	0.247	0.254	0.264	0.26	0.275	0.283	0.284	0.297	0.3	0.301	0.308
	374	0.242	0.222	0.229	0.229	0.235	0.247	0.254	0.264	0.261	0.275	0.283	0.284	0.296	0.3	0.302	0.308
	375	0.241	0.221	0.229	0.228	0.235	0.247	0.253	0.264	0.261	0.275	0.283	0.284	0.297	0.301	0.302	0.308
	376	0.24	0.221	0.229	0.229	0.236	0.248	0.254	0.264	0.262	0.276	0.284	0.285	0.298	0.301	0.302	0.308
	377	0.24	0.221	0.229	0.229	0.235	0.248	0.254	0.265	0.262	0.277	0.284	0.285	0.298	0.301	0.303	0.31
	378	0.24	0.221	0.229	0.229	0.236	0.249	0.255	0.265	0.263	0.277	0.285	0.285	0.299	0.302	0.304	0.31
	379	0.24	0.221	0.23	0.229	0.236	0.249	0.256	0.266	0.263	0.278	0.285	0.286	0.299	0.303	0.305	0.311
	380	0.241	0.222	0.23	0.23	0.237	0.25	0.256	0.266	0.264	0.278	0.286	0.287	0.3	0.304	0.306	0.312
	381	0.241	0.222	0.231	0.231	0.238	0.25	0.257	0.267	0.265	0.279	0.287	0.288	0.3	0.305	0.307	0.313
	382	0.241	0.223	0.231	0.231	0.238	0.251	0.258	0.268	0.265	0.279	0.287	0.288	0.301	0.306	0.307	0.314
	383	0.242	0.224	0.232	0.232	0.239	0.251	0.258	0.268	0.266	0.281	0.288	0.289	0.302	0.306	0.308	0.315
	384	0.242	0.224	0.233	0.232	0.239	0.252	0.258	0.269	0.267	0.281	0.289	0.289	0.302	0.307	0.308	0.315
	385	0.242	0.225	0.233	0.233	0.239	0.253	0.259	0.27	0.267	0.281	0.289	0.29	0.303	0.307	0.309	0.315
	386	0.242	0.225	0.234	0.233	0.24	0.253	0.259	0.27	0.267	0.282	0.289	0.29	0.303	0.307	0.309	0.316
	387	0.242	0.225	0.234	0.233	0.24	0.253	0.259	0.271	0.268	0.282	0.29	0.291	0.304	0.307	0.309	0.316
	388	0.241	0.224	0.233	0.233	0.24	0.253	0.26	0.27	0.268	0.282	0.29	0.291	0.304	0.307	0.31	0.316
	389	0.24	0.224	0.233	0.232	0.239	0.253	0.259	0.27	0.268	0.282	0.29	0.29	0.303	0.308	0.31	0.316
	390	0.24	0.223	0.232	0.232	0.239	0.252	0.259	0.27	0.268	0.282	0.29	0.291	0.303	0.307	0.31	0.317
	391	0.239	0.223	0.232	0.232	0.239	0.253	0.259	0.27	0.268	0.282	0.29	0.29	0.303	0.307	0.31	0.317
	392	0.237	0.222	0.231	0.231	0.238	0.252	0.259	0.27	0.268	0.282	0.29	0.29	0.303	0.308	0.31	0.317
	393	0.236	0.221	0.23	0.23	0.237	0.251	0.258	0.269	0.268	0.282	0.29	0.291	0.303	0.308	0.31	0.317
	394	0.235	0.219	0.228	0.229	0.236	0.251	0.258	0.269	0.268	0.282	0.29	0.29	0.303	0.308	0.31	0.317
	395	0.233	0.218	0.227	0.228	0.236	0.251	0.258	0.269	0.268	0.282	0.29	0.291	0.304	0.308	0.31	0.317
	396	0.231	0.216	0.226	0.227	0.235	0.25	0.258	0.269	0.268	0.282	0.291	0.291	0.304	0.308	0.311	0.318
	397	0.229	0.215	0.225	0.226	0.234	0.25	0.257	0.269	0.268	0.282	0.291	0.291	0.304	0.309	0.311	0.318
	398	0.228	0.213	0.223	0.224	0.234	0.25	0.257	0.269	0.269	0.282	0.291	0.292	0.304	0.309	0.311	0.319
	399	0.226	0.212	0.222	0.223	0.233	0.249	0.257	0.269	0.269	0.283	0.291	0.292	0.305	0.31	0.312	0.319
	400	0.225	0.211	0.221	0.223	0.232	0.249	0.257	0.269	0.269	0.283	0.292	0.293	0.306	0.31	0.313	0.32
	401	0.223	0.21	0.221	0.222	0.232	0.249	0.257	0.27	0.27	0.284	0.293	0.294	0.307	0.311	0.314	0.321
	402	0.222	0.209	0.22	0.221	0.232	0.249	0.257	0.27	0.27	0.285	0.294	0.295	0.307	0.312	0.315	0.322
	403	0.221	0.208	0.219	0.221	0.231	0.249	0.258	0.27	0.271	0.286	0.294	0.296	0.308	0.313	0.316	0.323
	404	0.22	0.207	0.218	0.22	0.231	0.25	0.258	0.271	0.272	0.287	0.296	0.297	0.31	0.315	0.317	0.324
	405	0.219	0.206	0.218	0.22	0.231	0.25	0.259	0.272	0.273	0.287	0.297	0.298	0.311	0.316	0.318	0.326
	406	0.218	0.206	0.218	0.22	0.232	0.251	0.259	0.273	0.274	0.289	0.298	0.299	0.312	0.317	0.32	0.328
	407	0.218	0.206	0.218	0.22	0.232	0.252	0.26	0.273	0.275	0.29	0.299	0.3	0.314	0.319	0.321	0.329
	408	0.217	0.206	0.218	0.22	0.232	0.253	0.261	0.275	0.277	0.291	0.301	0.302	0.315	0.32	0.323	0.331
	409	0.217	0.206	0.218	0.22	0.233	0.253	0.262	0.276	0.278	0.293	0.303	0.304	0.317	0.322	0.325	0.333
	410	0.217	0.206	0.218	0.221	0.234	0.254	0.264	0.277	0.28	0.295	0.304	0.306	0.319	0.324	0.327	0.335
	411	0.217	0.206	0.218	0.221	0.234	0.256	0.265	0.279	0.282	0.296	0.306	0.308	0.321	0.326	0.329	0.337
	412	0.217	0.206	0.219	0.221	0.235	0.257	0.266	0.28	0.283	0.298	0.308	0.31	0.323	0.329	0.332	0.34
	413	0.217	0.206	0.219	0.222	0.236	0.258	0.268	0.282	0.285	0.3	0.311	0.312	0.325	0.331	0.334	0.343
	414	0.217	0.206	0.22	0.223	0.237	0.26	0.27	0.284	0.288	0.303	0.313	0.315	0.328	0.334	0.337	0.345
	415	0.216	0.206	0.22	0.223	0.238	0.261	0.271	0.286	0.29	0.305	0.316	0.317	0.331	0.336	0.339	0.348
	416	0.216	0.206	0.22	0.223	0.238	0.262	0.272	0.287	0.291	0.307	0.317	0.319	0.333	0.339	0.342	0.351
	417	0.215	0.206	0.22	0.223	0.239	0.264	0.274	0.289	0.294	0.309	0.32	0.322	0.336	0.341	0.345	0.354
	418	0.215	0.206	0.22	0.224	0.24	0.265	0.276	0.291	0.296	0.312	0.323	0.325	0.339	0.344	0.348	0.357
	419	0.214	0.205	0.22	0.224	0.241	0.267	0.278	0.293	0.299	0.315	0.326	0.328	0.342	0.348	0.351	0.361
	420	0.214	0.205	0.22	0.224	0.242	0.268	0.28	0.296	0.301	0.317	0.329	0.331	0.345	0.351	0.355	0.364
	421	0.212	0.204	0.219	0.224	0.242	0.27	0.281	0.298	0.304	0.32	0.332	0.334	0.348	0.354	0.358	0.368
	422	0.211	0.203	0.219	0.224	0.243	0.271	0.283	0.3	0.307	0.323	0.335	0.337	0.351	0.358	0.361	0.372
	423	0.21	0.202	0.219	0.224	0.244	0.273	0.285	0.302	0.309	0.326	0.338	0.34	0.355	0.361	0.365	0.375
	424	0.209	0.201	0.218	0.223	0.244	0.274	0.287	0.304	0.312	0.329	0.341	0.344	0.358	0.365	0.369	0.379
	425	0.208	0.2	0.218	0.223	0.245	0.276	0.289	0.307	0.316	0.333	0.345	0.348	0.362	0.369	0.373	0.384
	426	0.206	0.2	0.218	0.223	0.246	0.278	0.291	0.31	0.319	0.336	0.349	0.352	0.366	0.373	0.377	0.388
	427	0.205	0.199	0.217	0.223	0.246	0.28	0.294	0.313	0.322	0.339	0.352	0.355	0.37	0.377	0.381	0.392
	428	0.204	0.198	0.217	0.224	0.247	0.282	0.296	0.315	0.325	0.343	0.356	0.359	0.374	0.381	0.385	0.397
	429	0.203	0.197	0.217	0.224	0.248	0.284	0.299	0.318	0.328	0.346	0.36	0.363	0.378	0.386	0.39	0.401
	430	0.203	0.197	0.217	0.224	0.249	0.286	0.301	0.321	0.332	0.35	0.364	0.367	0.382	0.39	0.395	0.406
	431	0.202	0.197	0.217	0.225	0.251	0.288	0.304	0.324	0.336	0.354	0.368	0.371	0.387	0.394	0.399	0.411
	432	0.202	0.197	0.218	0.226	0.252	0.291	0.307	0.328	0.339	0.358	0.372	0.375	0.391	0.399	0.404	0.416
	433	0.202	0.197	0.219	0.226	0.254	0.293	0.31	0.331	0.343	0.362	0.376	0.38	0.396	0.404	0.409	0.421
	434	0.202	0.198	0.219	0.228	0.256	0.296	0.313	0.335	0.347	0.366	0.381	0.384	0.4	0.409	0.414	0.426
	435	0.202	0.198	0.221	0.229	0.258	0.299	0.316	0.338	0.351	0.37	0.385	0.389	0.405	0.413	0.419	0.431
	436	0.203	0.199	0.222	0.231	0.26	0.302	0.32	0.342	0.356	0.375	0.39	0.394	0.41	0.419	0.424	0.437
	437	0.203	0.2	0.223	0.232	0.262	0.305	0.323	0.346	0.36	0.38	0.395	0.399	0.416	0.424	0.43	0.443
	438	0.204	0.201	0.225	0.234	0.265	0.309	0.327	0.351	0.365	0.385	0.401	0.405	0.421	0.43	0.436	0.449
	439	0.205	0.203	0.227	0.236	0.268	0.313	0.332	0.356	0.37	0.39	0.406	0.411	0.427	0.437	0.442	0.455
	440	0.206	0.204	0.23	0.239	0.271	0.317	0.337	0.361	0.376	0.396	0.413	0.417	0.434	0.443	0.449	0.463
	441	0.207	0.206	0.232	0.241	0.275	0.321	0.341	0.366	0.382	0.402	0.419	0.424	0.441	0.45	0.456	0.47
	442	0.209	0.208	0.234	0.245	0.278	0.327	0.346	0.372	0.388	0.409	0.426	0.431	0.448	0.458	0.464	0.478
	443	0.211	0.21	0.237	0.247	0.282	0.331	0.352	0.378	0.395	0.416	0.433	0.438	0.455	0.466	0.472	0.487
	444	0.212	0.212	0.24	0.251	0.287	0.337	0.358	0.384	0.402	0.423	0.441	0.446	0.464	0.474	0.481	0.496
	445	0.214	0.216	0.244	0.255	0.292	0.343	0.365	0.392	0.41	0.432	0.45	0.455	0.473	0.484	0.491	0.506
	446	0.217	0.218	0.247	0.259	0.297	0.349	0.372	0.4	0.419	0.441	0.459	0.465	0.483	0.494	0.501	0.516
	447	0.219	0.221	0.251	0.263	0.302	0.356	0.379	0.407	0.427	0.45	0.469	0.474	0.493	0.504	0.512	0.527
	448	0.222	0.225	0.255	0.267	0.307	0.363	0.387	0.416	0.436	0.459	0.478	0.484	0.503	0.515	0.523	0.539
	449	0.224	0.228	0.259	0.272	0.313	0.37	0.395	0.424	0.445	0.469	0.488	0.495	0.514	0.526	0.534	0.55
	450	0.227	0.232	0.264	0.277	0.319	0.378	0.403	0.434	0.455	0.479	0.499	0.506	0.525	0.537	0.546	0.563
	451	0.23	0.235	0.268	0.282	0.326	0.386	0.412	0.443	0.466	0.49	0.511	0.518	0.537	0.55	0.558	0.576
	452	0.234	0.239	0.273	0.287	0.332	0.394	0.421	0.453	0.476	0.501	0.522	0.53	0.55	0.562	0.571	0.589
	453	0.237	0.243	0.278	0.293	0.339	0.402	0.43	0.463	0.487	0.512	0.534	0.541	0.562	0.575	0.584	0.602
	454	0.24	0.247	0.283	0.298	0.345	0.411	0.438	0.473	0.498	0.523	0.545	0.553	0.574	0.587	0.597	0.615
	455	0.244	0.252	0.288	0.304	0.353	0.419	0.448	0.483	0.509	0.535	0.557	0.565	0.587	0.601	0.61	0.629
	456	0.247	0.256	0.294	0.309	0.359	0.428	0.457	0.493	0.52	0.546	0.569	0.577	0.599	0.613	0.623	0.643
	457	0.251	0.26	0.299	0.315	0.366	0.436	0.466	0.503	0.53	0.557	0.58	0.589	0.611	0.625	0.636	0.656
	458	0.255	0.265	0.305	0.321	0.373	0.445	0.475	0.513	0.541	0.568	0.592	0.601	0.623	0.638	0.648	0.669
	459	0.259	0.27	0.31	0.327	0.381	0.453	0.485	0.522	0.551	0.579	0.604	0.612	0.635	0.65	0.661	0.682
	460	0.263	0.275	0.316	0.333	0.387	0.461	0.493	0.532	0.562	0.59	0.615	0.624	0.646	0.662	0.673	0.695
	461	0.267	0.28	0.322	0.339	0.395	0.47	0.502	0.542	0.572	0.601	0.625	0.635	0.658	0.674	0.685	0.707
	462	0.272	0.285	0.328	0.345	0.402	0.478	0.511	0.551	0.582	0.611	0.636	0.646	0.669	0.685	0.697	0.719
	463	0.277	0.29	0.333	0.351	0.408	0.486	0.519	0.56	0.591	0.62	0.646	0.656	0.679	0.696	0.708	0.731
	464	0.281	0.295	0.339	0.357	0.415	0.493	0.527	0.568	0.6	0.63	0.655	0.666	0.689	0.706	0.719	0.742
	465	0.286	0.301	0.345	0.364	0.422	0.501	0.535	0.577	0.61	0.639	0.665	0.676	0.7	0.717	0.73	0.753
	466	0.291	0.307	0.351	0.37	0.429	0.508	0.543	0.586	0.618	0.648	0.675	0.685	0.71	0.727	0.74	0.764
	467	0.296	0.312	0.358	0.376	0.436	0.516	0.551	0.594	0.627	0.657	0.684	0.694	0.719	0.737	0.749	0.774
	468	0.301	0.318	0.363	0.382	0.442	0.522	0.558	0.601	0.634	0.665	0.692	0.703	0.727	0.746	0.758	0.783
	469	0.306	0.324	0.37	0.388	0.449	0.53	0.566	0.609	0.643	0.673	0.701	0.711	0.736	0.754	0.768	0.793
	470	0.312	0.33	0.376	0.395	0.455	0.536	0.573	0.617	0.65	0.681	0.709	0.72	0.744	0.763	0.776	0.802
	471	0.317	0.336	0.382	0.401	0.462	0.543	0.58	0.624	0.658	0.689	0.717	0.728	0.753	0.772	0.785	0.811
	472	0.323	0.342	0.389	0.408	0.468	0.55	0.587	0.632	0.666	0.697	0.725	0.736	0.761	0.78	0.794	0.82
	473	0.329	0.348	0.396	0.414	0.475	0.557	0.594	0.639	0.673	0.705	0.733	0.744	0.77	0.789	0.803	0.829
	474	0.334	0.354	0.402	0.421	0.481	0.564	0.601	0.646	0.681	0.712	0.74	0.751	0.777	0.797	0.811	0.838
	475	0.34	0.361	0.408	0.427	0.488	0.571	0.608	0.654	0.688	0.719	0.748	0.759	0.785	0.805	0.82	0.846
	476	0.346	0.367	0.415	0.434	0.495	0.578	0.615	0.661	0.696	0.727	0.756	0.767	0.793	0.814	0.828	0.855
	477	0.352	0.374	0.422	0.441	0.502	0.585	0.622	0.668	0.703	0.735	0.763	0.775	0.801	0.822	0.836	0.864
	478	0.359	0.381	0.429	0.448	0.509	0.592	0.63	0.676	0.711	0.742	0.771	0.783	0.809	0.83	0.845	0.873
	479	0.365	0.387	0.436	0.455	0.516	0.599	0.637	0.684	0.719	0.75	0.779	0.792	0.818	0.839	0.854	0.882
	480	0.372	0.395	0.444	0.462	0.523	0.606	0.644	0.691	0.727	0.758	0.788	0.8	0.826	0.848	0.863	0.891
	481	0.378	0.401	0.451	0.469	0.53	0.613	0.652	0.699	0.734	0.766	0.796	0.808	0.834	0.856	0.871	0.9
	482	0.385	0.409	0.458	0.477	0.538	0.621	0.659	0.707	0.742	0.774	0.803	0.816	0.843	0.864	0.88	0.909
	483	0.392	0.416	0.465	0.484	0.545	0.628	0.667	0.714	0.75	0.782	0.812	0.824	0.851	0.873	0.889	0.918
	484	0.399	0.423	0.473	0.492	0.553	0.636	0.674	0.722	0.758	0.79	0.82	0.832	0.859	0.882	0.898	0.927
	485	0.405	0.431	0.481	0.499	0.56	0.643	0.682	0.73	0.766	0.798	0.828	0.841	0.868	0.891	0.907	0.936
	486	0.413	0.438	0.489	0.507	0.568	0.651	0.69	0.738	0.774	0.806	0.837	0.849	0.876	0.899	0.916	0.946
	487	0.42	0.446	0.497	0.515	0.576	0.658	0.698	0.746	0.782	0.815	0.845	0.858	0.885	0.908	0.925	0.955
	488	0.427	0.454	0.505	0.522	0.583	0.666	0.705	0.754	0.79	0.822	0.853	0.866	0.894	0.917	0.934	0.964
	489	0.435	0.461	0.513	0.53	0.591	0.674	0.713	0.763	0.799	0.831	0.862	0.874	0.903	0.926	0.943	0.974
	490	0.442	0.469	0.521	0.538	0.599	0.682	0.721	0.771	0.807	0.839	0.87	0.883	0.911	0.935	0.952	0.983
	491	0.45	0.478	0.529	0.547	0.607	0.69	0.73	0.779	0.815	0.847	0.879	0.892	0.92	0.944	0.961	0.993
	492	0.457	0.486	0.537	0.555	0.615	0.698	0.737	0.787	0.823	0.855	0.887	0.9	0.929	0.953	0.97	1.002
	493	0.465	0.494	0.546	0.563	0.623	0.705	0.745	0.795	0.831	0.863	0.895	0.908	0.937	0.961	0.979	1.011
	494	0.473	0.502	0.554	0.571	0.631	0.713	0.753	0.803	0.839	0.872	0.903	0.916	0.945	0.97	0.987	1.02
	495	0.481	0.511	0.563	0.58	0.639	0.721	0.761	0.811	0.847	0.879	0.911	0.925	0.954	0.978	0.996	1.029
	496	0.489	0.519	0.571	0.588	0.647	0.728	0.768	0.819	0.854	0.887	0.919	0.932	0.961	0.986	1.004	1.037
	497	0.497	0.527	0.579	0.596	0.655	0.735	0.775	0.826	0.862	0.894	0.926	0.939	0.969	0.994	1.012	1.045
	498	0.505	0.535	0.587	0.604	0.662	0.742	0.782	0.833	0.868	0.9	0.933	0.946	0.975	1.001	1.019	1.052
	499	0.513	0.544	0.596	0.612	0.67	0.749	0.789	0.84	0.875	0.907	0.939	0.953	0.982	1.008	1.026	1.059
	500	0.521	0.552	0.604	0.62	0.677	0.756	0.795	0.846	0.881	0.913	0.945	0.959	0.988	1.014	1.033	1.066
	501	0.529	0.56	0.612	0.627	0.684	0.762	0.801	0.852	0.887	0.919	0.951	0.964	0.994	1.019	1.038	1.072
	502	0.537	0.568	0.62	0.635	0.691	0.768	0.807	0.858	0.892	0.923	0.956	0.969	0.999	1.024	1.043	1.077
	503	0.544	0.576	0.628	0.642	0.697	0.774	0.812	0.863	0.896	0.928	0.96	0.973	1.003	1.029	1.048	1.082
	504	0.552	0.584	0.635	0.649	0.704	0.779	0.817	0.867	0.9	0.932	0.964	0.977	1.007	1.033	1.052	1.086
	505	0.56	0.592	0.643	0.657	0.71	0.783	0.821	0.871	0.904	0.935	0.967	0.98	1.01	1.036	1.055	1.089
	506	0.568	0.6	0.65	0.663	0.715	0.787	0.825	0.875	0.907	0.937	0.969	0.982	1.012	1.038	1.057	1.091
	507	0.575	0.607	0.657	0.67	0.72	0.791	0.828	0.878	0.909	0.939	0.971	0.984	1.013	1.039	1.058	1.092
	508	0.583	0.615	0.664	0.676	0.726	0.794	0.831	0.88	0.91	0.94	0.971	0.984	1.014	1.04	1.058	1.092
	509	0.591	0.623	0.671	0.682	0.73	0.797	0.833	0.881	0.91	0.94	0.971	0.984	1.013	1.039	1.058	1.092
	510	0.599	0.63	0.678	0.689	0.734	0.799	0.834	0.881	0.91	0.939	0.97	0.982	1.012	1.038	1.056	1.09
	511	0.607	0.638	0.685	0.695	0.738	0.801	0.835	0.881	0.909	0.937	0.968	0.98	1.009	1.035	1.053	1.087
	512	0.615	0.645	0.691	0.7	0.741	0.801	0.835	0.881	0.907	0.935	0.965	0.977	1.006	1.031	1.049	1.083
	513	0.622	0.653	0.697	0.705	0.745	0.802	0.834	0.879	0.904	0.931	0.961	0.972	1.001	1.026	1.044	1.077
	514	0.63	0.66	0.702	0.71	0.747	0.801	0.832	0.876	0.9	0.926	0.955	0.967	0.995	1.02	1.038	1.071
	515	0.637	0.667	0.708	0.714	0.749	0.8	0.83	0.872	0.895	0.921	0.949	0.96	0.988	1.013	1.031	1.063
	516	0.644	0.674	0.713	0.718	0.751	0.798	0.827	0.869	0.89	0.914	0.943	0.953	0.98	1.005	1.023	1.055
	517	0.652	0.681	0.719	0.723	0.752	0.796	0.824	0.864	0.883	0.907	0.934	0.944	0.972	0.996	1.013	1.045
	518	0.659	0.687	0.723	0.726	0.752	0.793	0.819	0.858	0.876	0.898	0.925	0.934	0.961	0.985	1.002	1.034
	519	0.665	0.693	0.727	0.729	0.752	0.788	0.813	0.851	0.867	0.888	0.914	0.924	0.95	0.974	0.991	1.022
	520	0.672	0.699	0.731	0.732	0.751	0.784	0.807	0.843	0.857	0.877	0.903	0.912	0.938	0.961	0.978	1.008
	521	0.679	0.705	0.735	0.734	0.75	0.779	0.8	0.835	0.847	0.866	0.89	0.899	0.925	0.948	0.963	0.993
	522	0.685	0.71	0.739	0.736	0.749	0.773	0.793	0.826	0.836	0.854	0.878	0.885	0.91	0.933	0.949	0.978
	523	0.692	0.716	0.742	0.738	0.747	0.767	0.785	0.816	0.825	0.842	0.864	0.871	0.896	0.918	0.934	0.962
	524	0.698	0.721	0.745	0.739	0.745	0.76	0.777	0.806	0.813	0.828	0.85	0.857	0.88	0.902	0.917	0.945
	525	0.704	0.725	0.747	0.741	0.743	0.753	0.768	0.795	0.799	0.814	0.835	0.841	0.864	0.885	0.899	0.927
	526	0.709	0.73	0.75	0.741	0.74	0.745	0.758	0.784	0.786	0.8	0.82	0.825	0.847	0.868	0.882	0.909
	527	0.715	0.734	0.752	0.742	0.736	0.737	0.748	0.772	0.772	0.784	0.803	0.808	0.83	0.85	0.863	0.889
	528	0.72	0.738	0.754	0.742	0.733	0.729	0.738	0.76	0.758	0.768	0.786	0.79	0.811	0.831	0.844	0.869
	529	0.725	0.742	0.755	0.742	0.729	0.72	0.727	0.747	0.743	0.752	0.769	0.773	0.793	0.813	0.825	0.849
	530	0.73	0.745	0.756	0.742	0.725	0.711	0.716	0.734	0.728	0.735	0.751	0.754	0.774	0.793	0.805	0.829
	531	0.734	0.749	0.757	0.741	0.72	0.701	0.705	0.721	0.712	0.718	0.733	0.736	0.755	0.773	0.785	0.808
	532	0.739	0.752	0.758	0.74	0.715	0.692	0.693	0.707	0.696	0.701	0.715	0.717	0.735	0.753	0.765	0.787
	533	0.742	0.754	0.758	0.739	0.71	0.682	0.681	0.693	0.68	0.684	0.697	0.698	0.716	0.733	0.744	0.765
	534	0.746	0.757	0.758	0.737	0.705	0.672	0.669	0.679	0.664	0.666	0.678	0.678	0.695	0.712	0.722	0.743
	535	0.749	0.758	0.758	0.735	0.699	0.661	0.657	0.665	0.647	0.648	0.659	0.659	0.675	0.691	0.701	0.721
	536	0.751	0.759	0.756	0.733	0.693	0.65	0.644	0.651	0.631	0.63	0.64	0.639	0.655	0.67	0.68	0.699
	537	0.753	0.76	0.755	0.73	0.686	0.639	0.631	0.635	0.614	0.612	0.62	0.619	0.634	0.649	0.658	0.676
	538	0.755	0.761	0.754	0.727	0.68	0.629	0.618	0.621	0.598	0.595	0.602	0.601	0.614	0.629	0.637	0.654
	539	0.757	0.761	0.752	0.724	0.674	0.618	0.606	0.607	0.581	0.577	0.583	0.581	0.594	0.608	0.616	0.632
	540	0.758	0.761	0.75	0.721	0.667	0.607	0.593	0.592	0.565	0.56	0.565	0.563	0.575	0.589	0.595	0.611
	541	0.759	0.761	0.747	0.717	0.66	0.596	0.581	0.578	0.549	0.543	0.547	0.544	0.555	0.569	0.575	0.59
	542	0.76	0.76	0.745	0.713	0.653	0.585	0.568	0.564	0.533	0.525	0.529	0.525	0.536	0.548	0.554	0.568
	543	0.76	0.759	0.742	0.709	0.646	0.574	0.556	0.55	0.517	0.508	0.511	0.507	0.517	0.529	0.534	0.548
	544	0.759	0.757	0.738	0.704	0.638	0.563	0.543	0.536	0.501	0.491	0.493	0.488	0.498	0.509	0.514	0.527
	545	0.757	0.754	0.733	0.699	0.631	0.552	0.53	0.521	0.485	0.474	0.475	0.47	0.479	0.49	0.494	0.507
	546	0.756	0.751	0.729	0.693	0.623	0.541	0.519	0.508	0.471	0.459	0.459	0.453	0.462	0.472	0.476	0.488
	547	0.753	0.748	0.724	0.688	0.615	0.531	0.507	0.495	0.457	0.444	0.443	0.437	0.445	0.455	0.458	0.469
	548	0.75	0.744	0.719	0.682	0.607	0.52	0.495	0.482	0.442	0.428	0.427	0.421	0.428	0.437	0.441	0.451
	549	0.747	0.74	0.713	0.675	0.599	0.509	0.483	0.469	0.428	0.413	0.412	0.405	0.411	0.42	0.423	0.433
	550	0.744	0.735	0.707	0.669	0.591	0.499	0.472	0.457	0.415	0.399	0.397	0.389	0.396	0.404	0.407	0.415
	551	0.739	0.729	0.701	0.662	0.582	0.488	0.46	0.444	0.401	0.385	0.382	0.374	0.38	0.388	0.39	0.398
	552	0.734	0.724	0.694	0.654	0.574	0.478	0.449	0.432	0.389	0.371	0.368	0.36	0.365	0.373	0.375	0.382
	553	0.729	0.717	0.686	0.646	0.565	0.468	0.438	0.42	0.376	0.358	0.354	0.346	0.35	0.358	0.359	0.366
	554	0.723	0.71	0.679	0.638	0.555	0.457	0.427	0.408	0.363	0.345	0.34	0.332	0.336	0.343	0.344	0.351
	555	0.717	0.703	0.671	0.631	0.547	0.448	0.417	0.398	0.352	0.334	0.329	0.32	0.324	0.33	0.331	0.337
	556	0.71	0.695	0.663	0.622	0.537	0.438	0.407	0.386	0.34	0.321	0.316	0.307	0.311	0.316	0.317	0.323
	557	0.702	0.687	0.654	0.613	0.528	0.428	0.396	0.375	0.329	0.31	0.304	0.295	0.298	0.304	0.304	0.309
	558	0.694	0.678	0.644	0.604	0.519	0.418	0.386	0.364	0.318	0.299	0.292	0.283	0.286	0.291	0.291	0.296
	559	0.686	0.669	0.635	0.594	0.509	0.408	0.376	0.354	0.307	0.288	0.281	0.272	0.274	0.279	0.279	0.283
	560	0.676	0.659	0.624	0.584	0.499	0.398	0.366	0.343	0.296	0.277	0.27	0.261	0.263	0.267	0.267	0.27
	561	0.667	0.649	0.614	0.574	0.489	0.388	0.356	0.334	0.287	0.267	0.26	0.25	0.252	0.256	0.256	0.259
	562	0.657	0.638	0.604	0.563	0.479	0.379	0.346	0.324	0.277	0.257	0.25	0.24	0.242	0.245	0.245	0.248
	563	0.647	0.627	0.593	0.553	0.469	0.369	0.337	0.314	0.268	0.247	0.24	0.23	0.232	0.235	0.234	0.237
	564	0.637	0.616	0.582	0.542	0.459	0.36	0.328	0.305	0.259	0.238	0.231	0.221	0.222	0.225	0.225	0.227
	565	0.626	0.605	0.571	0.531	0.449	0.351	0.318	0.296	0.25	0.23	0.222	0.212	0.213	0.216	0.215	0.217
	566	0.614	0.593	0.559	0.52	0.438	0.342	0.309	0.287	0.241	0.221	0.213	0.204	0.204	0.207	0.206	0.208
	567	0.603	0.58	0.547	0.508	0.428	0.332	0.3	0.278	0.233	0.213	0.205	0.196	0.196	0.198	0.197	0.199
	568	0.591	0.569	0.535	0.497	0.418	0.324	0.292	0.27	0.225	0.205	0.198	0.188	0.188	0.19	0.189	0.19
	569	0.579	0.556	0.523	0.486	0.407	0.315	0.284	0.262	0.217	0.198	0.19	0.181	0.181	0.182	0.181	0.182
	570	0.567	0.543	0.511	0.474	0.397	0.306	0.275	0.254	0.21	0.191	0.183	0.174	0.174	0.175	0.174	0.175
	571	0.554	0.531	0.499	0.463	0.387	0.298	0.267	0.246	0.203	0.184	0.176	0.167	0.167	0.168	0.167	0.167
	572	0.542	0.518	0.486	0.451	0.377	0.289	0.259	0.238	0.196	0.177	0.17	0.161	0.16	0.161	0.16	0.16
	573	0.529	0.505	0.474	0.439	0.367	0.281	0.252	0.231	0.189	0.171	0.164	0.155	0.154	0.155	0.154	0.154
	574	0.516	0.492	0.462	0.427	0.356	0.273	0.244	0.224	0.183	0.165	0.158	0.149	0.148	0.149	0.148	0.148
	575	0.503	0.478	0.449	0.416	0.346	0.265	0.237	0.216	0.177	0.159	0.152	0.143	0.143	0.143	0.142	0.142
	576	0.49	0.465	0.436	0.404	0.336	0.257	0.229	0.209	0.171	0.153	0.146	0.138	0.137	0.137	0.136	0.136
	577	0.477	0.452	0.423	0.392	0.326	0.249	0.222	0.203	0.165	0.148	0.141	0.133	0.132	0.132	0.131	0.13
	578	0.464	0.439	0.411	0.38	0.316	0.241	0.215	0.196	0.159	0.143	0.136	0.128	0.127	0.127	0.126	0.125
	579	0.451	0.426	0.399	0.369	0.307	0.234	0.208	0.19	0.154	0.138	0.131	0.123	0.122	0.122	0.121	0.12
	580	0.438	0.413	0.387	0.357	0.297	0.226	0.201	0.184	0.149	0.133	0.127	0.119	0.118	0.118	0.116	0.116
	581	0.425	0.4	0.375	0.346	0.287	0.219	0.195	0.178	0.143	0.128	0.122	0.114	0.114	0.113	0.112	0.111
	582	0.412	0.387	0.363	0.335	0.278	0.212	0.188	0.172	0.139	0.124	0.118	0.11	0.11	0.109	0.108	0.107
	583	0.399	0.374	0.35	0.323	0.268	0.205	0.182	0.166	0.134	0.12	0.114	0.106	0.106	0.105	0.104	0.103
	584	0.386	0.361	0.338	0.312	0.259	0.198	0.176	0.16	0.129	0.115	0.11	0.103	0.102	0.101	0.1	0.099
	585	0.373	0.349	0.327	0.301	0.25	0.191	0.17	0.155	0.124	0.111	0.106	0.099	0.099	0.098	0.097	0.096
	586	0.361	0.336	0.315	0.29	0.241	0.185	0.164	0.15	0.12	0.107	0.103	0.096	0.095	0.095	0.093	0.092
	587	0.348	0.324	0.303	0.279	0.232	0.178	0.158	0.144	0.116	0.104	0.099	0.092	0.092	0.091	0.09	0.089
	588	0.336	0.312	0.292	0.269	0.224	0.172	0.152	0.139	0.112	0.1	0.096	0.089	0.089	0.088	0.087	0.086
	589	0.324	0.3	0.281	0.259	0.215	0.166	0.147	0.134	0.108	0.097	0.093	0.086	0.086	0.085	0.084	0.083
	590	0.312	0.289	0.271	0.249	0.207	0.16	0.142	0.13	0.104	0.094	0.09	0.083	0.083	0.082	0.081	0.08
	591	0.3	0.277	0.259	0.239	0.199	0.153	0.136	0.125	0.1	0.09	0.086	0.08	0.08	0.079	0.078	0.077
	592	0.288	0.265	0.249	0.229	0.19	0.147	0.131	0.12	0.096	0.087	0.083	0.077	0.077	0.076	0.075	0.074
	593	0.277	0.255	0.239	0.219	0.183	0.142	0.125	0.115	0.093	0.084	0.081	0.075	0.074	0.073	0.072	0.071
	594	0.266	0.244	0.229	0.21	0.175	0.136	0.121	0.111	0.09	0.081	0.078	0.072	0.072	0.071	0.07	0.069
	595	0.255	0.234	0.219	0.201	0.168	0.131	0.116	0.107	0.086	0.078	0.075	0.07	0.07	0.069	0.068	0.067
	596	0.245	0.224	0.21	0.193	0.161	0.126	0.111	0.103	0.083	0.075	0.073	0.067	0.067	0.066	0.065	0.064
	597	0.235	0.214	0.201	0.184	0.154	0.121	0.107	0.099	0.08	0.073	0.07	0.065	0.065	0.064	0.063	0.062
	598	0.225	0.204	0.192	0.176	0.147	0.116	0.103	0.095	0.077	0.07	0.068	0.063	0.063	0.062	0.061	0.06
	599	0.215	0.195	0.184	0.168	0.141	0.111	0.099	0.092	0.074	0.067	0.066	0.061	0.061	0.06	0.059	0.058
	600	0.206	0.186	0.175	0.161	0.135	0.107	0.095	0.088	0.071	0.065	0.064	0.059	0.059	0.058	0.057	0.056
	601	0.197	0.178	0.168	0.154	0.128	0.102	0.091	0.085	0.069	0.063	0.062	0.057	0.057	0.056	0.055	0.054
	602	0.189	0.17	0.16	0.146	0.123	0.098	0.087	0.081	0.066	0.061	0.06	0.055	0.055	0.054	0.053	0.052
	603	0.18	0.162	0.153	0.14	0.117	0.094	0.084	0.078	0.064	0.058	0.058	0.053	0.053	0.052	0.052	0.051
	604	0.172	0.154	0.145	0.133	0.112	0.09	0.08	0.075	0.061	0.056	0.056	0.052	0.052	0.051	0.05	0.049
	605	0.164	0.146	0.139	0.126	0.106	0.086	0.077	0.072	0.059	0.054	0.054	0.05	0.05	0.049	0.048	0.047
	606	0.157	0.139	0.132	0.12	0.101	0.082	0.074	0.07	0.057	0.052	0.052	0.048	0.048	0.047	0.047	0.046
	607	0.149	0.132	0.125	0.114	0.096	0.079	0.07	0.067	0.055	0.05	0.05	0.047	0.047	0.046	0.045	0.044
	608	0.142	0.126	0.119	0.109	0.092	0.075	0.067	0.064	0.053	0.049	0.049	0.045	0.045	0.044	0.044	0.043
	609	0.135	0.119	0.113	0.103	0.087	0.072	0.064	0.061	0.05	0.047	0.047	0.044	0.044	0.043	0.042	0.041
	610	0.129	0.113	0.107	0.098	0.083	0.069	0.062	0.059	0.048	0.045	0.046	0.042	0.043	0.042	0.041	0.04
	611	0.122	0.107	0.102	0.093	0.079	0.066	0.059	0.056	0.047	0.043	0.044	0.041	0.041	0.04	0.04	0.039
	612	0.117	0.102	0.097	0.088	0.075	0.063	0.056	0.054	0.045	0.042	0.043	0.039	0.04	0.039	0.038	0.037
	613	0.111	0.096	0.092	0.083	0.071	0.06	0.054	0.052	0.043	0.04	0.042	0.038	0.038	0.037	0.037	0.036
	614	0.105	0.091	0.087	0.079	0.067	0.057	0.051	0.05	0.041	0.039	0.04	0.037	0.037	0.036	0.036	0.035
	615	0.1	0.086	0.082	0.075	0.064	0.054	0.049	0.048	0.04	0.037	0.039	0.035	0.036	0.035	0.035	0.034
	616	0.095	0.082	0.078	0.071	0.061	0.052	0.047	0.046	0.038	0.036	0.038	0.034	0.035	0.034	0.034	0.033
	617	0.09	0.077	0.074	0.067	0.058	0.05	0.045	0.044	0.037	0.035	0.037	0.033	0.034	0.033	0.033	0.032
	618	0.086	0.073	0.07	0.064	0.055	0.048	0.043	0.042	0.035	0.034	0.036	0.032	0.033	0.032	0.032	0.031
	619	0.081	0.069	0.066	0.061	0.052	0.046	0.041	0.04	0.034	0.032	0.035	0.031	0.032	0.031	0.031	0.03
	620	0.077	0.066	0.063	0.057	0.05	0.044	0.039	0.039	0.033	0.031	0.034	0.03	0.031	0.03	0.03	0.029
	621	0.074	0.062	0.06	0.055	0.047	0.042	0.038	0.038	0.031	0.03	0.033	0.03	0.03	0.029	0.029	0.028
	622	0.07	0.059	0.057	0.052	0.045	0.04	0.036	0.036	0.03	0.029	0.032	0.029	0.029	0.028	0.028	0.027
	623	0.066	0.056	0.054	0.049	0.043	0.038	0.034	0.035	0.029	0.028	0.031	0.028	0.028	0.027	0.027	0.026
	624	0.063	0.053	0.051	0.046	0.04	0.037	0.033	0.033	0.028	0.027	0.03	0.027	0.027	0.026	0.026	0.025
	625	0.06	0.05	0.048	0.044	0.038	0.035	0.031	0.032	0.027	0.026	0.029	0.026	0.026	0.026	0.025	0.025
	626	0.057	0.047	0.046	0.042	0.037	0.033	0.03	0.031	0.026	0.025	0.028	0.025	0.026	0.025	0.025	0.024
	627	0.054	0.045	0.043	0.04	0.035	0.032	0.029	0.03	0.025	0.024	0.028	0.024	0.025	0.024	0.024	0.023
	628	0.052	0.043	0.041	0.038	0.033	0.031	0.028	0.029	0.024	0.024	0.027	0.024	0.024	0.023	0.023	0.023
	629	0.049	0.04	0.039	0.036	0.032	0.03	0.027	0.028	0.023	0.023	0.026	0.023	0.024	0.023	0.023	0.022
	630	0.047	0.038	0.037	0.034	0.03	0.029	0.025	0.027	0.022	0.022	0.025	0.023	0.023	0.022	0.022	0.021
	631	0.045	0.036	0.035	0.032	0.029	0.027	0.024	0.026	0.022	0.022	0.025	0.022	0.022	0.021	0.021	0.02
	632	0.043	0.035	0.034	0.031	0.027	0.026	0.024	0.025	0.021	0.021	0.024	0.021	0.022	0.021	0.021	0.02
	633	0.041	0.033	0.032	0.03	0.026	0.025	0.023	0.024	0.02	0.02	0.024	0.021	0.021	0.02	0.02	0.019
	634	0.039	0.031	0.031	0.028	0.025	0.024	0.022	0.023	0.02	0.02	0.023	0.02	0.02	0.02	0.02	0.019
	635	0.037	0.03	0.029	0.027	0.024	0.024	0.021	0.022	0.019	0.019	0.022	0.02	0.02	0.019	0.019	0.019
	636	0.035	0.028	0.028	0.026	0.023	0.023	0.02	0.022	0.018	0.019	0.022	0.019	0.019	0.019	0.018	0.018
	637	0.034	0.027	0.026	0.025	0.022	0.022	0.019	0.021	0.018	0.018	0.021	0.019	0.019	0.018	0.018	0.017
	638	0.032	0.026	0.025	0.023	0.021	0.021	0.019	0.02	0.017	0.018	0.021	0.018	0.018	0.017	0.017	0.017
	639	0.031	0.024	0.024	0.022	0.02	0.02	0.018	0.019	0.016	0.017	0.02	0.017	0.018	0.017	0.017	0.016
	640	0.029	0.023	0.023	0.021	0.019	0.019	0.017	0.019	0.016	0.016	0.02	0.017	0.017	0.016	0.016	0.016
	641	0.028	0.022	0.022	0.02	0.018	0.019	0.017	0.018	0.015	0.016	0.019	0.016	0.017	0.016	0.016	0.016
	642	0.027	0.021	0.021	0.019	0.017	0.018	0.016	0.018	0.015	0.015	0.019	0.016	0.016	0.016	0.016	0.015
	643	0.026	0.02	0.02	0.019	0.017	0.018	0.015	0.017	0.014	0.015	0.018	0.016	0.016	0.015	0.015	0.015
	644	0.025	0.02	0.019	0.018	0.016	0.017	0.015	0.017	0.014	0.015	0.018	0.016	0.016	0.015	0.015	0.015
	645	0.024	0.019	0.019	0.017	0.016	0.017	0.015	0.016	0.014	0.014	0.018	0.015	0.015	0.015	0.015	0.014
	646	0.023	0.018	0.018	0.017	0.015	0.016	0.014	0.016	0.013	0.014	0.017	0.015	0.015	0.014	0.014	0.014
	647	0.022	0.017	0.017	0.016	0.014	0.016	0.013	0.015	0.013	0.014	0.017	0.014	0.015	0.014	0.014	0.013
	648	0.021	0.016	0.016	0.015	0.014	0.015	0.013	0.015	0.012	0.013	0.016	0.014	0.014	0.014	0.014	0.013
	649	0.021	0.016	0.016	0.015	0.013	0.015	0.013	0.015	0.012	0.013	0.016	0.014	0.014	0.013	0.013	0.013
	650	0.02	0.015	0.015	0.014	0.013	0.015	0.012	0.014	0.012	0.013	0.016	0.013	0.014	0.013	0.013	0.013
	651	0.019	0.015	0.015	0.014	0.012	0.014	0.012	0.014	0.011	0.012	0.016	0.013	0.013	0.013	0.013	0.012
	652	0.019	0.014	0.014	0.013	0.012	0.014	0.012	0.014	0.011	0.012	0.015	0.013	0.013	0.013	0.013	0.012
	653	0.018	0.014	0.014	0.013	0.012	0.014	0.012	0.014	0.011	0.012	0.015	0.013	0.013	0.012	0.012	0.012
	654	0.018	0.013	0.013	0.013	0.011	0.013	0.011	0.013	0.011	0.012	0.015	0.012	0.013	0.012	0.012	0.011
	655	0.017	0.013	0.013	0.012	0.011	0.013	0.011	0.013	0.01	0.011	0.014	0.012	0.012	0.012	0.012	0.011
	656	0.017	0.013	0.012	0.012	0.01	0.013	0.011	0.012	0.01	0.011	0.014	0.012	0.012	0.011	0.011	0.011
	657	0.016	0.012	0.012	0.012	0.01	0.012	0.01	0.012	0.01	0.011	0.014	0.012	0.012	0.011	0.011	0.011
	658	0.016	0.012	0.011	0.011	0.01	0.012	0.01	0.012	0.01	0.011	0.014	0.012	0.012	0.011	0.011	0.011
	659	0.015	0.011	0.011	0.011	0.009	0.012	0.01	0.012	0.009	0.01	0.013	0.011	0.011	0.011	0.011	0.01
	660	0.015	0.011	0.01	0.011	0.009	0.012	0.01	0.011	0.009	0.01	0.013	0.011	0.011	0.011	0.011	0.01
	661	0.014	0.011	0.01	0.01	0.009	0.011	0.009	0.011	0.009	0.01	0.013	0.011	0.011	0.01	0.01	0.01
	662	0.014	0.011	0.01	0.01	0.009	0.011	0.009	0.011	0.009	0.01	0.013	0.011	0.011	0.01	0.01	0.01
	663	0.014	0.01	0.009	0.01	0.008	0.011	0.009	0.011	0.009	0.009	0.013	0.011	0.011	0.01	0.01	0.009
	664	0.013	0.01	0.009	0.01	0.008	0.011	0.008	0.01	0.008	0.009	0.012	0.01	0.01	0.01	0.01	0.009
	665	0.013	0.01	0.009	0.009	0.008	0.011	0.008	0.01	0.008	0.009	0.012	0.01	0.01	0.01	0.01	0.009
	666	0.013	0.01	0.009	0.009	0.008	0.01	0.008	0.01	0.008	0.009	0.012	0.01	0.01	0.009	0.009	0.009
	667	0.012	0.009	0.008	0.009	0.008	0.01	0.008	0.01	0.008	0.009	0.012	0.01	0.01	0.009	0.009	0.009
	668	0.012	0.009	0.008	0.009	0.007	0.01	0.008	0.009	0.008	0.008	0.012	0.01	0.01	0.009	0.009	0.009
	669	0.012	0.009	0.008	0.009	0.007	0.01	0.008	0.009	0.008	0.008	0.012	0.009	0.009	0.009	0.009	0.008
	670	0.011	0.009	0.008	0.008	0.007	0.01	0.007	0.009	0.007	0.008	0.012	0.009	0.009	0.009	0.009	0.008
	671	0.011	0.008	0.008	0.008	0.007	0.009	0.007	0.009	0.007	0.008	0.011	0.009	0.009	0.008	0.008	0.008
	672	0.011	0.008	0.007	0.008	0.007	0.009	0.007	0.009	0.007	0.008	0.011	0.009	0.009	0.008	0.008	0.008
	673	0.011	0.008	0.007	0.008	0.007	0.009	0.007	0.009	0.007	0.008	0.011	0.009	0.009	0.008	0.008	0.008
	674	0.011	0.008	0.007	0.008	0.007	0.009	0.007	0.008	0.007	0.007	0.011	0.009	0.009	0.008	0.008	0.008
	675	0.01	0.008	0.007	0.008	0.006	0.009	0.007	0.008	0.007	0.007	0.011	0.008	0.008	0.008	0.008	0.008
	676	0.01	0.008	0.007	0.008	0.006	0.009	0.007	0.008	0.007	0.007	0.011	0.008	0.008	0.008	0.008	0.007
	677	0.01	0.007	0.007	0.007	0.006	0.009	0.006	0.008	0.007	0.007	0.01	0.008	0.008	0.007	0.007	0.007
	678	0.01	0.007	0.006	0.007	0.006	0.008	0.006	0.008	0.006	0.006	0.01	0.008	0.008	0.007	0.007	0.007
	679	0.01	0.007	0.006	0.007	0.006	0.008	0.006	0.008	0.006	0.007	0.01	0.008	0.008	0.007	0.007	0.007
	680	0.009	0.007	0.006	0.007	0.005	0.008	0.006	0.007	0.006	0.006	0.01	0.007	0.007	0.007	0.007	0.007
	681	0.009	0.007	0.006	0.007	0.005	0.008	0.006	0.007	0.006	0.006	0.01	0.007	0.007	0.007	0.007	0.007
	682	0.009	0.007	0.006	0.007	0.005	0.008	0.006	0.007	0.006	0.006	0.01	0.007	0.007	0.007	0.007	0.007
	683	0.009	0.007	0.006	0.007	0.005	0.008	0.006	0.007	0.006	0.006	0.01	0.007	0.007	0.007	0.007	0.007
	684	0.008	0.006	0.005	0.007	0.005	0.007	0.005	0.007	0.005	0.005	0.009	0.007	0.007	0.006	0.006	0.006
	685	0.008	0.006	0.005	0.007	0.005	0.007	0.005	0.007	0.006	0.006	0.01	0.007	0.007	0.006	0.007	0.006
	686	0.008	0.006	0.005	0.007	0.005	0.007	0.005	0.007	0.005	0.006	0.009	0.007	0.007	0.006	0.006	0.006
	687	0.008	0.006	0.005	0.006	0.004	0.006	0.005	0.006	0.005	0.005	0.009	0.007	0.007	0.006	0.006	0.006
	688	0.008	0.006	0.005	0.006	0.004	0.006	0.005	0.006	0.005	0.005	0.009	0.007	0.006	0.006	0.006	0.006
	689	0.007	0.005	0.005	0.006	0.004	0.006	0.005	0.006	0.005	0.005	0.009	0.006	0.006	0.006	0.006	0.006
	690	0.007	0.005	0.005	0.006	0.004	0.006	0.005	0.006	0.005	0.005	0.009	0.006	0.006	0.006	0.006	0.006
	691	0.007	0.005	0.004	0.006	0.004	0.005	0.004	0.006	0.005	0.005	0.008	0.006	0.006	0.005	0.005	0.006
	692	0.007	0.005	0.004	0.006	0.004	0.005	0.004	0.006	0.004	0.005	0.008	0.006	0.006	0.005	0.005	0.006
	693	0.007	0.005	0.004	0.006	0.004	0.005	0.004	0.005	0.004	0.005	0.008	0.006	0.006	0.005	0.005	0.006
	694	0.007	0.005	0.004	0.006	0.004	0.005	0.004	0.005	0.004	0.004	0.008	0.006	0.006	0.005	0.005	0.005
	695	0.006	0.005	0.004	0.006	0.003	0.005	0.004	0.005	0.004	0.004	0.008	0.005	0.005	0.005	0.005	0.005
	696	0.006	0.005	0.004	0.005	0.003	0.005	0.004	0.005	0.004	0.004	0.008	0.005	0.005	0.005	0.005	0.005
	697	0.006	0.004	0.004	0.005	0.003	0.005	0.004	0.005	0.004	0.004	0.008	0.005	0.005	0.005	0.005	0.005
	698	0.006	0.004	0.004	0.005	0.003	0.005	0.004	0.005	0.004	0.004	0.008	0.005	0.005	0.005	0.005	0.005
	699	0.006	0.004	0.004	0.005	0.003	0.005	0.004	0.005	0.004	0.004	0.008	0.005	0.005	0.005	0.005	0.005
	700	0.006	0.004	0.004	0.005	0.003	0.004	0.004	0.005	0.004	0.004	0.008	0.005	0.005	0.004	0.004	0.005
	701	0.005	0.004	0.004	0.005	0.003	0.004	0.004	0.005	0.004	0.004	0.007	0.004	0.005	0.004	0.004	0.005
	702	0.005	0.004	0.003	0.005	0.003	0.004	0.003	0.004	0.003	0.004	0.007	0.004	0.004	0.004	0.004	0.005
	703	0.005	0.004	0.003	0.005	0.003	0.004	0.003	0.004	0.003	0.004	0.007	0.004	0.004	0.004	0.004	0.005
	704	0.005	0.004	0.003	0.005	0.003	0.004	0.003	0.004	0.003	0.003	0.007	0.004	0.004	0.004	0.004	0.005
	705	0.005	0.003	0.003	0.004	0.003	0.004	0.003	0.004	0.003	0.003	0.007	0.004	0.004	0.004	0.004	0.004
	706	0.005	0.003	0.003	0.004	0.002	0.004	0.003	0.004	0.003	0.003	0.007	0.004	0.004	0.004	0.004	0.004
	707	0.005	0.003	0.003	0.004	0.002	0.004	0.003	0.004	0.003	0.003	0.007	0.004	0.004	0.004	0.004	0.004
	708	0.004	0.003	0.003	0.004	0.002	0.003	0.003	0.004	0.003	0.003	0.006	0.003	0.004	0.003	0.004	0.004
	709	0.004	0.003	0.003	0.004	0.002	0.003	0.003	0.004	0.003	0.003	0.006	0.003	0.004	0.003	0.003	0.004
	710	0.004	0.003	0.003	0.004	0.002	0.004	0.003	0.004	0.003	0.003	0.007	0.003	0.004	0.003	0.004	0.004
	711	0.004	0.003	0.003	0.004	0.002	0.003	0.003	0.003	0.003	0.003	0.006	0.003	0.003	0.003	0.003	0.004
	712	0.004	0.003	0.003	0.004	0.002	0.003	0.003	0.003	0.002	0.003	0.006	0.003	0.003	0.003	0.003	0.004
	713	0.004	0.003	0.002	0.004	0.002	0.003	0.002	0.003	0.002	0.003	0.006	0.003	0.003	0.003	0.003	0.003
	714	0.003	0.003	0.003	0.004	0.002	0.003	0.002	0.003	0.002	0.002	0.006	0.003	0.003	0.003	0.003	0.003
	715	0.003	0.002	0.002	0.004	0.002	0.003	0.002	0.003	0.002	0.002	0.006	0.003	0.003	0.003	0.003	0.003
	716	0.003	0.002	0.002	0.003	0.002	0.002	0.002	0.003	0.002	0.002	0.006	0.002	0.003	0.003	0.003	0.003
	717	0.003	0.002	0.002	0.003	0.001	0.002	0.002	0.002	0.002	0.002	0.006	0.002	0.003	0.002	0.003	0.003
	718	0.003	0.002	0.002	0.003	0.001	0.002	0.002	0.002	0.002	0.002	0.006	0.002	0.002	0.002	0.002	0.003
	719	0.003	0.002	0.002	0.003	0.001	0.002	0.002	0.002	0.002	0.002	0.005	0.002	0.002	0.002	0.002	0.003
	720	0.003	0.002	0.002	0.003	0.001	0.002	0.002	0.002	0.002	0.002	0.005	0.002	0.002	0.002	0.002	0.003
	721	0.003	0.002	0.002	0.003	0.001	0.002	0.002	0.002	0.002	0.002	0.005	0.002	0.002	0.002	0.002	0.003
	722	0.002	0.001	0.002	0.003	0.001	0.001	0.001	0.002	0.001	0.001	0.005	0.002	0.002	0.002	0.002	0.002
	723	0.002	0.001	0.002	0.003	0.001	0.001	0.001	0.002	0.001	0.001	0.004	0.002	0.002	0.002	0.002	0.002
	724	0.002	0.001	0.001	0.003	0.001	0.001	0.001	0.002	0.001	0.001	0.004	0.002	0.002	0.002	0.002	0.002
	725	0.002	0.001	0.001	0.003	0.001	0.001	0.001	0.002	0.001	0.001	0.004	0.002	0.002	0.002	0.002	0.002
	726	0.002	0.001	0.001	0.002	0.001	0.001	0.001	0.002	0.001	0.001	0.003	0.002	0.002	0.001	0.001	0.002
	727	0.002	0.001	0.001	0.002	0.001	0.001	0.001	0.002	0.001	0.001	0.003	0.001	0.002	0.001	0.001	0.001
	728	0.002	0.001	0.001	0.002	0.001	0.001	0.001	0.001	0.001	0.001	0.003	0.001	0.001	0.001	0.001	0.001
	729	0.002	0.001	0.001	0.002	0.001	0.001	0.001	0.002	0.001	0.001	0.003	0.001	0.001	0.001	0.001	0.001
	730	0.001	0.001	0.001	0.002	0.001	0.001	0.001	0.001	0.001	0.001	0.002	0.001	0.001	0.001	0.001	0.001
	731	0.001	0.001	0.001	0.002	0.001	0.001	0.001	0.001	0.001	0.001	0.002	0.001	0.001	0.001	0.001	0.001
	732	0.001	0	0.001	0.001	0	0	0.001	0.001	0	0	0.001	0.001	0.001	0.001	0.001	0.001
	733	0.001	0	0.001	0.001	0	0	0.001	0.001	0	0	0.001	0	0.001	0.001	0.001	0.001
	734	0.001	0.001	0.001	0.001	0.001	0.001	0.001	0.001	0	0	0.001	0.001	0.001	0.001	0.001	0
	735	0.001	0	0	0.001	0	0	0.001	0.001	0	0	0.001	0	0	0	0.001	0
	736	0.001	0	0	0.001	0	0	0.001	0.001	0	0	0.001	0	0	0	0.001	0
	737	0.001	0	0	0.001	0	0	0.001	0	0	0	0.001	0	0	0	0	0
	738	0	0	0	0.001	0	0	0	0	0	0	0	0	0	0	0	0
	739	0	0	0	0.001	0	0	0.001	0	0	0	0	0	0	0	0	0
	740	0	0	0	0	0	0	0	0	0	0	0	0	0	0	0	0

## Sheet: Figure 2e
Figure 2i
OLPVR1	pH units	2.8	3.5	3.9	4.4	5	5.4	6	6.3	7
	Wavelength	533	531	531	526	511	505	501	501	500
VirChR1	pH units	2.04	2.83	3.28	3.5	3.74	4.21	4.37	5.23	5.61	5.85	6.26	6.6	6.72	7.08	7.29
	Wavelength	542	538	532	527	517	513	511	508	508	507	507	508	508	507	507

## Sheet: Figure 2f
Figure 2g,h		OLPVR1			LR/Mac
		100 mM NaCl	100 mM KCl	100 mM Na2SO4	100 mM NaCl
	Time, s	pH, a.u.	pH, a.u.	pH, a.u.	pH, a.u.
	1	6.47742	6.58229	6.54635	6.31599
	2	6.47742	6.58287	6.54635	6.31599
	3	6.47742	6.58287	6.54576	6.31657
	4	6.47683	6.58229	6.54635	6.31657
	5	6.47742	6.58287	6.54576	6.31599
	6	6.47742	6.58287	6.54694	6.31422
	7	6.47683	6.58346	6.54635	6.31304
	8	6.47742	6.58229	6.54576	6.31481
	9	6.47742	6.58287	6.54635	6.31599
	10	6.47742	6.58229	6.54635	6.31422
	11	6.47683	6.5817	6.54635	6.31599
	12	6.47683	6.5817	6.54576	6.31481
	13	6.47742	6.58287	6.54635	6.31481
	14	6.47742	6.58229	6.54635	6.3154
	15	6.47742	6.5817	6.54576	6.31422
	16	6.47742	6.58111	6.54635	6.31422
	17	6.47683	6.5817	6.54576	6.31422
	18	6.47742	6.58229	6.54576	6.31481
	19	6.47742	6.58229	6.54635	6.3154
	20	6.47742	6.58229	6.54694	6.31481
	21	6.47683	6.58287	6.54635	6.3154
	22	6.47683	6.58287	6.54635	6.31481
	23	6.47683	6.58111	6.54635	6.31481
	24	6.47742	6.58287	6.54635	6.3154
	25	6.47742	6.5817	6.54576	6.31422
	26	6.47683	6.58229	6.54635	6.31481
	27	6.47742	6.58111	6.54635	6.31481
	28	6.47742	6.58229	6.54635	6.3154
	29	6.47742	6.58287	6.54635	6.3154
	30	6.47742	6.5817	6.54635	6.31481
	31	6.47742	6.5817	6.54635	6.31363
	32	6.47742	6.5817	6.54576	6.31481
	33	6.47742	6.58111	6.54635	6.31422
	34	6.47742	6.58229	6.54635	6.31481
	35	6.47683	6.58229	6.54635	6.31422
	36	6.47683	6.58229	6.54635	6.31481
	37	6.47742	6.58229	6.54635	6.31422
	38	6.47683	6.58229	6.54576	6.3154
	39	6.47742	6.58229	6.54635	6.31422
	40	6.47742	6.5817	6.54635	6.31422
	41	6.47683	6.58229	6.54576	6.31363
	42	6.47683	6.58287	6.54635	6.31422
	43	6.47742	6.58287	6.54576	6.31481
	44	6.47742	6.5817	6.54576	6.31422
	45	6.47683	6.58229	6.54635	6.31422
	46	6.47683	6.58111	6.54694	6.31422
	47	6.47742	6.5817	6.54635	6.31422
	48	6.47742	6.58229	6.54576	6.31363
	49	6.47683	6.5817	6.54635	6.31481
	50	6.47742	6.58229	6.54635	6.31363
	51	6.47683	6.5817	6.54635	6.31363
	52	6.47742	6.58229	6.54694	6.31422
	53	6.47742	6.5817	6.54635	6.31363
	54	6.47683	6.58111	6.54635	6.31481
	55	6.47742	6.58229	6.54635	6.31363
	56	6.47683	6.5817	6.54635	6.31304
	57	6.47683	6.58229	6.54576	6.31481
	58	6.47683	6.5817	6.54635	6.31304
	59	6.47742	6.5817	6.54635	6.31422
	60	6.47742	6.5817	6.54635	6.31363
	61	6.47742	6.58229	6.54635	6.31304
	62	6.478	6.58111	6.54635	6.31422
	63	6.478	6.58111	6.54694	6.31363
	64	6.47742	6.58346	6.54811	6.3154
	65	6.47742	6.58582	6.54988	6.31599
	66	6.478	6.58464	6.54929	6.31775
	67	6.47742	6.58523	6.54988	6.31775
	68	6.478	6.58582	6.54988	6.31775
	69	6.478	6.58759	6.55106	6.31775
	70	6.47742	6.58641	6.55165	6.31775
	71	6.47859	6.58818	6.55283	6.31775
	72	6.47859	6.58759	6.55342	6.31775
	73	6.47859	6.58818	6.55342	6.31834
	74	6.47859	6.58877	6.55401	6.31775
	75	6.478	6.58877	6.55283	6.31834
	76	6.478	6.58877	6.55342	6.31834
	77	6.47859	6.58818	6.55401	6.31952
	78	6.478	6.58877	6.5546	6.32011
	79	6.47859	6.58936	6.5546	6.32188
	80	6.47859	6.58877	6.55518	6.32247
	81	6.478	6.58877	6.5546	6.32482
	82	6.47859	6.58936	6.5546	6.32423
	83	6.478	6.58936	6.5546	6.32659
	84	6.47859	6.58936	6.5546	6.32659
	85	6.47918	6.58936	6.55518	6.32718
	86	6.47918	6.58936	6.55518	6.32718
	87	6.47918	6.58936	6.55518	6.32718
	88	6.47918	6.58936	6.55518	6.32777
	89	6.47918	6.58936	6.55518	6.32836
	90	6.47918	6.58936	6.55518	6.32895
	91	6.47918	6.58936	6.55518	6.33013
	92	6.47859	6.58936	6.55518	6.33189
	93	6.47918	6.58994	6.55518	6.33189
	94	6.47859	6.58936	6.55518	6.33248
	95	6.47977	6.58936	6.55518	6.33425
	96	6.47918	6.58936	6.55518	6.33484
	97	6.47918	6.58936	6.55518	6.33602
	98	6.47977	6.58994	6.55518	6.33602
	99	6.48095	6.58994	6.55518	6.33602
	100	6.47918	6.59053	6.55518	6.33602
	101	6.47977	6.58936	6.55518	6.33661
	102	6.47859	6.58994	6.55518	6.33778
	103	6.47859	6.58936	6.55518	6.33778
	104	6.47977	6.58936	6.55518	6.33837
	105	6.47918	6.58936	6.55518	6.34073
	106	6.47918	6.58994	6.55518	6.34132
	107	6.47977	6.58994	6.55518	6.34191
	108	6.47977	6.58994	6.55518	6.34485
	109	6.48036	6.58994	6.55518	6.34544
	110	6.48036	6.59053	6.55518	6.34662
	111	6.47918	6.58994	6.55577	6.34662
	112	6.47977	6.58994	6.55518	6.34662
	113	6.48095	6.59053	6.55577	6.34839
	114	6.47977	6.59053	6.55577	6.34957
	115	6.47977	6.58994	6.55518	6.35075
	116	6.48036	6.58994	6.55577	6.3531
	117	6.48095	6.58994	6.55577	6.35251
	118	6.48095	6.59053	6.55518	6.35369
	119	6.48036	6.59053	6.55577	6.35428
	120	6.48036	6.58994	6.55577	6.35546
	121	6.48036	6.59053	6.55518	6.35487
	122	6.48036	6.59112	6.55577	6.35487
	123	6.47977	6.58994	6.55518	6.35664
	124	6.48095	6.59053	6.55577	6.35605
	125	6.48095	6.58994	6.55577	6.35605
	126	6.48154	6.58994	6.55577	6.35782
	127	6.48036	6.59053	6.55518	6.35958
	128	6.48095	6.59053	6.55636	6.35958
	129	6.48036	6.58994	6.55577	6.36135
	130	6.48154	6.59112	6.55577	6.36312
	131	6.48036	6.59112	6.55577	6.36371
	132	6.48095	6.59053	6.55577	6.3643
	133	6.48154	6.59053	6.55636	6.3643
	134	6.48154	6.59171	6.55577	6.3643
	135	6.47977	6.59112	6.55577	6.3643
	136	6.48095	6.59112	6.55577	6.3643
	137	6.48095	6.59112	6.55636	6.36489
	138	6.48036	6.59053	6.55636	6.36489
	139	6.48095	6.59112	6.55813	6.36489
	140	6.48036	6.59112	6.55695	6.36489
	141	6.48095	6.59112	6.55577	6.36606
	142	6.48095	6.59171	6.55577	6.36606
	143	6.48036	6.59112	6.55518	6.36724
	144	6.48154	6.59053	6.55577	6.36783
	145	6.48036	6.59053	6.55695	6.3696
	146	6.48154	6.59112	6.55577	6.37078
	147	6.48095	6.59171	6.55695	6.37313
	148	6.48095	6.59171	6.55577	6.37372
	149	6.48154	6.59289	6.55636	6.37431
	150	6.47977	6.59171	6.55577	6.3749
	151	6.48154	6.59289	6.55636	6.37608
	152	6.48095	6.5923	6.55636	6.37903
	153	6.48154	6.59112	6.55636	6.37903
	154	6.48154	6.59112	6.55636	6.38079
	155	6.48095	6.5923	6.55577	6.38197
	156	6.48154	6.59171	6.55636	6.38256
	157	6.47977	6.5923	6.55695	6.38315
	158	6.48036	6.5923	6.55636	6.38374
	159	6.48095	6.59171	6.55695	6.38315
	160	6.48095	6.5923	6.55695	6.38374
	161	6.48095	6.59171	6.55695	6.38492
	162	6.48095	6.59289	6.55695	6.38492
	163	6.48095	6.5923	6.55695	6.38727
	164	6.48154	6.5923	6.55813	6.38727
	165	6.48154	6.5923	6.55636	6.38786
	166	6.48213	6.5923	6.55695	6.38963
	167	6.48154	6.5923	6.55754	6.3914
	168	6.48154	6.59348	6.55754	6.3914
	169	6.48331	6.5923	6.55695	6.39199
	170	6.48213	6.5923	6.55695	6.39258
	171	6.48213	6.59348	6.55695	6.39258
	172	6.48095	6.59348	6.55754	6.39317
	173	6.48154	6.5923	6.55754	6.39317
	174	6.48154	6.59348	6.55872	6.39317
	175	6.48213	6.59289	6.55754	6.39375
	176	6.48154	6.59348	6.56049	6.39434
	177	6.48095	6.59289	6.55754	6.39611
	178	6.48154	6.59348	6.55931	6.39611
	179	6.48272	6.59348	6.55754	6.39729
	180	6.48154	6.59289	6.55872	6.39729
	181	6.48154	6.59289	6.55872	6.39965
	182	6.48154	6.59407	6.55754	6.40082
	183	6.48272	6.59466	6.5599	6.402
	184	6.48154	6.59407	6.5599	6.402
	185	6.48095	6.59348	6.55872	6.402
	186	6.48095	6.59407	6.55872	6.402
	187	6.48213	6.59348	6.55872	6.402
	188	6.48154	6.59466	6.55813	6.402
	189	6.48095	6.59407	6.55931	6.40259
	190	6.48272	6.59348	6.55931	6.402
	191	6.48154	6.59407	6.55931	6.40318
	192	6.48213	6.59466	6.5599	6.40259
	193	6.48154	6.59525	6.56108	6.40436
	194	6.48154	6.59525	6.56108	6.40554
	195	6.48272	6.59407	6.5599	6.40613
	196	6.48213	6.59525	6.56108	6.40672
	197	6.48272	6.59466	6.56049	6.40848
	198	6.48272	6.59407	6.56049	6.40966
	199	6.48272	6.59584	6.56108	6.40966
	200	6.48213	6.59584	6.56049	6.41084
	201	6.48036	6.59584	6.5599	6.41084
	202	6.48272	6.59525	6.56049	6.41143
	203	6.48272	6.59525	6.56108	6.41143
	204	6.48272	6.59525	6.56049	6.41143
	205	6.48213	6.59525	6.56049	6.41143
	206	6.48154	6.59407	6.56049	6.41202
	207	6.48272	6.59525	6.55872	6.41261
	208	6.48213	6.59466	6.56343	6.41379
	209	6.48213	6.59701	6.56166	6.41379
	210	6.48213	6.59584	6.56049	6.41496
	211	6.48331	6.59584	6.56225	6.41673
	212	6.48154	6.59466	6.56343	6.41791
	213	6.48213	6.59525	6.56108	6.41909
	214	6.48213	6.59643	6.55872	6.42027
	215	6.48154	6.59701	6.56108	6.42027
	216	6.48272	6.59584	6.56108	6.42203
	217	6.48331	6.59525	6.56225	6.42203
	218	6.48213	6.59643	6.56343	6.4238
	219	6.48272	6.59643	6.56225	6.42498
	220	6.48154	6.5976	6.56166	6.42557
	221	6.48272	6.59584	6.56108	6.42675
	222	6.48272	6.59643	6.56166	6.42851
	223	6.48272	6.59643	6.56225	6.4291
	224	6.48154	6.59701	6.56343	6.42969
	225	6.48154	6.59643	6.56225	6.42969
	226	6.48272	6.5976	6.56284	6.43028
	227	6.48213	6.59701	6.56225	6.43028
	228	6.48213	6.59643	6.56343	6.43028
	229	6.48213	6.59701	6.56166	6.43028
	230	6.4839	6.59701	6.56225	6.43028
	231	6.48154	6.59701	6.56343	6.43028
	232	6.48272	6.59701	6.56343	6.43028
	233	6.48213	6.59643	6.56225	6.43028
	234	6.4839	6.59701	6.56343	6.43028
	235	6.48331	6.59701	6.56225	6.43087
	236	6.48154	6.5976	6.56343	6.43146
	237	6.48331	6.59878	6.56402	6.43146
	238	6.48272	6.59584	6.56225	6.43323
	239	6.48154	6.5976	6.56284	6.43323
	240	6.48331	6.5976	6.56343	6.43382
	241	6.48095	6.59701	6.56343	6.43558
	242	6.48095	6.59643	6.56402	6.43617
	243	6.48272	6.59819	6.56402	6.43735
	244	6.48154	6.5976	6.56402	6.43794
	245	6.48272	6.59819	6.56343	6.43912
	246	6.48213	6.5976	6.56343	6.43912
	247	6.48272	6.59819	6.56343	6.43971
	248	6.48213	6.59878	6.56343	6.43971
	249	6.48213	6.59878	6.56284	6.4403
	250	6.4839	6.5976	6.56461	6.4403
	251	6.48331	6.59878	6.56461	6.44089
	252	6.48213	6.59819	6.56343	6.44148
	253	6.48095	6.59878	6.56343	6.44265
	254	6.48272	6.59878	6.56343	6.44324
	255	6.48213	6.59819	6.56402	6.44383
	256	6.48331	6.5976	6.56402	6.4456
	257	6.4839	6.59878	6.56343	6.44678
	258	6.48272	6.59878	6.56402	6.44796
	259	6.48213	6.59878	6.56402	6.44855
	260	6.48213	6.59819	6.56461	6.45031
	261	6.48213	6.59819	6.56402	6.44972
	262	6.48272	6.59878	6.56461	6.4509
	263	6.48331	6.5976	6.56343	6.45208
	264	6.48213	6.59878	6.56402	6.45326
	265	6.48272	6.59937	6.56402	6.45326
	266	6.4839	6.59937	6.56461	6.45503
	267	6.48272	6.59878	6.56402	6.45562
	268	6.48213	6.59937	6.56461	6.45679
	269	6.48331	6.59878	6.56402	6.45797
	270	6.4839	6.59937	6.56461	6.45679
	271	6.48272	6.59937	6.56461	6.45797
	272	6.48272	6.59937	6.56461	6.45797
	273	6.48154	6.59819	6.56461	6.45856
	274	6.48272	6.59878	6.56461	6.45915
	275	6.48272	6.59937	6.56461	6.45915
	276	6.48331	6.59937	6.56461	6.45915
	277	6.48331	6.59937	6.56461	6.45974
	278	6.48331	6.59996	6.56461	6.46033
	279	6.48272	6.59819	6.56461	6.46092
	280	6.4839	6.59878	6.56461	6.46328
	281	6.48331	6.59937	6.56461	6.46328
	282	6.4839	6.59878	6.56461	6.46445
	283	6.48272	6.59878	6.56461	6.46563
	284	6.48272	6.60055	6.56461	6.46563
	285	6.48331	6.59996	6.56461	6.46681
	286	6.48272	6.59937	6.56461	6.4674
	287	6.48331	6.59996	6.56461	6.4674
	288	6.48213	6.59937	6.56461	6.46681
	289	6.4839	6.60055	6.56461	6.4674
	290	6.4839	6.60055	6.56461	6.46799
	291	6.48272	6.60055	6.56461	6.46799
	292	6.48272	6.59996	6.56461	6.46858
	293	6.48331	6.59996	6.5652	6.46858
	294	6.48331	6.59996	6.56461	6.46976
	295	6.48331	6.59937	6.5652	6.47093
	296	6.4839	6.59937	6.5652	6.47035
	297	6.4839	6.60055	6.56461	6.47388
	298	6.48331	6.60055	6.56461	6.47447
	299	6.48331	6.60114	6.5652	6.47506
	300	6.48272	6.59996	6.56461	6.47624
	301	6.4839	6.60055	6.5652	6.47624
	302	6.48331	6.59937	6.56461	6.47683
	303	6.48331	6.59937	6.56461	6.47624
	304	6.48331	6.59996	6.5652	6.47683
	305	6.4839	6.59996	6.56461	6.47683
	306	6.48272	6.59996	6.56461	6.47683
	307	6.48331	6.59937	6.56461	6.47683
	308	6.48272	6.60055	6.5652	6.47683
	309	6.48331	6.60055	6.56461	6.47683
	310	6.4839	6.59937	6.56461	6.47742
	311	6.48449	6.60055	6.5652	6.47742
	312	6.48272	6.60055	6.5652	6.478
	313	6.48213	6.59996	6.56461	6.47859
	314	6.4839	6.60114	6.56461	6.47918
	315	6.48449	6.60055	6.5652	6.47859
	316	6.48331	6.60173	6.5652	6.48036
	317	6.48331	6.60114	6.5652	6.48036
	318	6.4839	6.59996	6.5652	6.48213
	319	6.48449	6.59996	6.5652	6.48272
	320	6.4839	6.60055	6.5652	6.48331
	321	6.48331	6.60055	6.5652	6.4839
	322	6.48449	6.59996	6.56461	6.48449
	323	6.4839	6.60114	6.5652	6.48625
	324	6.48331	6.60055	6.5652	6.48566
	325	6.48272	6.60055	6.5652	6.48507
	326	6.48449	6.60055	6.56579	6.48625
	327	6.48449	6.60114	6.5652	6.48625
	328	6.48566	6.60173	6.5652	6.48625
	329	6.48449	6.60114	6.56461	6.48625
	330	6.48449	6.60114	6.5652	6.48743
	331	6.48331	6.59996	6.56579	6.48802
	332	6.4839	6.60173	6.56638	6.48802
	333	6.48331	6.60055	6.5652	6.48979
	334	6.4839	6.60232	6.56579	6.48861
	335	6.48272	6.60173	6.5652	6.48979
	336	6.4839	6.60114	6.56579	6.49038
	337	6.4839	6.60114	6.5652	6.49097
	338	6.48507	6.60173	6.5652	6.4945
	339	6.48272	6.60173	6.5652	6.49509
	340	6.4839	6.60114	6.5652	6.49509
	341	6.48331	6.60114	6.5652	6.49568
	342	6.48331	6.60232	6.56579	6.49686
	343	6.4839	6.60173	6.56579	6.49686
	344	6.48272	6.60232	6.5652	6.49686
	345	6.48272	6.60173	6.56579	6.49862
	346	6.48449	6.60232	6.56579	6.49921
	347	6.4839	6.60232	6.56579	6.50039
	348	6.4839	6.60114	6.56579	6.50157
	349	6.4839	6.60291	6.56638	6.50216
	350	6.48331	6.60232	6.56638	6.50216
	351	6.48507	6.60291	6.56638	6.50334
	352	6.48449	6.60173	6.56579	6.50334
	353	6.4839	6.60114	6.56579	6.50511
	354	6.48507	6.60173	6.5652	6.50511
	355	6.48507	6.60232	6.56579	6.50511
	356	6.4839	6.60232	6.56638	6.50511
	357	6.48449	6.60173	6.56638	6.50511
	358	6.48449	6.6035	6.56697	6.50569
	359	6.4839	6.60173	6.56638	6.50569
	360	6.48331	6.60291	6.56579	6.50511
	361	6.4839	6.60232	6.56638	6.50569
	362	6.4839	6.60232	6.56697	6.50628
	363	6.48449	6.60173	6.56579	6.50687
	364	6.4839	6.60291	6.56579	6.50746
	365	6.4839	6.60232	6.56579	6.50687
	366	6.48507	6.60173	6.56697	6.50746
	367	6.48449	6.6035	6.56638	6.50805
	368	6.4839	6.6035	6.56756	6.50982
	369	6.4839	6.60232	6.56815	6.50982
	370	6.48449	6.60232	6.56815	6.51159
	371	6.48449	6.60291	6.56579	6.511
	372	6.48507	6.60291	6.56756	6.51218
	373	6.4839	6.60232	6.56756	6.51276
	374	6.48449	6.60291	6.56815	6.51394
	375	6.4839	6.60408	6.56638	6.51453
	376	6.4839	6.60232	6.56815	6.51453
	377	6.48507	6.60173	6.56815	6.51453
	378	6.4839	6.60408	6.56815	6.51453
	379	6.48507	6.60408	6.56873	6.51453
	380	6.4839	6.60408	6.56756	6.51453
	381	6.4839	6.6035	6.56756	6.51453
	382	6.48449	6.60291	6.56756	6.51512
	383	6.4839	6.60291	6.56756	6.51453
	384	6.48507	6.6035	6.56756	6.51512
	385	6.48507	6.6035	6.56815	6.51512
	386	6.48507	6.6035	6.56697	6.51512
	387	6.48507	6.6035	6.56873	6.51512
	388	6.48449	6.60467	6.56756	6.51512
	389	6.48449	6.6035	6.56873	6.51571
	390	6.48507	6.60291	6.56815	6.51571
	391	6.48272	6.6035	6.56815	6.51689
	392	6.4839	6.6035	6.56932	6.51689
	393	6.48449	6.60291	6.56756	6.5163
	394	6.48449	6.6035	6.56815	6.51689
	395	6.48507	6.60408	6.56873	6.51807
	396	6.48449	6.6035	6.56815	6.51925
	397	6.48566	6.60467	6.56815	6.51866
	398	6.48449	6.60408	6.56932	6.5216
	399	6.48507	6.60408	6.56873	6.5216
	400	6.48507	6.6035	6.5705	6.52219
	401	6.48625	6.60408	6.56991	6.5216
	402	6.48331	6.60467	6.56932	6.52337
	403	6.48507	6.60408	6.56815	6.52396
	404	6.48507	6.60467	6.56815	6.52455
	405	6.48507	6.60467	6.56991	6.52455
	406	6.48449	6.60526	6.57168	6.52573
	407	6.48507	6.60467	6.56697	6.52632
	408	6.48507	6.60408	6.56932	6.5269
	409	6.48449	6.60467	6.56932	6.52749
	410	6.48507	6.6035	6.56932	6.52867
	411	6.48449	6.6035	6.56932	6.52926
	412	6.48449	6.6035	6.57109	6.52985
	413	6.48507	6.60408	6.56932	6.53103
	414	6.48449	6.60408	6.56991	6.53221
	415	6.48507	6.60408	6.56991	6.53221
	416	6.48449	6.6035	6.57109	6.53221
	417	6.48449	6.6035	6.56991	6.53339
	418	6.48449	6.6035	6.5705	6.5328
	419	6.48507	6.60408	6.5705	6.53339
	420	6.48507	6.60467	6.56991	6.53339
	421	6.48449	6.60408	6.57168	6.53397
	422	6.48449	6.60467	6.57109	6.53397
	423	6.48449	6.60467	6.56991	6.53456
	424	6.48507	6.60408	6.5705	6.53515
	425	6.48507	6.6035	6.57227	6.53456
	426	6.48449	6.60408	6.57109	6.53574
	427	6.48507	6.6035	6.57168	6.53574
	428	6.48449	6.60467	6.57109	6.53574
	429	6.48449	6.60408	6.57109	6.5381
	430	6.48566	6.60585	6.57227	6.53751
	431	6.48507	6.60408	6.5705	6.53869
	432	6.48449	6.60467	6.57109	6.53869
	433	6.48449	6.60585	6.56991	6.53987
	434	6.48507	6.60585	6.57345	6.54046
	435	6.48449	6.60467	6.57168	6.54046
	436	6.48507	6.60408	6.57168	6.54163
	437	6.48507	6.60408	6.57168	6.54222
	438	6.48507	6.6035	6.5705	6.54222
	439	6.4839	6.60467	6.57227	6.54281
	440	6.48566	6.60526	6.57168	6.54163
	441	6.48566	6.60526	6.57227	6.54222
	442	6.48507	6.6035	6.57168	6.54222
	443	6.48566	6.60526	6.57286	6.54222
	444	6.48566	6.60408	6.57286	6.54222
	445	6.48507	6.60408	6.57168	6.54222
	446	6.4839	6.60467	6.57227	6.5434
	447	6.48507	6.60526	6.57168	6.54281
	448	6.48566	6.60526	6.57286	6.54281
	449	6.4839	6.60526	6.57168	6.5434
	450	6.48449	6.60526	6.57286	6.5434
	451	6.48449	6.60526	6.57286	6.5434
	452	6.48507	6.60467	6.57286	6.54399
	453	6.48566	6.60644	6.57168	6.54517
	454	6.48507	6.60526	6.57286	6.54635
	455	6.48566	6.60585	6.57109	6.54811
	456	6.48507	6.60703	6.57109	6.54694
	457	6.48449	6.60644	6.57286	6.54811
	458	6.48566	6.60408	6.57227	6.5487
	459	6.48507	6.60408	6.57404	6.54988
	460	6.48507	6.60585	6.57404	6.55047
	461	6.48566	6.60526	6.57227	6.55106
	462	6.48566	6.60467	6.57404	6.55106
	463	6.48507	6.60408	6.57404	6.55165
	464	6.48566	6.60467	6.57345	6.55165
	465	6.48507	6.60585	6.57345	6.55165
	466	6.48507	6.60703	6.57227	6.55165
	467	6.48449	6.60585	6.57227	6.55165
	468	6.48566	6.60526	6.57227	6.55165
	469	6.48566	6.60585	6.57404	6.55165
	470	6.48507	6.60585	6.57404	6.55165
	471	6.48449	6.60585	6.57345	6.55165
	472	6.48507	6.60526	6.57404	6.55224
	473	6.48507	6.60585	6.57286	6.55224
	474	6.48507	6.60467	6.57345	6.55283
	475	6.48566	6.60585	6.57345	6.55283
	476	6.48566	6.60585	6.57404	6.55342
	477	6.48507	6.60644	6.57463	6.55283
	478	6.48566	6.60585	6.57698	6.55342
	479	6.48507	6.60644	6.57404	6.55342
	480	6.48566	6.60585	6.57404	6.5546
	481	6.48449	6.60585	6.57463	6.5546
	482	6.48507	6.60467	6.57345	6.55518
	483	6.48566	6.60585	6.57345	6.55577
	484	6.48566	6.60644	6.57404	6.55636
	485	6.48566	6.60703	6.57404	6.55754
	486	6.48507	6.60526	6.57463	6.55754
	487	6.48507	6.60585	6.57463	6.55872
	488	6.48625	6.60585	6.57522	6.55813
	489	6.48507	6.60644	6.57463	6.55931
	490	6.48507	6.60644	6.57639	6.5599
	491	6.48566	6.60585	6.57404	6.5599
	492	6.48507	6.60585	6.57463	6.56108
	493	6.48625	6.60644	6.57522	6.5599
	494	6.48507	6.60644	6.5758	6.56049
	495	6.48566	6.60644	6.57463	6.56108
	496	6.48566	6.60644	6.57522	6.56166
	497	6.48507	6.60762	6.57522	6.56166
	498	6.48566	6.60644	6.57463	6.56108
	499	6.48449	6.60644	6.57463	6.56166
	500	6.48566	6.60644	6.5758	6.56166
	501	6.48566	6.60644	6.57522	6.56166
	502	6.48566	6.60644	6.57522	6.56166
	503	6.48566	6.60703	6.57404	6.56225
	504	6.48566	6.60703	6.57522	6.56166
	505	6.48566	6.60644	6.57698	6.56284
	506	6.48566	6.60644	6.57463	6.56284
	507	6.48507	6.60821	6.5758	6.56402
	508	6.48625	6.60703	6.57463	6.5652
	509	6.48566	6.60821	6.57816	6.56638
	510	6.48625	6.60703	6.5758	6.56756
	511	6.48566	6.60703	6.57639	6.56579
	512	6.48566	6.60644	6.5758	6.56815
	513	6.48566	6.60703	6.57404	6.56873
	514	6.48625	6.60762	6.57639	6.5705
	515	6.48566	6.60703	6.57463	6.57109
	516	6.48566	6.60703	6.57698	6.57109
	517	6.48507	6.60762	6.57463	6.57109
	518	6.48566	6.60703	6.57639	6.57227
	519	6.48566	6.60585	6.57639	6.57227
	520	6.48566	6.60762	6.57522	6.57286
	521	6.48625	6.60703	6.57698	6.57404
	522	6.48625	6.60821	6.5758	6.57345
	523	6.48566	6.60821	6.5758	6.57345
	524	6.48566	6.60644	6.57522	6.57463
	525	6.48625	6.60821	6.57463	6.57522
	526	6.48566	6.60703	6.57639	6.57698
	527	6.48566	6.60703	6.57639	6.57522
	528	6.48625	6.60703	6.57639	6.57639
	529	6.48507	6.60762	6.5758	6.57757
	530	6.48566	6.60821	6.57757	6.57816
	531	6.48566	6.60762	6.5758	6.57816
	532	6.48566	6.60703	6.57639	6.57875
	533	6.48566	6.60762	6.57698	6.57934
	534	6.48625	6.60762	6.57698	6.57934
	535	6.48625	6.60703	6.57698	6.57934
	536	6.48507	6.60762	6.57698	6.57993
	537	6.48507	6.60821	6.57639	6.57993
	538	6.48566	6.60703	6.57698	6.57993
	539	6.48625	6.60821	6.57816	6.57993
	540	6.48566	6.60703	6.57639	6.57993
	541	6.48625	6.60762	6.57816	6.57993
	542	6.48625	6.60821	6.5758	6.57993
	543	6.48625	6.60821	6.57522	6.57993
	544	6.48566	6.60762	6.5758	6.57993
	545	6.48625	6.60821	6.5758	6.58052
	546	6.48625	6.60762	6.57816	6.57993
	547	6.48625	6.60762	6.57757	6.57993
	548	6.48625	6.60762	6.57698	6.57993
	549	6.48625	6.60762	6.57639	6.58052
	550	6.48507	6.60821	6.57698	6.57993
	551	6.48625	6.60821	6.57816	6.57993
	552	6.48625	6.60821	6.57639	6.58052
	553	6.48566	6.60821	6.57816	6.57993
	554	6.48625	6.60821	6.57757	6.58052
	555	6.48625	6.60762	6.57757	6.57993
	556	6.48625	6.60762	6.57757	6.58052
	557	6.48625	6.60821	6.57698	6.58052
	558	6.48625	6.60821	6.57816	6.5817
	559	6.48625	6.60762	6.57698	6.58229
	560	6.48625	6.60821	6.57698	6.58111
	561	6.48566	6.60821	6.57757	6.58287
	562	6.48625	6.60821	6.57698	6.58229
	563	6.48625	6.60821	6.57639	6.58405
	564	6.48625	6.60821	6.57816	6.58464
	565	6.48566	6.60821	6.57816	6.58464
	566	6.48625	6.60821	6.57816	6.587
	567	6.48566	6.60821	6.57757	6.587
	568	6.48566	6.60821	6.57816	6.58641
	569	6.48566	6.60821	6.57875	6.587
	570	6.48625	6.60821	6.57875	6.58759
	571	6.48625	6.60821	6.57757	6.58936
	572	6.48625	6.60821	6.57816	6.58818
	573	6.48625	6.60821	6.57816	6.58818
	574	6.48625	6.6088	6.57875	6.58936
	575	6.48625	6.60821	6.57757	6.58936
	576	6.48625	6.60762	6.57934	6.58877
	577	6.48625	6.60762	6.57816	6.58936
	578	6.48625	6.60821	6.57934	6.58936
	579	6.48566	6.60821	6.57875	6.58994
	580	6.48625	6.60821	6.57875	6.58994
	581	6.48625	6.60821	6.57816	6.58994
	582	6.48625	6.60821	6.57934	6.58936
	583	6.48625	6.60821	6.57875	6.58994
	584	6.48625	6.60821	6.57993	6.59053
	585	6.48625	6.60821	6.57816	6.58994
	586	6.48625	6.60821	6.57993	6.59053
	587	6.48625	6.60821	6.57875	6.59053
	588	6.48625	6.60821	6.57816	6.59053
	589	6.48566	6.60821	6.57875	6.59112
	590	6.48625	6.60821	6.57993	6.59112
	591	6.48625	6.60821	6.57875	6.59112
	592	6.48625	6.60821	6.57816	6.59289
	593	6.48566	6.60821	6.57934	6.59171
	594	6.48625	6.60821	6.57875	6.5923
	595	6.48566	6.6088	6.57934	6.59348
	596	6.48625	6.60821	6.57993	6.59348
	597	6.48507	6.60821	6.57993	6.59466
	598	6.48566	6.60821	6.57993	6.59584
	599	6.48625	6.60821	6.58111	6.59584
	600	6.48625	6.60821	6.57875	6.59643
	601	6.48625	6.60821	6.57934	6.59701
	602	6.48625	6.60821	6.57875	6.59701
	603	6.48625	6.60821	6.5817	6.59878
	604	6.48625	6.60821	6.57993	6.5976
	605	6.48625	6.60821	6.58111	6.59819
	606	6.48625	6.60821	6.58052	6.59878
	607	6.48625	6.6088	6.57993	6.59878
	608	6.48625	6.60821	6.57993	6.60055
	609	6.48625	6.60821	6.57993	6.60055
	610	6.48625	6.60821	6.58111	6.59996
	611	6.48566	6.6088	6.58052	6.60114
	612	6.48625	6.6088	6.58052	6.60114
	613	6.48566	6.6088	6.58052	6.60173
	614	6.48625	6.60821	6.58111	6.60173
	615	6.48684	6.60821	6.58052	6.60291
	616	6.48625	6.60821	6.57993	6.60232
	617	6.48625	6.60821	6.57993	6.60408
	618	6.48625	6.6088	6.57993	6.60467
	619	6.48625	6.60821	6.58052	6.60585
	620	6.48625	6.60821	6.5817	6.60585
	621	6.48625	6.60821	6.57934	6.60526
	622	6.48625	6.6088	6.58052	6.60585
	623	6.48625	6.6088	6.5817	6.60644
	624	6.48625	6.6088	6.58111	6.60762
	625	6.48625	6.60821	6.58052	6.60703
	626	6.48625	6.60821	6.58111	6.60762
	627	6.48625	6.60821	6.58111	6.60821
	628	6.48566	6.6088	6.58052	6.60762
	629	6.48625	6.6088	6.58052	6.60762
	630	6.48625	6.60821	6.58111	6.60821
	631	6.48625	6.60821	6.57993	6.60821
	632	6.48625	6.60821	6.5817	6.6088
	633	6.48625	6.6088	6.58052	6.60821
	634	6.48625	6.60821	6.58111	6.6088
	635	6.48625	6.6088	6.5817	6.6088
	636	6.48625	6.6088	6.5817	6.6088
	637	6.48625	6.60821	6.5817	6.6088
	638	6.48625	6.60821	6.58287	6.6088
	639	6.48684	6.60821	6.58111	6.60939
	640	6.48625	6.6088	6.58052	6.60939
	641	6.48684	6.60821	6.5817	6.60939
	642	6.48625	6.60821	6.57993	6.61057
	643	6.48625	6.60821	6.58111	6.60998
	644	6.48625	6.60821	6.58111	6.61057
	645	6.48625	6.60821	6.58229	6.61174
	646	6.48625	6.6088	6.5817	6.61115
	647	6.48625	6.6088	6.58052	6.61292
	648	6.48625	6.60821	6.5817	6.61057
	649	6.48625	6.60821	6.58111	6.61292
	650	6.48625	6.60821	6.5817	6.61351
	651	6.48625	6.60821	6.58287	6.61292
	652	6.48625	6.60821	6.58287	6.61292
	653	6.48625	6.60821	6.5817	6.61469
	654	6.48625	6.60821	6.58111	6.61469
	655	6.48625	6.6088	6.5817	6.61528
	656	6.48625	6.60821	6.5817	6.61587
	657	6.48625	6.60821	6.58111	6.61705
	658	6.48625	6.6088	6.5817	6.61528
	659	6.48625	6.60821	6.58229	6.61646
	660	6.48625	6.60821	6.5817	6.61764
	661	6.48625	6.60821	6.5817	6.61705
	662	6.48625	6.6088	6.58111	6.61764
	663	6.48625	6.60821	6.58052	6.61764
	664	6.48566	6.60821	6.57875	6.61764
	665	6.48566	6.60821	6.57816	6.61764
	666	6.48625	6.60762	6.57816	6.61764
	667	6.48566	6.60821	6.57816	6.61764
	668	6.48566	6.60762	6.57816	6.61764
	669	6.48625	6.60762	6.57757	6.61764
	670	6.48566	6.60762	6.57639	6.61764
	671	6.48507	6.60703	6.57816	6.61764
	672	6.48566	6.60762	6.57639	6.61764
	673	6.48566	6.60644	6.57639	6.61764
	674	6.48566	6.60585	6.57698	6.61764
	675	6.48507	6.60526	6.57698	6.61764
	676	6.48566	6.60644	6.57639	6.61764
	677	6.4839	6.60585	6.57698	6.61764
	678	6.48449	6.60467	6.5758	6.61764
	679	6.48566	6.60585	6.57639	6.61705
	680	6.48507	6.60526	6.57522	6.61705
	681	6.4839	6.60585	6.57639	6.61705
	682	6.48566	6.60644	6.57522	6.61764
	683	6.48566	6.60526	6.57522	6.61705
	684	6.48507	6.60467	6.57639	6.61764
	685	6.48566	6.60467	6.57463	6.61705
	686	6.48449	6.60408	6.57522	6.61705
	687	6.48449	6.60467	6.57639	6.61646
	688	6.48449	6.60467	6.57463	6.61587
	689	6.48507	6.6035	6.57522	6.61646
	690	6.48449	6.6035	6.57463	6.61469
	691	6.48507	6.6035	6.57522	6.61528
	692	6.48566	6.60291	6.57463	6.6141
	693	6.48449	6.60408	6.57404	6.61469
	694	6.48449	6.6035	6.57463	6.6141
	695	6.48449	6.6035	6.57522	6.61292
	696	6.48507	6.6035	6.57404	6.61292
	697	6.48449	6.60291	6.57404	6.61292
	698	6.48449	6.60291	6.57522	6.61292
	699	6.48449	6.60232	6.57404	6.61233
	700	6.48507	6.60173	6.57404	6.61174
	701	6.4839	6.60232	6.57404	6.61115
	702	6.48449	6.60291	6.57286	6.61115
	703	6.48331	6.60173	6.57345	6.61115
	704	6.48507	6.60114	6.57463	6.60939
	705	6.48449	6.60173	6.57345	6.60998
	706	6.48449	6.60173	6.57345	6.60939
	707	6.4839	6.60232	6.57404	6.60939
	708	6.48449	6.60232	6.57345	6.60939
	709	6.4839	6.60173	6.57286	6.6088
	710	6.48507	6.60114	6.57286	6.6088
	711	6.4839	6.60055	6.57404	6.6088
	712	6.4839	6.60173	6.57463	6.6088
	713	6.48449	6.60232	6.57345	6.60821
	714	6.4839	6.60173	6.57404	6.6088
	715	6.48272	6.60055	6.57404	6.60821
	716	6.48449	6.60055	6.57404	6.60821
	717	6.48449	6.60173	6.57345	6.60821
	718	6.4839	6.60055	6.57404	6.60821
	719	6.48331	6.60173	6.57345	6.60762
	720	6.48449	6.60114	6.57227	6.60821
	721	6.48213	6.59996	6.57404	6.60821
	722	6.48331	6.60055	6.57345	6.60762
	723	6.48331	6.60055	6.57286	6.60703
	724	6.48449	6.59996	6.57345	6.60762
	725	6.48331	6.59937	6.57404	6.60644
	726	6.48507	6.60114	6.57286	6.60585
	727	6.48507	6.60114	6.57168	6.60526
	728	6.48272	6.59996	6.57227	6.60408
	729	6.48331	6.60055	6.57168	6.60467
	730	6.48449	6.59996	6.57286	6.60291
	731	6.48507	6.59996	6.57227	6.60114
	732	6.48272	6.59996	6.57227	6.60232
	733	6.48331	6.59937	6.57227	6.60114
	734	6.48331	6.59996	6.57227	6.60173
	735	6.48449	6.59996	6.57227	6.60114
	736	6.48272	6.60114	6.5705	6.60055
	737	6.48449	6.59878	6.57227	6.59937
	738	6.48272	6.59996	6.57227	6.59937
	739	6.4839	6.59937	6.57109	6.59878
	740	6.4839	6.59996	6.57168	6.59878
	741	6.48507	6.59996	6.57227	6.5976
	742	6.48449	6.59996	6.57168	6.59584
	743	6.4839	6.59996	6.57168	6.59701
	744	6.4839	6.59878	6.57109	6.59643
	745	6.48331	6.59937	6.57109	6.59525
	746	6.48449	6.59996	6.57227	6.59466
	747	6.48449	6.59937	6.57227	6.59407
	748	6.4839	6.59996	6.57168	6.59348
	749	6.48272	6.59996	6.57168	6.59348
	750	6.4839	6.59996	6.57109	6.5923
	751	6.48331	6.59937	6.57227	6.5923
	752	6.48449	6.59878	6.57109	6.59171
	753	6.48272	6.59937	6.57109	6.59112
	754	6.4839	6.59996	6.5705	6.59112
	755	6.48449	6.59937	6.57227	6.59053
	756	6.48331	6.59996	6.57109	6.58994
	757	6.48331	6.59878	6.57168	6.58994
	758	6.48272	6.59878	6.57227	6.58994
	759	6.48331	6.59996	6.56991	6.58994
	760	6.48272	6.59878	6.57168	6.58994
	761	6.48272	6.59878	6.57286	6.58994
	762	6.48272	6.59878	6.57168	6.58936
	763	6.48272	6.59996	6.56991	6.58936
	764	6.48331	6.59878	6.57286	6.58936
	765	6.48449	6.59819	6.57227	6.58877
	766	6.4839	6.59937	6.57168	6.58936
	767	6.48272	6.59819	6.57109	6.58877
	768	6.48331	6.59878	6.57168	6.58759
	769	6.48272	6.59878	6.57168	6.58818
	770	6.48331	6.59819	6.5705	6.587
	771	6.48272	6.59819	6.57109	6.58818
	772	6.48272	6.59819	6.57109	6.58641
	773	6.48272	6.59878	6.5705	6.58523
	774	6.48331	6.59819	6.56991	6.58346
	775	6.48213	6.59878	6.56932	6.58287
	776	6.48272	6.59819	6.56932	6.58464
	777	6.48331	6.59819	6.57109	6.58287
	778	6.48154	6.59878	6.56932	6.58111
	779	6.48272	6.59819	6.57109	6.58052
	780	6.48272	6.59819	6.5705	6.58111
	781	6.48154	6.5976	6.5705	6.58111
	782	6.48213	6.59819	6.56932	6.58111
	783	6.48213	6.59819	6.57109	6.58052
	784	6.48154	6.59878	6.56991	6.58052
	785	6.48213	6.5976	6.57109	6.57993
	786	6.48213	6.59819	6.56932	6.57993
	787	6.48272	6.59819	6.56991	6.58052
	788	6.48154	6.5976	6.56991	6.57993
	789	6.48272	6.59819	6.5705	6.57993
	790	6.48213	6.59819	6.57109	6.57993
	791	6.48331	6.59819	6.56932	6.57993
	792	6.48272	6.59878	6.56991	6.57993
	793	6.48213	6.59819	6.5705	6.57993
	794	6.48272	6.59878	6.57109	6.57993
	795	6.48213	6.5976	6.5705	6.57993
	796	6.48272	6.59819	6.56932	6.57993
	797	6.48272	6.5976	6.56932	6.57993
	798	6.48213	6.59701	6.56932	6.57993
	799	6.48272	6.59701	6.56932	6.57934
	800	6.48154	6.5976	6.5705	6.57934
	801	6.48154	6.5976	6.56991	6.57934
	802	6.48213	6.59701	6.56932	6.57757
	803	6.48036	6.5976	6.56991	6.57875
	804	6.48213	6.5976	6.56991	6.57757
	805	6.48213	6.5976	6.56991	6.57639
	806	6.48272	6.59701	6.5705	6.5758
	807	6.48154	6.59701	6.56932	6.57522
	808	6.48154	6.5976	6.56991	6.57463
	809	6.48213	6.59701	6.56991	6.57404
	810	6.48213	6.59701	6.56991	6.57463
	811	6.48272	6.59701	6.5705	6.57286
	812	6.48213	6.59643	6.56932	6.57286
	813	6.48213	6.59701	6.56873	6.57227
	814	6.48272	6.5976	6.5705	6.57227
	815	6.48154	6.59701	6.56991	6.57168
	816	6.48213	6.59819	6.5705	6.57168
	817	6.48154	6.59525	6.56932	6.57109
	818	6.48095	6.59701	6.5705	6.57109
	819	6.48331	6.59701	6.56932	6.56991
	820	6.48272	6.59701	6.56873	6.56991
	821	6.48272	6.59584	6.56932	6.56991
	822	6.48331	6.59701	6.5705	6.56815
	823	6.48154	6.59701	6.56873	6.56697
	824	6.48154	6.59701	6.56873	6.56756
	825	6.48213	6.59643	6.5705	6.5652
	826	6.48213	6.59701	6.56991	6.56579
	827	6.48154	6.59643	6.56932	6.5652
	828	6.48095	6.5976	6.56815	6.5652
	829	6.48154	6.59701	6.56873	6.56402
	830	6.48095	6.59466	6.56873	6.56402
	831	6.48272	6.59701	6.56932	6.56343
	832	6.48154	6.59643	6.56932	6.56284
	833	6.48154	6.59701	6.56873	6.56166
	834	6.48095	6.59584	6.56873	6.56225
	835	6.48095	6.59643	6.56756	6.56166
	836	6.48213	6.59643	6.56815	6.56225
	837	6.48213	6.59643	6.56873	6.56166
	838	6.48154	6.59584	6.56873	6.56166
	839	6.48213	6.59643	6.56815	6.56108
	840	6.48213	6.59643	6.56873	6.56166
	841	6.48095	6.59643	6.56873	6.56108
	842	6.48213	6.59643	6.56873	6.56108
	843	6.48213	6.59701	6.56873	6.56108
	844	6.48154	6.59643	6.56873	6.56108
	845	6.48154	6.59584	6.56932	6.56108
	846	6.48036	6.59701	6.56932	6.56108
	847	6.48095	6.59701	6.56697	6.5599
	848	6.48154	6.59525	6.56932	6.56049
	849	6.48095	6.59643	6.56873	6.55872
	850	6.48154	6.59525	6.56932	6.55872
	851	6.48213	6.59643	6.56932	6.55872
	852	6.48095	6.59584	6.56815	6.55754
	853	6.48154	6.59643	6.56991	6.55695
	854	6.48095	6.59584	6.56697	6.55636
	855	6.48213	6.59525	6.56873	6.55636
	856	6.48213	6.59525	6.56873	6.55636
	857	6.48154	6.59701	6.56991	6.55577
	858	6.48036	6.59525	6.56756	6.5546
	859	6.48154	6.59584	6.56873	6.5546
	860	6.48272	6.59525	6.56815	6.55401
	861	6.48095	6.59525	6.56815	6.55342
	862	6.48154	6.59584	6.56932	6.55283
	863	6.48095	6.59643	6.56873	6.55342
	864	6.48154	6.59525	6.56815	6.55283
	865	6.48095	6.59584	6.56932	6.55342
	866	6.48154	6.59584	6.56815	6.55224
	867	6.48154	6.59584	6.56756	6.55224
	868	6.48213	6.59466	6.56932	6.55224
	869	6.48154	6.59407	6.56932	6.55224
	870	6.48154	6.59466	6.56815	6.55165
	871	6.48095	6.59584	6.56815	6.55224
	872	6.48154	6.59584	6.56873	6.55165
	873	6.48095	6.59525	6.56815	6.55165
	874	6.48095	6.59525	6.56756	6.55165
	875	6.48154	6.59466	6.56815	6.55224
	876	6.48095	6.59525	6.56932	6.55165
	877	6.48095	6.59466	6.56815	6.55165
	878	6.48036	6.59525	6.56873	6.55165
	879	6.48036	6.59407	6.56815	6.55224
	880	6.48095	6.59525	6.56932	6.55165
	881	6.48154	6.59466	6.56815	6.55165
	882	6.48036	6.59525	6.56756	6.55047
	883	6.47977	6.59407	6.56873	6.55106
	884	6.48095	6.59348	6.56815	6.55047
	885	6.48095	6.59407	6.56815	6.55047
	886	6.48036	6.59407	6.5705	6.55047
	887	6.48036	6.59466	6.56932	6.54929
	888	6.48095	6.59466	6.56932	6.5487
	889	6.48095	6.59584	6.56756	6.54753
	890	6.48213	6.59407	6.56756	6.54694
	891	6.48154	6.59407	6.56815	6.54694
	892	6.48095	6.59466	6.56756	6.54694
	893	6.48154	6.59525	6.56638	6.54576
	894	6.48095	6.59407	6.56756	6.54517
	895	6.48095	6.59407	6.56873	6.54458
	896	6.48095	6.59466	6.56873	6.54458
	897	6.48095	6.59407	6.56873	6.54281
	898	6.48095	6.59466	6.56932	6.5434
	899	6.48095	6.59407	6.56815	6.54281
	900	6.48036	6.59407	6.56756	6.5434
	901	6.47977	6.59407	6.56756	6.54281
	902	6.48154	6.59466	6.56932	6.54281
	903	6.48154	6.59466	6.56756	6.54281
	904	6.47977	6.59407	6.56756	6.54281
	905	6.48036	6.59348	6.56697	6.54222
	906	6.48036	6.59407	6.56815	6.54281
	907	6.48036	6.59407	6.56756	6.54281
	908	6.48095	6.59525	6.56815	6.54222
	909	6.48095	6.59407	6.56756	6.54222
	910	6.48095	6.59466	6.56815	6.54222
	911	6.47918	6.59407	6.56815	6.54222
	912	6.48095	6.59348	6.56697	6.54222
	913	6.47977	6.59466	6.56697	6.54222
	914	6.48095	6.59348	6.56756	6.54222
	915	6.48036	6.59407	6.56815	6.54222
	916	6.48036	6.59407	6.56756	6.54163
	917	6.47977	6.59348	6.56638	6.54104
	918	6.48154	6.5923	6.56756	6.54222
	919	6.48095	6.59348	6.56815	6.54163
	920	6.48036	6.59407	6.56815	6.54046
	921	6.48036	6.59348	6.56697	6.53928
	922	6.47977	6.59289	6.56756	6.54046
	923	6.48036	6.59407	6.56756	6.53987
	924	6.48036	6.59525	6.56756	6.53928
	925	6.47918	6.59407	6.56756	6.53869
	926	6.47918	6.59289	6.56697	6.53751
	927	6.47918	6.59407	6.56638	6.53751
	928	6.47977	6.59348	6.56815	6.53692
	929	6.47918	6.59466	6.56697	6.53633
	930	6.48095	6.59348	6.56873	6.53633
	931	6.47977	6.59407	6.56756	6.53574
	932	6.48095	6.59289	6.56756	6.53456
	933	6.47977	6.59289	6.56697	6.53515
	934	6.48036	6.59348	6.56756	6.53456
	935	6.48036	6.59348	6.56638	6.53515
	936	6.47977	6.59348	6.56815	6.53456
	937	6.48036	6.59348	6.56873	6.53456
	938	6.48036	6.59407	6.56697	6.53456
	939	6.47918	6.59289	6.56697	6.53397
	940	6.48095	6.59289	6.56756	6.53397
	941	6.47977	6.59348	6.56697	6.53397
	942	6.47977	6.59289	6.56815	6.53339
	943	6.48036	6.59289	6.56873	6.53339
	944	6.48095	6.59289	6.56756	6.53339
	945	6.48095	6.59289	6.56756	6.53339
	946	6.47977	6.5923	6.56756	6.53339
	947	6.47918	6.59289	6.56815	6.53339
	948	6.47977	6.59289	6.56815	6.53339
	949	6.47977	6.59289	6.56756	6.53339
	950	6.47859	6.5923	6.56697	6.5328
	951	6.47977	6.59171	6.56638	6.5328
	952	6.47977	6.59289	6.56579	6.53221
	953	6.47859	6.5923	6.56756	6.53221
	954	6.47977	6.59289	6.56756	6.53044
	955	6.47977	6.59289	6.56697	6.52926
	956	6.47977	6.59407	6.56638	6.53044
	957	6.48036	6.59348	6.56697	6.53103
	958	6.47977	6.5923	6.56815	6.52867
	959	6.48036	6.59171	6.56638	6.52867
	960	6.47977	6.59171	6.56756	6.52867
	961	6.47918	6.5923	6.56932	6.52749
	962	6.47918	6.59289	6.56638	6.52808
	963	6.48036	6.59171	6.56697	6.52749
	964	6.47977	6.59171	6.56638	6.5269
	965	6.47977	6.5923	6.56815	6.52514
	966	6.47977	6.59289	6.56815	6.5269
	967	6.48036	6.5923	6.56697	6.52573
	968	6.48036	6.5923	6.56579	6.52514
	969	6.48036	6.5923	6.56756	6.52514
	970	6.47918	6.59171	6.56815	6.52396
	971	6.47977	6.59171	6.56756	6.52396
	972	6.47977	6.59171	6.56697	6.52396
	973	6.47918	6.59171	6.56756	6.52396
	974	6.47918	6.59171	6.56697	6.52396
	975	6.47918	6.5923	6.56756	6.52396
	976	6.47918	6.59171	6.56756	6.52219
	977	6.47918	6.59112	6.56697	6.52219
	978	6.47859	6.5923	6.56697	6.52219
	979	6.47918	6.5923	6.56697	6.5216
	980	6.47859	6.59112	6.56756	6.52101
	981	6.47977	6.5923	6.56697	6.52042
	982	6.47977	6.5923	6.56697	6.52042
	983	6.47918	6.59171	6.56638	6.51983
	984	6.47977	6.59171	6.56815	6.51866
	985	6.47918	6.59171	6.56756	6.51925
	986	6.47977	6.59171	6.56697	6.51807
	987	6.47859	6.5923	6.56756	6.51807
	988	6.47859	6.59112	6.56638	6.51807
	989	6.47918	6.59171	6.56697	6.51807
	990	6.47918	6.5923	6.56697	6.51748
	991	6.47918	6.59171	6.56697	6.51689
	992	6.47977	6.59053	6.56697	6.5163
	993	6.47918	6.59112	6.56697	6.51571
	994	6.48036	6.59112	6.56756	6.5163
	995	6.47918	6.59053	6.56638	6.51571
	996	6.47859	6.5923	6.56579	6.5163
	997	6.47918	6.59112	6.56756	6.51512
	998	6.47918	6.59171	6.56756	6.5163
	999	6.47918	6.59053	6.56638	6.51512
	1000	6.47918	6.59112	6.56579	6.51512
	1001	6.47859	6.5923	6.56697	6.51512
	1002	6.478	6.5923	6.56638	6.51512
	1003	6.47859	6.59171	6.56697	6.51512
	1004	6.47918	6.59171	6.56638	6.51512
	1005	6.47977	6.59112	6.56638	6.51453
	1006	6.47977	6.59112	6.5652	6.51453
	1007	6.47859	6.5923	6.56638	6.51453
	1008	6.47859	6.59053	6.56579	6.51512
	1009	6.47918	6.59053	6.56697	6.51453
	1010	6.47918	6.59171	6.56638	6.51453
	1011	6.47918	6.59112	6.56697	6.51453
	1012	6.47918	6.59171	6.56579	6.51453
	1013	6.47859	6.59289	6.56638	6.51453
	1014	6.47859	6.5923	6.56697	6.51453
	1015	6.47859	6.59053	6.56697	6.51453
	1016	6.47859	6.59112	6.56697	6.51453
	1017	6.47918	6.59171	6.56638	6.51453
	1018	6.47859	6.59112	6.56756	6.51453
	1019	6.47859	6.59171	6.56697	6.51453
	1020	6.47918	6.59171	6.56579	6.51453
	1021	6.47859	6.5923	6.56638	6.51453
	1022	6.47859	6.59053	6.56697	6.51394
	1023	6.47918	6.59112	6.56638	6.51394
	1024	6.47859	6.59171	6.56815	6.51394
	1025	6.47918	6.59053	6.56756	6.51335
	1026	6.47918	6.59171	6.56579	6.51394
	1027	6.478	6.59112	6.56638	6.51335
	1028	6.47859	6.59112	6.56697	6.51394
	1029	6.47918	6.59112	6.56638	6.51218
	1030	6.47859	6.59112	6.56697	6.51276
	1031	6.47859	6.59112	6.56579	6.511
	1032	6.47859	6.59171	6.56579	6.511
	1033	6.47859	6.59171	6.56638	6.511
	1034	6.47859	6.59171	6.56638	6.511
	1035	6.47918	6.59171	6.5652	6.50982
	1036	6.47859	6.59171	6.56697	6.50982
	1037	6.47859	6.59053	6.56638	6.50864
	1038	6.478	6.59112	6.56638	6.50746
	1039	6.47859	6.59112	6.5652	6.50746
	1040	6.47859	6.59112	6.56638	6.50864
	1041	6.478	6.59171	6.56638	6.50687
	1042	6.47859	6.58994	6.56579	6.50687
	1043	6.47859	6.59112	6.56638	6.50746
	1044	6.47918	6.59171	6.56638	6.50746
	1045	6.478	6.59053	6.5652	6.50687
	1046	6.47918	6.59053	6.5652	6.50746
	1047	6.47918	6.59053	6.56638	6.50628
	1048	6.478	6.59053	6.56638	6.50628
	1049	6.47742	6.59112	6.56638	6.50569
	1050	6.47859	6.59112	6.56697	6.50569
	1051	6.478	6.59112	6.56579	6.50628
	1052	6.47918	6.59112	6.56638	6.50569
	1053	6.478	6.59053	6.56579	6.50569
	1054	6.47859	6.59053	6.56697	6.50511
	1055	6.478	6.59053	6.56579	6.50569
	1056	6.478	6.59053	6.56638	6.50511
	1057	6.47859	6.58994	6.56579	6.50511
	1058	6.478	6.59171	6.56638	6.50511
	1059	6.47859	6.59112	6.56697	6.50511
	1060	6.47918	6.59112	6.56638	6.50511
	1061	6.478	6.59112	6.56697	6.50569
	1062	6.47918	6.59112	6.56638	6.50511
	1063	6.478	6.59053	6.56579	6.50511
	1064	6.47918	6.59053	6.56638	6.50452
	1065	6.47859	6.59053	6.56579	6.50511
	1066	6.478	6.59112	6.56697	6.50452
	1067	6.47859	6.59171	6.56579	6.50452
	1068	6.478	6.58994	6.56697	6.50393
	1069	6.47859	6.59053	6.56638	6.50393
	1070	6.47742	6.59112	6.56579	6.50393
	1071	6.478	6.59053	6.56697	6.50334
	1072	6.478	6.59112	6.56579	6.50334
	1073	6.478	6.59053	6.56579	6.50393
	1074	6.47742	6.59053	6.56579	6.50393
	1075	6.47918	6.59053	6.5652	6.50157
	1076	6.478	6.59053	6.56756	6.50157
	1077	6.478	6.59053	6.56638	6.50216
	1078	6.478	6.59053	6.56697	6.50098
	1079	6.478	6.59112	6.56579	6.50039
	1080	6.47742	6.59053	6.56638	6.49921
	1081	6.47859	6.59053	6.56579	6.50039
	1082	6.47859	6.59053	6.5652	6.50098
	1083	6.478	6.58994	6.56697	6.49921
	1084	6.478	6.59053	6.5652	6.49862
	1085	6.47859	6.59053	6.56638	6.49921
	1086	6.47742	6.59053	6.56638	6.49804
	1087	6.478	6.59053	6.56697	6.49862
	1088	6.47859	6.59053	6.56638	6.49804
	1089	6.478	6.58994	6.56579	6.49745
	1090	6.478	6.59053	6.56638	6.49745
	1091	6.478	6.59053	6.5652	6.49568
	1092	6.478	6.59053	6.56579	6.49627
	1093	6.47859	6.59053	6.5652	6.49568
	1094	6.478	6.59053	6.5652	6.49568
	1095	6.478	6.59053	6.56579	6.49627
	1096	6.47859	6.58994	6.5652	6.49509
	1097	6.47859	6.58994	6.56579	6.49568
	1098	6.47859	6.59112	6.56579	6.49509
	1099	6.47859	6.59112	6.56697	6.49391
	1100	6.47859	6.59053	6.56638	6.4945
	1101	6.478	6.59053	6.5652	6.49214
	1102	6.47859	6.59053	6.56638	6.49214
	1103	6.478	6.59053	6.56697	6.49038
	1104	6.478	6.59053	6.56579	6.49155
	1105	6.478	6.59053	6.56638	6.49097
	1106	6.47859	6.59053	6.56697	6.49155
	1107	6.47859	6.59053	6.56579	6.49097
	1108	6.47859	6.58994	6.56638	6.49097
	1109	6.478	6.59053	6.56579	6.49038
	1110	6.47859	6.59053	6.56579	6.49038
	1111	6.478	6.59053	6.56638	6.48979
	1112	6.478	6.58994	6.5652	6.48861
	1113	6.47742	6.58994	6.56579	6.48979
	1114	6.47742	6.59053	6.56697	6.48802
	1115	6.478	6.58994	6.56579	6.48743
	1116	6.47742	6.59053	6.55636	6.48802
	1117	6.47859	6.59053	6.56461	6.48802
	1118	6.478	6.59053	6.5652	6.48684
	1119	6.478	6.58994	6.5652	6.48743
	1120	6.478	6.59053	6.56579	6.48743
	1121	6.47859	6.59053	6.56638	6.48743
	1122	6.478	6.59053	6.56579	6.48743
	1123	6.478	6.58994	6.5652	6.48625
	1124	6.478	6.58994	6.5652	6.48684
	1125	6.478	6.59053	6.5652	6.48684
	1126	6.478	6.59053	6.56579	6.48684
	1127	6.47742	6.58994	6.56638	6.48743
	1128	6.478	6.58994	6.5652	6.48625
	1129	6.478	6.58994	6.5652	6.48625
	1130	6.47859	6.59053	6.56579	6.48684
	1131	6.478	6.59053	6.5652	6.48625
	1132	6.478	6.58994	6.5652	6.48625
	1133	6.478	6.58994	6.56638	6.48625
	1134	6.478	6.59053	6.56638	6.48684
	1135	6.47859	6.59053	6.56579	6.48625
	1136	6.47859	6.59053	6.56579	6.48625
	1137	6.478	6.59053	6.56579	6.48625
	1138	6.478	6.58994	6.5652	6.48625
	1139	6.478	6.58994	6.56579	6.48625
	1140	6.47742	6.58994	6.5652	6.48566
	1141	6.478	6.59053	6.5652	6.48507
	1142	6.478	6.58994	6.56579	6.48625
	1143	6.478	6.58994	6.56697	6.48566
	1144	6.478	6.58994	6.56638	6.48507
	1145	6.47742	6.58994	6.56579	6.48449
	1146	6.478	6.58994	6.5652	6.48507
	1147	6.478	6.59053	6.56638	6.48507
	1148	6.478	6.58994	6.56579	6.48566
	1149	6.47859	6.58994	6.56579	6.48449
	1150	6.47742	6.59053	6.56579	6.48449
	1151	6.478	6.58936	6.56579	6.48449
	1152	6.47859	6.58994	6.5652	6.4839
	1153	6.478	6.58994	6.56697	6.48272
	1154	6.478	6.58936	6.5652	6.48449
	1155	6.478	6.58994	6.56579	6.48272
	1156	6.478	6.58994	6.5652	6.48213
	1157	6.47742	6.58994	6.5652	6.48213
	1158	6.478	6.58994	6.56579	6.48036
	1159	6.47742	6.58994	6.5652	6.48272
	1160	6.478	6.58994	6.5652	6.48154
	1161	6.478	6.58994	6.56579	6.48213
	1162	6.47742	6.58994	6.56579	6.48095
	1163	6.478	6.58994	6.56579	6.48095
	1164	6.478	6.59053	6.5652	6.48036
	1165	6.47742	6.58994	6.56579	6.48036
	1166	6.47742	6.58994	6.5652	6.48036
	1167	6.47742	6.58994	6.5652	6.47918
	1168	6.47742	6.58994	6.56579	6.47859
	1169	6.47859	6.59053	6.56579	6.47918
	1170	6.47859	6.58936	6.56579	6.47859
	1171	6.47742	6.59053	6.56638	6.47859
	1172	6.47859	6.58994	6.5652	6.47859
	1173	6.47859	6.58994	6.56579	6.47918
	1174	6.47683	6.58994	6.56579	6.47859
	1175	6.47742	6.58994	6.56579	6.47859
	1176	6.47742	6.58994	6.56579	6.47859
	1177	6.478	6.58994	6.56579	6.47742
	1178	6.47742	6.58994	6.56579	6.47859
	1179	6.47742	6.59053	6.5652	6.478
	1180	6.47859	6.58994	6.56638	6.47859
	1181	6.478	6.59053	6.56579	6.478
	1182	6.478	6.58994	6.56579	6.47742
	1183	6.47742	6.58994	6.56638	6.47742
	1184	6.47742	6.58994	6.56638	6.47742
	1185	6.478	6.59053	6.5652	6.47742
	1186	6.47742	6.59053	6.56579	6.47742
	1187	6.478	6.59053	6.56579	6.47683
	1188	6.478	6.59053	6.56579	6.47683
	1189	6.47742	6.58994	6.5652	6.47683
	1190	6.478	6.58994	6.56579	6.47683
	1191	6.478	6.58994	6.56638	6.47683
	1192	6.47742	6.58994	6.56638	6.47683
	1193	6.47742	6.58994	6.56638	6.47683
	1194	6.478	6.58994	6.5652	6.47683
	1195	6.478	6.58936	6.56638	6.47683
	1196	6.47742	6.58994	6.56638	6.47683
	1197	6.47742	6.58994	6.56697	6.47683
	1198	6.478	6.58994	6.56579	6.47683
	1199	6.47742	6.59053	6.56756	6.47683
	1200	6.478	6.58994	6.56638	6.47683
	1201	6.478	6.59053	6.5652	6.47742
	1202	6.47742	6.58994	6.56697	6.47683
	1203	6.47742	6.58936	6.56579	6.47683
	1204	6.47742	6.59053	6.56697	6.47683
	1205	6.47742	6.58994	6.56579	6.47683
	1206	6.478	6.58936	6.56756	6.47683
	1207	6.47742	6.58994	6.56638	6.47683
	1208	6.47742	6.58994	6.56638	6.47683
	1209	6.478	6.58994	6.56697	6.47683
	1210	6.478	6.59053	6.56756	6.47683
	1211	6.478	6.58936	6.56638	6.47624
	1212	6.478	6.58994	6.56756	6.47624
	1213	6.47742	6.59053	6.56756	6.47683
	1214	6.478	6.58994	6.56638	6.47624
	1215	6.47742	6.58994	6.56697	6.47683
	1216	6.478	6.59053	6.56756	6.47565
	1217	6.47742	6.58994	6.56815	6.47624
	1218	6.47742	6.58994	6.56815	6.47565
	1219	6.47742	6.58994	6.56873	6.47565
	1220	6.47742	6.58936	6.56815	6.47565
	1221	6.47742	6.59053	6.56873	6.47624
	1222	6.47742	6.58936	6.56697	6.47506
	1223	6.47742	6.59053	6.56815	6.47447
	1224	6.478	6.58994	6.56756	6.47565
	1225	6.47742	6.58994	6.56873	6.47329
	1226	6.478	6.58994	6.56873	6.47506
	1227	6.478	6.58994	6.56873	6.47447
	1228	6.47742	6.58994	6.56873	6.47329
	1229	6.478	6.58994	6.56873	6.4727
	1230	6.47742	6.59053	6.56932	6.4727
	1231	6.47742	6.58994	6.56873	6.47329
	1232	6.47683	6.58994	6.56932	6.47329
	1233	6.47742	6.58936	6.56932	6.47211
	1234	6.478	6.59053	6.56932	6.47211
	1235	6.478	6.58994	6.5705	6.47093
	1236	6.478	6.58994	6.56991	6.47093
	1237	6.47742	6.59053	6.5705	6.47211
	1238	6.47742	6.59053	6.56932	6.47152
	1239	6.47742	6.59053	6.57168	6.47093
	1240	6.47742	6.58994	6.56932	6.47035
	1241	6.47742	6.58994	6.57109	6.46976
	1242	6.478	6.59053	6.56932	6.46976
	1243	6.478	6.59053	6.57109	6.47035
	1244	6.47742	6.59053	6.57168	6.46976
	1245	6.47742	6.58936	6.57109	6.46976
	1246	6.478	6.58994	6.5705	6.46858
	1247	6.478	6.59053	6.57168	6.46917
	1248	6.478	6.58994	6.57109	6.46858
	1249	6.47742	6.58994	6.57109	6.46858
	1250	6.47742	6.59053	6.57168	6.46858
	1251	6.478	6.59053	6.57109	6.46858
	1252	6.47742	6.58994	6.56991	6.46858
	1253	6.47742	6.58994	6.57168	6.46799
	1254	6.478	6.58994	6.57109	6.46799
	1255	6.47742	6.59053	6.57286	6.46799
	1256	6.47742	6.58994	6.57227	6.4674
	1257	6.47742	6.58994	6.57227	6.46799
	1258	6.47742	6.58994	6.5705	6.46799
	1259	6.47742	6.58994	6.57227	6.46799
	1260	6.47742	6.59053	6.57345	6.46799

## Sheet: Figure 2h,i
Figure 2b,c		Absorption difference, a.u.
	Time, s	330 nm	340 nm	350 nm	360 nm	370 nm	380 nm	390 nm	400 nm	410 nm	420 nm	430 nm	440 nm	450 nm	460 nm	470 nm	480 nm	490 nm	500 nm	510 nm	520 nm	530 nm	540 nm	550 nm	560 nm	570 nm	580 nm	590 nm	600 nm	610 nm	620 nm	630 nm	640 nm	650 nm	660 nm	670 nm	680 nm	690 nm	700 nm	710 nm	720 nm	730 nm
	5.0563e-06	0.00574	0.00484	0.000105	-0.00177	0.000786	-0.000133	-0.00302	0.000299	-0.000492	0.00158	0.00206	0.00257	0.000733	-0.0024	-0.00288	-0.02894	-0.0107	-0.01371	-0.01877	-0.01595	-0.01193	-0.00739	-0.00127	0.00127	0.00361	0.00343	0.00178	-0.000353	-0.000803	-0.000348	-0.000522	-0.00137	-0.00128	-0.00161	-0.000603	-0.00296	-0.0015	-0.00182	-0.00129	-0.00252	-0.00313
	5.1562e-06	0.00568	0.00387	0.00238	0.000251	-0.00221	0.000635	0.000108	-0.000437	0.00333	-0.000379	0.000287	0.00307	0.000806	-0.00167	-0.00246	-0.02763	-0.01014	-0.0139	-0.01743	-0.01698	-0.01262	-0.00397	-0.000225	0.00138	0.00405	0.0024	0.00127	0.00158	0.000951	-0.00021	-0.000922	-0.000552	-0.000758	-0.00183	-0.00179	-0.00168	-0.00107	-4.4392e-05	-0.00112	-0.00108	-0.00169
	5.2562e-06	0.00558	0.00112	-0.000346	-0.00128	5.9171e-05	-0.000159	0.0011	-0.000112	0.00344	0.00236	0.00114	0.000677	0.00264	-0.0022	-0.00646	-0.02521	-0.00762	-0.0118	-0.01595	-0.01756	-0.01007	-0.00706	0.000559	0.00153	0.002	0.00165	0.00239	0.0023	0.00137	0.00108	0.000601	0.000351	-0.000193	-0.00124	-0.000113	-0.000609	-0.00232	-0.00264	-0.00109	-0.00101	-0.00139
	5.3562e-06	0.00414	0.00146	-0.0012	0.0013	-0.00149	-0.00152	-0.000975	0.000976	0.00149	0.000735	0.000979	0.00409	0.00228	-0.00445	-0.00388	-0.02394	-0.00738	-0.01127	-0.01712	-0.01858	-0.01156	-0.00717	-0.000721	0.00428	0.00253	0.00344	0.00199	6.1625e-05	0.000488	0.0017	0.00131	-0.000759	-0.000256	0.00174	0.00144	0.000562	0.000721	-0.00076	-0.000339	-0.000315	-6.4354e-05
	5.4562e-06	0.00601	0.00407	0.00143	-0.00167	-0.00117	0.00101	-0.00197	0.000379	-0.00111	0.00119	0.00194	0.00213	0.00149	-0.00352	-0.00296	-0.02383	-0.00785	-0.01452	-0.01562	-0.01471	-0.01471	-0.00654	-0.00292	0.000913	0.00456	0.00468	0.000515	0.000631	0.00213	-0.000538	0.000854	0.00156	0.000209	0.000187	0.00185	0.000428	0.000636	-0.000925	0.0017	1.3423e-05	-0.000768
	5.5563e-06	0.00579	0.00346	0.00199	0.00239	0.000289	1.0392e-05	0.000269	-0.000456	0.000922	0.00176	0.00108	0.00204	0.000703	0.000435	-0.00415	-0.02155	-0.01029	-0.01278	-0.01784	-0.01666	-0.01259	-0.00521	0.000228	0.00214	0.00368	0.00158	0.0026	0.0027	0.0037	0.00172	0.00191	0.0017	4.1788e-05	4.5938e-05	-0.000177	0.00011	0.000906	-0.00088	0.00148	0.000361	-0.000188
	5.6563e-06	0.00558	0.00116	0.00124	-0.000902	0.00123	0.000858	-0.00157	0.00197	0.00185	0.0022	0.00166	0.00245	0.00173	-0.00317	-0.00461	-0.02002	-0.00979	-0.01382	-0.01906	-0.01671	-0.01148	-0.00583	-0.000316	0.00278	0.00274	0.00306	0.00321	0.00496	0.00105	0.00418	0.0025	0.0014	0.00275	0.000763	0.00125	0.00176	0.00192	0.000431	0.00173	0.000537	0.000768
	5.7563e-06	0.00674	0.00448	7.6958e-06	-0.00114	-0.0018	-0.00177	3.2954e-06	0.00113	0.00178	0.00179	0.00076	0.00241	7.2655e-05	-0.00327	-0.005	-0.01765	-0.00768	-0.01292	-0.01685	-0.01825	-0.01133	-0.00714	-0.000793	0.00273	0.00343	0.00419	0.00171	0.00121	0.00273	0.00256	0.00124	0.00019	0.002	0.00283	0.00111	0.00256	0.00121	-0.000863	-0.000106	0.00107	0.00402
	5.8563e-06	0.00801	0.00348	-0.0003	-0.00132	-0.0013	-0.000885	0.00108	0.000352	-0.00018	0.00177	0.000909	0.000886	0.00181	-0.00571	-0.00346	-0.01722	-0.00731	-0.01401	-0.01827	-0.01685	-0.01416	-0.00631	-0.00139	0.00184	0.006	0.00398	0.00593	0.00279	0.00406	0.00326	0.00216	0.00377	0.00224	0.00224	0.00169	0.00258	0.0018	0.000784	0.00118	0.00148	0.000356
	5.9562e-06	0.00655	0.00307	0.000895	-0.000173	-0.000669	0.00129	-0.00177	0.000499	0.000938	0.00139	0.00123	0.00272	0.00118	-0.00156	-0.00552	-0.01589	-0.00896	-0.01231	-0.01727	-0.01609	-0.01177	-0.00457	0.00022	0.00418	0.00317	0.0033	0.00317	0.00349	0.00425	0.00213	0.00335	0.00369	0.00431	0.00312	0.0046	0.00258	0.00373	0.00449	0.00382	0.00356	0.00221
	6.0562e-06	0.00579	0.00213	0.000473	0.000641	-0.000798	-0.00189	0.000557	-0.000558	0.000998	0.000987	0.00213	0.0039	0.00131	-0.00158	-0.00336	-0.01238	-0.00938	-0.01335	-0.01724	-0.01746	-0.01285	-0.00654	-0.00125	0.00277	0.00305	0.00356	0.00471	0.00409	0.00183	0.003	0.004	0.00277	0.00154	0.00439	0.00255	0.0035	0.00329	0.00187	0.00438	0.00481	0.00379
	6.1562e-06	0.00561	0.00337	0.000761	-0.00208	-0.000753	0.00112	-0.00218	-0.000248	0.00209	0.00211	0.000176	0.00149	0.00212	-0.00318	-0.00608	-0.01177	-0.00899	-0.01435	-0.01838	-0.01439	-0.0122	-0.0074	0.000281	0.00175	0.00238	0.00572	0.00144	0.0027	0.00165	0.00292	0.00179	0.00411	0.0034	0.00729	0.00123	0.00473	0.00341	0.00395	0.00316	0.0019	0.00374
	6.2562e-06	0.00574	0.00238	0.00131	-0.00179	-0.00162	-0.000922	-0.00089	0.00203	0.000458	0.000427	0.00232	0.00486	0.000277	-0.00318	-0.00637	-0.00938	-0.00931	-0.01397	-0.01784	-0.01583	-0.01227	-0.00631	-0.00124	0.00139	0.0046	0.00408	0.00474	0.00175	0.0033	0.00548	0.00203	0.00545	0.00644	0.00454	0.00629	0.00557	0.00371	0.00311	0.00282	0.00409	0.00311
	6.3563e-06	0.00636	0.00196	0.00133	-5.487e-05	-0.000333	-0.000364	0.000206	-0.000724	0.00138	0.0024	0.000566	0.000986	0.00328	-0.00307	-0.0047	-0.00864	-0.00845	-0.01267	-0.01856	-0.01779	-0.01191	-0.006	-0.00139	0.00322	0.00388	0.00379	0.00517	0.00524	0.00491	0.00372	0.00509	0.00527	0.0052	0.00459	0.00445	0.00411	0.00291	0.00665	0.00404	0.00446	0.00485
	6.4563e-06	0.00517	0.00497	0.000658	-0.00051	-0.00225	-0.00186	0.00142	-0.000175	0.00257	0.00095	0.00252	0.00221	0.000326	-0.00409	-0.00362	-0.00757	-0.00855	-0.01466	-0.017	-0.01403	-0.01116	-0.00686	-0.000787	0.00245	0.00378	0.00266	0.0045	0.00247	0.00313	0.00544	0.00657	0.00566	0.00385	0.00524	0.00595	0.00424	0.00503	0.00591	0.00478	0.00625	0.00328
	6.5563e-06	0.00454	0.00124	0.00239	0.000716	7.6818e-05	0.000877	-0.00282	0.000335	0.000253	-8.24e-05	0.00108	0.00252	0.000171	-0.00135	-0.00596	-0.0038	-0.00919	-0.01289	-0.01769	-0.01599	-0.01215	-0.00545	0.00174	0.00405	0.00476	0.00576	0.00351	0.00395	0.00344	0.0044	0.00422	0.0049	0.00431	0.00646	0.00485	0.00546	0.00464	0.00374	0.0044	0.00618	0.00481
	6.6563e-06	0.00658	0.00417	-0.000361	-0.00134	0.000992	-0.00125	-0.00121	0.000886	0.00102	0.00231	-0.00154	0.00323	0.0018	-0.00221	-0.00344	-0.00316	-0.00819	-0.01275	-0.01614	-0.01527	-0.01254	-0.00598	-0.00199	0.00315	0.00431	0.00519	0.0038	0.00413	0.00495	0.00336	0.00562	0.00643	0.00668	0.00619	0.00647	0.00591	0.00495	0.00649	0.00498	0.00521	0.00578
	6.7562e-06	0.00485	0.000634	0.00232	0.000515	8.1199e-05	-0.00123	-0.000727	-0.00138	0.00191	0.000652	0.00208	0.00351	0.000119	-0.003	-0.00528	-0.00152	-0.00921	-0.01494	-0.01743	-0.0145	-0.01188	-0.00724	-0.00153	0.00118	0.00527	0.00309	0.00243	0.00651	0.00421	0.00678	0.00814	0.00752	0.00437	0.00339	0.00658	0.00548	0.00639	0.00443	0.00717	0.00586	0.00504
	6.8562e-06	0.00419	0.00337	0.000437	3.5105e-05	-0.00164	-0.000362	-0.000797	0.000173	0.00115	0.00267	0.00127	0.000528	0.00245	-0.00393	-0.00417	-0.00037	-0.00999	-0.01377	-0.01804	-0.01785	-0.01218	-0.00633	-0.00166	0.00458	0.00371	0.00404	0.00471	0.00224	0.00442	0.00404	0.00567	0.00653	0.00625	0.00792	0.00457	0.00544	0.00612	0.00738	0.0049	0.00677	0.00536
	6.9562e-06	0.00732	0.00394	0.000678	-0.00104	-0.00149	-0.000319	-0.00194	-0.000581	0.00125	-0.000518	0.000545	0.00255	0.00106	-0.000919	-0.0046	0.000897	-0.00914	-0.01293	-0.0166	-0.01792	-0.01114	-0.0053	0.000541	0.00384	0.00286	0.00582	0.00628	0.00342	0.0053	0.00526	0.00466	0.00691	0.00595	0.00754	0.00666	0.00518	0.00616	0.00587	0.00556	0.00602	0.00639
	7.0563e-06	0.00581	0.00197	0.000795	-0.000508	0.000433	-0.0027	-0.000414	0.00141	0.00159	-6.3379e-06	0.000335	0.00343	-0.00106	-0.00395	-0.00446	0.00286	-0.00772	-0.01513	-0.01636	-0.0162	-0.0127	-0.00661	-0.000563	0.00152	0.00559	0.00299	0.004	0.00537	0.00649	0.00736	0.0071	0.00622	0.00706	0.00704	0.00724	0.00722	0.00669	0.00804	0.00722	0.00631	0.00682
	7.1563e-06	0.0055	0.00126	-0.00033	-0.00165	-0.000184	0.000512	-0.00194	0.000132	0.00102	0.00398	0.00235	0.00178	0.00206	-0.00375	-0.00477	0.00284	-0.00569	-0.01429	-0.01881	-0.01587	-0.01204	-0.00592	-0.00201	0.00356	0.0045	0.00318	0.00422	0.00603	0.00565	0.00572	0.00479	0.00698	0.00903	0.00526	0.00614	0.00638	0.00694	0.00701	0.00617	0.00744	0.00551
	7.2563e-06	0.00364	0.00516	0.000891	-0.00108	-0.00161	-0.000724	-0.00111	0.00185	-0.000397	0.0011	0.00186	-0.000966	0.000944	-0.00161	-0.00486	0.00253	-0.0104	-0.0124	-0.0171	-0.01808	-0.01348	-0.00537	-0.00152	0.00382	0.00402	0.00411	0.00595	0.00527	0.00476	0.00352	0.00686	0.00499	0.00697	0.00813	0.00595	0.00609	0.0065	0.006	0.00604	0.00618	0.0083
	7.3563e-06	0.00595	0.00273	-0.0011	0.000227	-5.3571e-05	0.00137	1.0435e-05	-6.4279e-05	0.000429	0.000747	0.00196	0.00285	0.00149	-0.00244	-0.0036	0.00507	-0.00943	-0.0134	-0.01557	-0.01554	-0.01087	-0.00381	0.000749	0.00374	0.00338	0.00656	0.00485	0.00512	0.00312	0.00584	0.00402	0.00583	0.00425	0.00611	0.00815	0.00629	0.00725	0.00669	0.00699	0.00663	0.00769
	7.4562e-06	0.00603	0.000603	0.000613	0.000907	-0.000256	-0.000539	-0.000881	0.000843	0.00227	0.00123	0.00131	0.00233	0.00145	-0.00369	-0.0034	0.00354	-0.00828	-0.0136	-0.01847	-0.01734	-0.01188	-0.00684	-0.0015	0.000695	0.00528	0.0048	0.00422	0.0025	0.00487	0.00805	0.00629	0.00868	0.0076	0.00623	0.00581	0.00803	0.00644	0.00976	0.00647	0.00651	0.0058
	7.5562e-06	0.0044	0.00175	-0.000559	-0.00159	-0.000706	-0.000687	-0.00339	-0.00177	-0.000562	0.00125	0.000943	0.00308	0.00262	-0.00288	-0.00653	0.00618	-0.00701	-0.01609	-0.01657	-0.01501	-0.01236	-0.00571	-0.00174	0.00239	0.00493	0.00337	0.00514	0.00516	0.00491	0.00566	0.00589	0.00776	0.00783	0.00677	0.00638	0.00651	0.00617	0.00611	0.00655	0.00751	0.00657
	7.6562e-06	0.00717	0.00514	0.00228	-0.00193	-0.0018	-0.00268	0.000617	0.00169	-0.000228	0.00219	0.00166	0.0022	-0.000418	-0.00157	-0.00343	0.00586	-0.01037	-0.01404	-0.01856	-0.01746	-0.01262	-0.00783	-0.00225	0.00309	0.00471	0.00586	0.00291	0.00345	0.00542	0.00584	0.00635	0.00573	0.00697	0.00768	0.00781	0.00726	0.00646	0.0058	0.00679	0.00679	0.00696
	7.7563e-06	0.00562	0.00084	4.222e-05	-0.000851	0.000268	0.000977	-0.00178	-0.000335	0.00181	0.00144	0.00191	0.00258	0.000864	-0.00294	-0.00406	0.00708	-0.00933	-0.01362	-0.01579	-0.01752	-0.01166	-0.00654	0.000938	0.00079	0.00447	0.00521	0.00501	0.0044	0.00485	0.00442	0.00457	0.00597	0.00594	0.00821	0.00678	0.00491	0.0091	0.00902	0.00661	0.00595	0.00829
	7.8562e-06	0.0082	0.00247	-7.7016e-05	-0.000678	-0.00113	-0.000641	-0.00052	0.00115	0.00295	0.00121	0.00192	0.00208	0.000195	-0.003	-0.00471	0.00693	-0.00841	-0.01255	-0.01666	-0.01543	-0.0115	-0.00459	3.2706e-05	0.00255	0.00491	0.00357	0.00416	0.00621	0.00624	0.00672	0.0056	0.00739	0.00614	0.00716	0.00748	0.00882	0.0056	0.00579	0.00706	0.00551	0.00592
	7.9563e-06	0.00398	0.00268	0.00183	-0.00052	-0.00122	-0.00312	0.000683	0.00036	-0.00164	0.00227	-0.000334	0.00204	7.6379e-05	-0.00344	-0.00693	0.00691	-0.00915	-0.01494	-0.01786	-0.01474	-0.01259	-0.00556	-0.00307	0.00332	0.00205	0.00563	0.00381	0.00422	0.00458	0.00498	0.00648	0.00549	0.00839	0.0065	0.0086	0.00593	0.00688	0.00577	0.00681	0.00753	0.00488
	8.0562e-06	0.00441	0.00254	0.000598	-0.0004	-0.00091	-0.000853	0.000115	0.000853	0.00159	0.00115	0.0017	0.00272	0.000939	-0.000875	-0.00185	0.0071	-0.01085	-0.01467	-0.01881	-0.01632	-0.01216	-0.00481	-0.00118	0.00373	0.00578	0.0064	0.0042	0.00358	0.00519	0.00372	0.00638	0.00651	0.00667	0.00749	0.00786	0.00567	0.007	0.00641	0.00952	0.00704	0.00681
	8.1563e-06	0.00626	0.00327	-0.000398	-0.00112	0.000112	-0.000674	-0.000371	0.00104	0.00223	0.00128	0.000925	0.00228	0.00127	-0.00263	-0.00377	0.0076	-0.0078	-0.01223	-0.01628	-0.01724	-0.01398	-0.0059	0.000853	0.00117	0.00374	0.00424	0.00507	0.00548	0.00454	0.00494	0.00638	0.00617	0.00508	0.00597	0.00632	0.0073	0.00692	0.00551	0.00609	0.00444	0.00599
	8.2563e-06	0.00725	0.00033	-0.000347	-0.000219	-0.000349	-0.00194	-0.00167	-0.00124	0.00073	0.00145	0.0018	0.00232	0.000798	-0.00291	-0.0037	0.00827	-0.00785	-0.01347	-0.01672	-0.01551	-0.01086	-0.00699	-0.00175	0.00352	0.00482	0.00469	0.0046	0.00422	0.00581	0.00715	0.00562	0.00679	0.00601	0.00744	0.0061	0.00666	0.00479	0.00705	0.00599	0.00662	0.00728
	8.3562e-06	0.00389	0.00316	-0.0012	-0.0016	-0.00106	-0.00155	-0.00108	0.00153	-0.000172	0.000546	0.00201	0.000866	0.00161	-0.00506	-0.00586	0.00672	-0.00972	-0.01444	-0.01819	-0.01581	-0.01164	-0.00667	-0.00158	0.00424	0.00167	0.00607	0.00489	0.0042	0.00391	0.004	0.00409	0.00571	0.00621	0.00673	0.00602	0.00683	0.00629	0.0061	0.00633	0.0061	0.00647
	8.4563e-06	0.00587	0.00358	0.00102	-0.000131	-0.000495	-0.00231	-0.00117	0.000924	0.000882	0.0016	0.000194	0.00268	0.000334	-0.00373	-0.00412	0.00634	-0.00899	-0.01482	-0.01736	-0.01644	-0.01229	-0.00617	-0.000867	0.00313	0.00426	0.00308	0.00464	0.00267	0.00383	0.0038	0.0072	0.00647	0.00588	0.00582	0.00605	0.00306	0.00539	0.00694	0.00599	0.00523	0.00563
	8.5562e-06	0.00413	0.00391	0.00176	0.0005	-0.0011	0.000549	-0.000609	0.00143	0.00238	0.00193	0.000659	-0.000662	0.00115	-0.000817	-0.00234	0.00718	-0.01046	-0.01289	-0.01717	-0.01761	-0.01323	-0.0061	-0.000554	0.0025	0.00445	0.00411	0.00383	0.00308	0.00376	0.00558	0.00615	0.00527	0.00638	0.0071	0.00537	0.00333	0.00527	0.00507	0.00617	0.00517	0.00609
	8.6563e-06	0.00549	-0.000397	-0.0011	0.000663	-0.000499	-0.00216	-0.00205	-0.000155	0.000639	0.00228	0.00122	0.00368	0.00111	-0.00246	-0.00577	0.0077	-0.00692	-0.01254	-0.01759	-0.01761	-0.01023	-0.00625	-0.000597	0.00368	0.00285	0.00243	0.00548	0.00521	0.00437	0.00341	0.00398	0.00655	0.00533	0.00613	0.00426	0.00508	0.00472	0.00525	0.00437	0.00541	0.00473
	8.7562e-06	0.00449	0.00177	0.00105	-0.00138	-0.00227	-0.000828	-0.00254	-0.00133	0.00115	0.000513	0.00114	0.00353	0.000423	-0.00625	-0.00382	0.00551	-0.00938	-0.01165	-0.01641	-0.01529	-0.01214	-0.00597	-0.00179	0.0035	0.00271	0.00517	0.00293	0.00232	0.00571	0.00357	0.0039	0.00411	0.00683	0.00665	0.00666	0.00522	0.00462	0.00375	0.00699	0.00444	0.00532
	8.8563e-06	0.00605	0.00508	0.00189	-0.000934	-0.000223	-0.001	-0.00133	0.00163	0.000801	0.00275	0.00126	0.00245	0.000567	-0.000504	-0.00466	0.00522	-0.00789	-0.01579	-0.01639	-0.01735	-0.01381	-0.00758	-0.00209	0.000811	0.00468	0.00517	0.00346	0.00293	0.00482	0.0051	0.00538	0.00434	0.00525	0.00454	0.00427	0.00301	0.00577	0.00591	0.00438	0.00499	0.00468
	8.9562e-06	0.00798	0.000809	-0.00112	-0.000281	0.000347	-0.000607	-0.00162	-0.000154	0.00226	0.000544	0.0022	0.00214	0.00141	-0.00145	-0.003	0.00475	-0.00983	-0.01352	-0.01822	-0.01701	-0.0104	-0.00379	-0.00221	0.0026	0.00464	0.00268	0.00377	0.00374	0.0028	0.00326	0.00568	0.00649	0.00403	0.00578	0.00501	0.00377	0.00246	0.00481	0.00383	0.00326	0.00483
	9.0562e-06	0.00546	0.00251	0.00106	0.00126	0.000697	0.000399	-0.00241	-0.000619	0.00203	0.000181	-0.000348	0.00139	0.0025	-0.00495	-0.0069	0.00468	-0.00799	-0.01284	-0.01697	-0.01642	-0.01131	-0.00701	0.00114	0.0023	0.00247	0.00373	0.00403	0.00335	0.00243	0.00559	0.00366	0.00471	0.00524	0.00351	0.00208	0.00488	0.00303	0.00381	0.00394	0.00383	0.00096
	9.1563e-06	0.00611	0.00342	-0.000314	-0.000593	0.000289	-0.000674	-0.00034	-0.00129	0.000826	0.00213	0.00164	0.00317	1.2484e-05	-0.00361	-0.00236	0.00341	-0.01052	-0.01488	-0.01856	-0.01629	-0.01159	-0.00585	-0.000485	0.00341	0.00355	0.00341	0.0019	0.00245	0.00462	0.00105	0.00375	0.00293	0.00361	0.00448	0.00292	0.00335	0.00331	0.00244	0.00205	0.00328	0.00482
	9.2562e-06	0.00504	0.00502	-0.000795	-0.000487	-0.00145	-0.00116	-0.00206	0.00197	0.00103	0.0028	0.000978	0.00341	-0.00176	-0.000941	-0.00443	0.00482	-0.00974	-0.01314	-0.01697	-0.01648	-0.01309	-0.00525	-0.000744	0.00286	0.00581	0.00279	0.00471	0.00407	0.00304	0.00442	0.00386	0.00419	0.00427	0.00386	0.00441	0.00292	0.00235	0.00284	0.00558	0.00415	0.00222
	9.3563e-06	0.00709	0.000749	0.000765	-0.00126	-0.00202	4.5739e-05	-0.000377	0.00115	0.00223	0.000373	0.0013	0.00336	0.00345	-0.00339	-0.00518	0.00269	-0.00869	-0.01252	-0.01819	-0.01777	-0.01167	-0.00661	-0.000613	0.00245	0.000881	0.00384	0.00293	0.00246	0.00207	0.00188	0.00482	0.00259	0.00174	0.00391	0.00172	0.00188	0.00236	0.00365	0.00439	0.00193	0.00357
	9.4562e-06	0.00516	0.00388	-1.0888e-05	0.00033	-0.0011	-0.0016	-0.000174	-0.000585	0.000317	0.000191	0.0024	0.000524	0.00239	-0.00327	-0.00155	-0.000294	-0.00922	-0.01418	-0.01817	-0.01536	-0.01133	-0.00721	0.000821	0.00151	0.00296	0.00482	0.00186	0.0012	0.00173	0.00193	0.00209	0.00197	0.00267	0.00301	0.00212	0.0014	0.00143	0.00251	0.00186	0.00234	0.00232
	9.5563e-06	0.0053	0.00182	0.00139	-0.000236	0.00075	0.00109	-0.000321	0.00172	0.002	0.00295	0.000842	0.00152	0.00122	-0.00439	-0.00455	0.000326	-0.00769	-0.01467	-0.01723	-0.01709	-0.01056	-0.00654	-0.00102	0.00201	0.00432	0.00248	0.00272	0.00213	0.00155	0.00235	0.00124	0.00134	0.00452	0.00217	-0.000543	0.00365	0.0021	0.00121	0.00171	0.000834	0.00151
	9.6562e-06	0.00709	0.00345	0.00171	-0.000722	0.000859	-0.00165	-0.00112	0.00197	0.0017	0.00132	-0.000685	0.00316	-0.00105	-0.00244	-0.00579	0.000284	-0.01037	-0.01248	-0.01815	-0.01528	-0.01162	-0.00537	-0.000676	0.00241	0.00414	0.00313	0.00424	0.00287	0.00283	0.00183	0.00215	0.00244	0.000777	0.00213	0.0022	0.00268	0.00153	0.00168	0.00284	0.000753	0.000767
	9.7562e-06	0.00569	0.00192	0.00131	0.000892	-0.000595	-0.00168	-0.000959	0.000868	0.000807	0.000531	0.000989	0.00286	0.00145	-0.00128	-0.00531	-0.00176	-0.00822	-0.0144	-0.01761	-0.0165	-0.01179	-0.00466	-9.4327e-05	0.00235	0.00337	0.00239	0.000613	-3.7919e-06	0.00192	0.00272	0.00274	-0.000636	0.000439	0.00148	-0.000132	0.0022	0.000885	0.00145	-0.00072	0.00044	0.00255
	9.8563e-06	0.00558	0.00107	0.000633	-0.000112	-0.00211	-0.00193	-0.00102	-0.000123	0.000619	0.000893	0.00208	0.00124	0.00121	-0.00462	-0.00478	-0.00262	-0.00965	-0.01183	-0.01606	-0.01543	-0.01314	-0.0056	-0.000932	0.00286	0.00292	0.00148	0.00215	0.00211	0.000915	0.00163	-0.00121	0.00166	4.4828e-05	0.00076	-0.000209	0.00155	-0.000286	0.00164	0.00132	-0.0002	0.00117
	9.9562e-06	0.0041	0.00257	0.000527	-0.00133	-0.000909	0.00152	7.1527e-05	0.00213	0.00147	0.000751	0.00162	0.0023	-0.000522	-0.00256	-0.00417	-0.00201	-0.00766	-0.01225	-0.01628	-0.01698	-0.01119	-0.00622	-0.00103	0.0017	0.00431	0.0028	0.00281	0.000157	0.00166	-0.000611	0.000412	0.00234	0.00124	0.000331	0.000134	0.00133	0.0013	-0.000219	0.000867	0.00104	-0.000761
	1.0056e-05	0.00578	0.00183	0.000579	0.000209	0.000153	-0.00142	0.000146	0.000407	0.00151	0.00178	0.000899	0.00419	0.00187	-0.00427	-0.00485	-0.00279	-0.0094	-0.01318	-0.01722	-0.0145	-0.01216	-0.00606	0.00012	0.00175	0.00415	0.00206	0.00258	0.000834	-0.000472	0.00239	0.00248	0.000787	0.00146	-0.000989	0.00122	0.000128	-0.0007	-0.000787	0.000993	0.000272	0.00182
	1.0156e-05	0.00534	0.00292	0.0013	-0.00136	-0.00013	8.7765e-05	0.000371	-4.233e-05	0.00102	0.00134	0.000799	0.00138	0.00245	0.000128	-0.00386	-0.00625	-0.00586	-0.01661	-0.01808	-0.01717	-0.01125	-0.00471	-0.000725	0.00277	0.0027	0.00196	0.000749	0.000938	0.00173	-0.000171	0.00108	0.000646	0.000413	0.000377	-0.00102	0.000514	-0.00134	-0.000392	-0.00183	-0.00127	-0.000913
	1.0256e-05	0.00712	0.00556	0.000386	0.000301	-0.00138	0.00153	-0.0022	0.00101	0.000396	0.000748	0.003	-0.000513	0.00149	-0.0037	-0.00495	-0.00701	-0.00958	-0.01266	-0.01768	-0.01635	-0.01273	-0.00606	-0.00206	0.00248	0.00255	0.00359	0.00219	0.00147	-0.00101	0.000604	-0.00235	-0.00127	-0.00119	-0.000576	-0.0021	-0.000266	0.000581	-0.000825	-0.00212	-0.00096	-0.00105
	1.0356e-05	0.00631	0.00115	-0.00134	-0.00133	-0.000421	-0.00172	0.00107	-0.000761	0.00047	0.00123	0.00167	0.00398	0.00125	-0.00294	-0.00339	-0.00642	-0.00772	-0.01446	-0.01735	-0.01538	-0.01026	-0.0054	-0.000198	0.00234	0.00306	0.00277	0.001	3.8184e-05	0.00132	-0.000543	-0.00068	0.000697	-0.0021	-0.000458	-0.000217	-0.00136	-0.00146	-0.000735	-0.00163	-0.0011	-0.000956
	1.0456e-05	0.00734	0.00203	0.00166	-0.000869	0.000229	-0.000313	0.000476	-0.000236	0.0016	0.00146	-0.000692	0.00438	0.000743	-0.00234	-0.00646	-0.00941	-0.00835	-0.01291	-0.01751	-0.01601	-0.01338	-0.00661	-0.000884	0.00111	0.00357	0.00254	0.00234	0.00154	-0.00128	-0.000816	-0.000199	-0.00167	0.000316	-0.00225	-0.00138	-0.00168	-0.00208	-0.0026	0.000219	-0.00157	-0.00185
	1.0606e-05	0.00546	0.00324	0.00095	-0.000851	-0.000993	-0.00118	-0.00102	-0.000316	-0.000243	0.00205	0.00141	0.00254	0.00159	-0.00339	-0.00459	-0.01085	-0.00934	-0.01367	-0.01662	-0.01716	-0.01256	-0.00518	-0.00163	0.00234	0.00229	0.00278	0.00119	0.000715	-0.000241	-0.000759	-0.00146	-0.00129	-0.00237	-0.0026	-0.00221	-0.00252	-0.00101	-0.00298	-0.00205	-0.00272	-0.00353
	1.0806e-05	0.00657	0.000728	-0.00045	0.000589	-0.000281	0.000529	0.000826	-0.000207	0.00272	0.00125	0.000994	0.00175	0.00162	-0.00413	-0.00473	-0.01165	-0.0078	-0.01315	-0.01683	-0.01638	-0.01153	-0.00702	-0.00055	0.000912	0.00328	0.000652	0.000595	0.000632	-0.00174	-0.00137	-0.00198	-0.00197	-0.00158	-0.00322	-0.00279	-0.00222	-0.0032	-0.00199	-0.00239	-0.0033	-0.00224
	1.1006e-05	0.0064	0.00347	0.00155	-0.000726	-0.000867	0.000259	-0.0016	0.000839	6.9118e-05	0.00189	0.00173	0.00097	0.00144	-0.00225	-0.0042	-0.01535	-0.00984	-0.01471	-0.01813	-0.01617	-0.0113	-0.00428	-0.00116	0.00247	0.00175	0.00223	0.00128	-0.000494	-0.000836	-0.00158	-0.00281	-0.00268	-0.00383	-0.00417	-0.00351	-0.00408	-0.00321	-0.00419	-0.0049	-0.00324	-0.00343
	1.1206e-05	0.00605	0.00281	-0.000102	0.000672	0.000925	-4.7802e-05	0.000224	0.000323	0.0021	0.00231	0.000941	0.00141	0.00154	-0.00247	-0.00439	-0.01642	-0.00764	-0.01237	-0.01553	-0.01621	-0.01178	-0.00542	-0.000866	0.00132	0.00337	0.000864	0.000207	-0.000337	-0.00169	-0.00259	-0.00301	-0.00363	-0.00397	-0.00406	-0.00397	-0.00291	-0.00336	-0.00379	-0.00414	-0.00599	-0.00307
	1.1406e-05	0.00555	0.00232	0.00185	0.000109	0.000558	-0.000999	2.9065e-05	0.000411	-0.000509	0.00144	0.00205	0.00228	0.000294	-0.00247	-0.0041	-0.01835	-0.00958	-0.01337	-0.01829	-0.01623	-0.01225	-0.00426	-0.000986	0.00123	0.00202	0.00234	-0.000831	-0.000676	-0.00246	-0.00235	-0.00218	-0.00318	-0.00432	-0.00383	-0.00444	-0.00522	-0.00367	-0.00516	-0.00547	-0.00513	-0.00432
	1.1606e-05	0.00614	0.00218	0.000261	0.000199	-0.000415	-0.000359	-0.000122	0.000319	0.00215	0.00195	-0.000121	0.00247	0.00141	-0.00272	-0.00363	-0.02026	-0.00877	-0.01316	-0.01624	-0.01574	-0.01129	-0.00624	-0.0002	0.00129	0.00289	0.00161	0.00079	-0.000331	-0.00231	-0.00187	-0.0038	-0.00383	-0.00437	-0.00582	-0.00485	-0.00478	-0.00491	-0.0056	-0.00575	-0.00685	-0.00533
	1.1806e-05	0.00588	0.00263	0.000526	-0.000684	-0.000775	-0.000303	0.000426	0.000965	0.000113	0.00137	0.00142	0.00172	0.00121	-0.00253	-0.00315	-0.02119	-0.00928	-0.01412	-0.0178	-0.01522	-0.01261	-0.00576	-0.002	0.00222	0.0028	0.000418	-0.000278	-0.00152	-0.00237	-0.00353	-0.00306	-0.003	-0.00483	-0.00437	-0.00444	-0.00629	-0.00552	-0.00608	-0.00468	-0.00574	-0.00498
	1.2006e-05	0.00646	0.0027	0.00041	0.000698	-0.000607	-0.000335	-0.00096	0.000333	0.00209	0.000891	0.000706	0.00202	-7.7559e-05	-0.00219	-0.00471	-0.02147	-0.0094	-0.01185	-0.0177	-0.01676	-0.01128	-0.00629	-0.000137	0.000459	0.00066	0.000766	-0.000859	-0.000259	-0.00229	-0.00318	-0.00366	-0.00503	-0.00422	-0.0047	-0.00494	-0.00541	-0.00544	-0.00654	-0.00511	-0.00562	-0.00566
	1.2206e-05	0.00557	0.00459	0.00148	-0.000282	-0.00061	-0.00118	-0.000297	0.000936	0.000578	0.00107	0.00133	0.0022	0.00144	-0.00279	-0.00346	-0.02472	-0.00921	-0.01331	-0.01719	-0.01555	-0.01109	-0.00511	-0.00205	0.000867	0.00252	-2.5761e-05	0.000768	-0.00142	-0.00208	-0.00374	-0.00323	-0.00395	-0.00416	-0.00585	-0.00551	-0.00484	-0.00511	-0.00652	-0.00509	-0.00612	-0.00533
	1.2406e-05	0.00662	0.00228	-0.000297	-0.000139	-9.2578e-05	-0.00021	-0.000979	0.000752	0.00109	0.00106	0.0013	0.00104	0.000709	-0.00346	-0.00549	-0.02264	-0.00817	-0.01392	-0.01767	-0.01647	-0.01083	-0.00611	0.000464	0.00189	0.00172	0.00109	-0.000918	7.3726e-05	-0.00235	-0.00311	-0.00405	-0.00497	-0.00483	-0.00508	-0.00449	-0.00573	-0.00625	-0.00605	-0.00609	-0.00591	-0.00628
	1.2606e-05	0.00641	0.00365	0.00105	-9.7217e-05	-0.000909	-0.000704	-0.000687	0.000341	0.000592	0.00249	0.000966	0.00262	0.000973	-0.00225	-0.00368	-0.02434	-0.00881	-0.01342	-0.01754	-0.01658	-0.01144	-0.00483	-0.000503	0.0015	0.00241	0.000797	0.000868	-0.000395	-0.0028	-0.00252	-0.00378	-0.00411	-0.00404	-0.00544	-0.00649	-0.00512	-0.00442	-0.0063	-0.00535	-0.00636	-0.00543
	1.2806e-05	0.00589	0.00182	-3.161e-05	0.000557	3.4711e-05	-0.000523	-0.00101	0.000704	0.00176	0.00103	0.0015	0.00173	0.00177	-0.0038	-0.00437	-0.02363	-0.00857	-0.01379	-0.01695	-0.01632	-0.01196	-0.00679	0.00046	0.00257	0.00157	0.00138	8.2187e-05	-0.00158	-0.00192	-0.00319	-0.00406	-0.00542	-0.0056	-0.00684	-0.00497	-0.0048	-0.00453	-0.0053	-0.0055	-0.00534	-0.00551
	1.3006e-05	0.00613	0.00315	0.000227	-0.000145	-0.000486	-0.000312	-0.000499	0.000851	0.00162	0.0012	-0.000375	0.00163	0.000716	-0.00293	-0.00527	-0.02332	-0.00943	-0.01372	-0.01705	-0.0155	-0.0115	-0.0058	-0.000796	0.00246	0.00292	0.000956	-2.39e-05	0.000572	-0.00229	-0.00232	-0.00249	-0.00308	-0.00293	-0.0049	-0.00509	-0.00422	-0.00595	-0.00613	-0.00554	-0.00649	-0.00534
	1.3206e-05	0.00652	0.00252	0.00167	0.000616	-0.000157	3.3629e-05	-0.00108	-0.000728	0.00068	0.00213	0.00235	0.0025	0.000516	-0.00264	-0.00367	-0.02288	-0.00872	-0.0135	-0.01596	-0.01683	-0.01157	-0.00545	-0.000297	0.00201	0.00259	0.002	0.00133	-0.000656	-0.00104	-0.00359	-0.00321	-0.00308	-0.00365	-0.0041	-0.00369	-0.00443	-0.00413	-0.00511	-0.00513	-0.00458	-0.00389
	1.3406e-05	0.00677	0.00356	0.000809	0.000429	-0.00162	0.000237	0.000583	0.000514	0.00193	0.000996	0.00113	0.00206	0.00154	-0.0015	-0.00358	-0.02311	-0.00927	-0.01243	-0.01641	-0.01609	-0.01095	-0.00525	-0.000794	0.00193	0.00214	0.00133	0.000647	-0.000609	-0.00154	-0.000805	-0.00135	-0.00282	-0.00335	-0.00389	-0.00452	-0.00319	-0.00495	-0.00436	-0.00384	-0.00455	-0.00434
	1.3606e-05	0.00643	0.00293	0.000933	0.000344	-0.000256	-0.000216	-0.000987	0.000874	0.000216	0.00104	0.00179	0.00104	0.000914	-0.00271	-0.00501	-0.02265	-0.00931	-0.01374	-0.01779	-0.01665	-0.01005	-0.00581	-0.00175	0.00231	0.0027	0.00273	0.00125	-0.000547	0.000172	-0.00236	-0.00327	-0.00229	-0.00265	-0.00291	-0.00367	-0.0047	-0.00369	-0.00316	-0.00381	-0.00327	-0.00389
	1.3806e-05	0.00582	0.0015	0.00092	1.5222e-05	0.000427	-0.000576	-0.000245	-0.00108	0.00203	0.000825	0.00189	0.00325	0.00136	-0.00353	-0.00457	-0.02118	-0.00822	-0.01253	-0.01695	-0.01579	-0.01136	-0.00576	-0.000878	0.00176	0.00246	0.00116	-0.000658	0.000988	-0.00147	-0.00167	-0.00114	-0.00139	-0.00149	-0.0017	-0.00184	-0.00133	-0.00528	-0.00295	-0.00292	-0.00412	-0.00287
	1.4006e-05	0.00533	0.00333	0.00192	-0.000814	-0.000446	-0.000597	-0.000583	0.000551	7.6945e-05	0.00224	0.00145	0.0017	0.000113	-0.00222	-0.00535	-0.0195	-0.00888	-0.01284	-0.01723	-0.01581	-0.01155	-0.00421	-0.00104	0.00272	0.00257	0.0026	0.0017	0.000659	-0.000531	-0.00136	-0.0012	-0.00154	-0.00207	-0.00192	-0.00347	-0.00339	-0.00108	-0.0025	-0.00183	-0.00273	-0.00181
	1.4206e-05	0.0065	0.00217	0.00131	-6.0456e-06	-0.000812	-1.4103e-05	6.8286e-05	0.00142	0.00205	0.00146	0.0013	0.0033	0.00156	-0.00381	-0.0041	-0.01806	-0.00822	-0.01295	-0.01724	-0.01604	-0.01098	-0.00698	-0.000283	0.00232	0.00264	0.00211	0.00144	0.000583	-0.000402	0.00072	-0.000859	3.3648e-05	-0.000259	-0.00315	-0.00112	-0.00085	-0.00214	-0.00142	-0.00192	-0.00151	-0.00151
	1.4406e-05	0.00459	0.003	0.000695	-0.000933	-0.00114	6.3347e-05	-0.0017	0.000375	0.00062	0.00145	0.00192	0.00214	0.000806	-0.00308	-0.00313	-0.01568	-0.00967	-0.01433	-0.01783	-0.01633	-0.01128	-0.00559	-0.000516	0.00196	0.0034	0.00303	0.00194	0.000892	-0.000232	-0.00019	0.00061	-0.000735	-0.000328	-0.000531	-0.000621	-0.00246	0.000114	-0.000825	-0.00212	-0.00134	-0.00109
	1.4606e-05	0.00609	0.00207	0.000505	0.000157	-0.000377	-0.000475	0.000257	0.000198	0.00262	0.00155	6.5618e-05	0.00156	-0.000307	-0.00255	-0.00524	-0.01473	-0.00762	-0.01227	-0.01494	-0.01502	-0.01251	-0.00647	-0.000682	0.00155	0.003	0.00325	0.00194	0.00121	0.00122	0.0011	0.000348	0.000905	0.00116	5.0699e-06	0.000133	0.000448	-0.000651	-0.000338	-0.00053	0.000903	-0.000326
	1.4806e-05	0.00573	0.00329	0.00119	-0.000904	-0.00124	0.000728	-0.000378	0.000566	-0.000294	0.000953	0.00268	0.00118	0.00137	-0.00313	-0.00373	-0.01303	-0.01047	-0.01359	-0.01907	-0.01636	-0.00974	-0.00568	-0.000532	0.00216	0.00356	0.00206	0.00224	0.000897	0.00121	0.00119	0.000867	0.00054	0.000379	0.000677	0.000564	0.000292	0.00162	0.00094	0.000362	0.000355	0.00166
	1.5006e-05	0.00687	0.00235	0.000288	0.000528	-0.000755	-0.00138	-0.000438	-0.00031	0.00182	0.000908	0.000519	0.00254	0.000693	-0.00399	-0.00571	-0.00964	-0.00843	-0.01393	-0.0167	-0.01475	-0.01111	-0.00557	0.000287	0.00288	0.00311	0.00312	0.00178	0.00253	0.00234	0.00166	0.00193	0.00209	0.00151	0.00202	0.00104	0.00169	-0.000113	0.0016	0.0011	0.0024	-0.000511
	1.5206e-05	0.00591	0.0034	0.00177	-0.000258	-0.000546	-0.000629	-0.000511	0.000252	3.6184e-05	0.00151	0.00135	0.00158	0.000791	-0.00231	-0.00465	-0.00888	-0.00971	-0.01302	-0.01729	-0.0149	-0.01153	-0.00583	-0.00095	0.00171	0.00495	0.00427	0.00336	0.00336	0.00231	0.00273	0.00205	0.00108	0.00178	0.00253	0.00273	0.00172	0.00246	0.00154	0.0021	7.1354e-05	0.00107
	1.5406e-05	0.0071	0.00126	0.000429	-4.6726e-05	-0.00138	-0.000559	-0.000599	0.000654	0.0013	0.00133	0.0017	0.0025	0.00126	-0.0039	-0.00464	-0.00535	-0.00868	-0.01314	-0.0175	-0.01599	-0.0113	-0.00529	-3.2625e-07	0.00338	0.00385	0.00286	0.00262	0.00261	0.00258	0.00225	0.00274	0.0036	0.0025	0.00224	0.00237	0.00295	0.00118	0.00307	0.00203	0.00278	0.00283
	1.5606e-05	0.004	0.00474	0.000213	-9.6236e-05	-1.2986e-05	-0.00107	-0.000356	0.0008	0.00109	0.00232	0.0016	0.00103	0.000261	-0.00302	-0.00524	-0.005	-0.009	-0.01352	-0.01609	-0.01513	-0.01057	-0.00575	-0.00124	0.00207	0.00357	0.00322	0.00382	0.00305	0.00401	0.0039	0.00314	0.00407	0.00233	0.00297	0.00288	0.00237	0.00342	0.00342	0.00359	0.00338	0.00171
	1.5806e-05	0.00599	0.00189	-1.0906e-05	0.000159	-0.000251	-0.00139	-0.0013	0.000681	0.00176	0.000678	0.000968	0.00226	0.00114	-0.00313	-0.00462	-0.00301	-0.00774	-0.01329	-0.01669	-0.01585	-0.01225	-0.00544	0.000469	0.00318	0.00434	0.00312	0.00223	0.000747	0.00216	0.00302	0.00373	0.00382	0.00395	0.00411	0.00412	0.00441	0.00365	0.00356	0.00415	0.00361	0.00407
	1.6006e-05	0.00631	0.00324	0.000483	-0.000257	-6.2303e-05	-0.000175	-0.00156	0.000637	0.000251	0.00111	0.00138	0.00182	0.000303	-0.00271	-0.00358	-0.00087	-0.00998	-0.01389	-0.01707	-0.01606	-0.01113	-0.00567	-0.000253	0.00384	0.00275	0.00466	0.00476	0.00459	0.00395	0.00412	0.00417	0.00488	0.00359	0.00316	0.00386	0.00319	0.00351	0.00362	0.00392	0.00341	0.00287
	1.6206e-05	0.00503	0.00293	0.000696	0.000232	-0.000777	-0.00123	-0.000838	3.2241e-05	0.000995	0.000852	0.000415	0.00222	0.000202	-0.00331	-0.00459	0.000326	-0.0086	-0.01379	-0.01657	-0.01674	-0.01126	-0.00594	-0.000138	0.000711	0.00406	0.00468	0.0035	0.00199	0.00349	0.00369	0.00362	0.00448	0.00469	0.00445	0.00504	0.00492	0.00376	0.0039	0.00402	0.00444	0.00438
	1.6406e-05	0.00545	0.00274	0.000665	0.000531	0.000176	-0.00109	0.000389	9.8424e-05	0.000944	0.00149	0.00221	0.00231	0.000775	-0.00238	-0.00431	3.1764e-05	-0.009	-0.01355	-0.01684	-0.01552	-0.01039	-0.00578	-0.00143	0.00373	0.00527	0.00454	0.00394	0.00412	0.00368	0.00362	0.00479	0.00484	0.00481	0.00483	0.00478	0.00537	0.00574	0.0051	0.00424	0.00485	0.00404
	1.6606e-05	0.00483	0.00238	0.00135	-0.000117	-0.00108	-0.000574	-0.000233	-0.000754	0.00138	0.00068	0.00046	0.000961	0.000667	-0.00232	-0.00518	0.00173	-0.00896	-0.01323	-0.01752	-0.01648	-0.01125	-0.0059	0.000634	0.00275	0.00354	0.0042	0.00346	0.00226	0.00464	0.0039	0.0036	0.00425	0.00522	0.00512	0.00538	0.00387	0.00451	0.00453	0.00432	0.00501	0.0046
	1.6806e-05	0.00601	0.00172	0.000801	-0.000339	0.000347	3.2356e-05	-0.000219	0.0015	0.00156	0.00129	0.00127	0.00227	0.000646	-0.00383	-0.00505	0.00261	-0.00861	-0.01384	-0.01677	-0.01556	-0.0117	-0.0045	-0.00176	0.00294	0.00376	0.00429	0.00438	0.00467	0.00362	0.00456	0.00617	0.00501	0.00468	0.00457	0.00522	0.00419	0.00476	0.00483	0.00556	0.00493	0.00376
	1.7006e-05	0.00667	0.00316	-0.000583	-0.000775	-0.0015	-0.000821	-0.000793	-0.000768	0.00156	0.000904	0.000554	0.00055	0.000539	-0.00199	-0.00455	0.00307	-0.00946	-0.01316	-0.017	-0.01681	-0.01104	-0.00584	-0.000583	0.00268	0.00449	0.00517	0.00371	0.00234	0.00402	0.0039	0.00393	0.00499	0.00447	0.0058	0.00525	0.00501	0.00383	0.00448	0.00451	0.00556	0.00441
	1.7206e-05	0.00456	0.00382	-5.9066e-05	-0.00115	0.000378	-0.00181	-0.000379	0.000492	0.000416	0.00167	0.00124	0.00341	0.000746	-0.00256	-0.00552	0.00321	-0.00806	-0.0136	-0.01692	-0.01553	-0.01107	-0.00584	-0.00111	0.00407	0.00393	0.00297	0.0037	0.00417	0.00401	0.00359	0.00483	0.0054	0.00418	0.00335	0.00516	0.00379	0.00464	0.00406	0.00496	0.00545	0.00492
	1.7406e-05	0.00702	0.00302	0.00151	-4.2507e-05	-0.000893	0.000313	-0.00154	4.3284e-05	0.000981	0.000984	0.00133	0.000604	0.000936	-0.00323	-0.00441	0.00258	-0.00855	-0.01307	-0.01632	-0.01712	-0.01242	-0.00621	-0.000223	0.00244	0.00391	0.0039	0.00312	0.00255	0.00355	0.00364	0.00427	0.00467	0.00471	0.00489	0.00454	0.00482	0.00512	0.00387	0.0033	0.00419	0.00408
	1.7606e-05	0.00505	0.00166	0.00126	-0.00122	2.4328e-05	-0.000766	-0.000714	0.000916	0.00227	0.00127	0.000632	0.00149	0.000394	-0.0032	-0.00578	0.00343	-0.01003	-0.01325	-0.0178	-0.01574	-0.01184	-0.0056	-0.000805	0.00224	0.00432	0.0043	0.00456	0.00369	0.00328	0.00326	0.00413	0.00434	0.00522	0.00314	0.00564	0.0033	0.00287	0.00544	0.0051	0.00422	0.00436
	1.7806e-05	0.00642	0.00302	0.000144	0.000379	-0.00105	0.000142	-0.000627	-0.00122	0.000867	0.00126	0.00216	0.00161	0.000638	-0.00237	-0.00414	0.00162	-0.00874	-0.01332	-0.01605	-0.01612	-0.01115	-0.00548	0.000267	0.00299	0.00353	0.0037	0.00299	0.0031	0.00295	0.00368	0.00377	0.00344	0.00325	0.00442	0.00447	0.00449	0.00444	0.00372	0.0033	0.00315	0.004
	1.8006e-05	0.00581	0.00256	0.000347	-0.00143	-0.000372	-0.000686	-0.00034	0.00118	0.00063	0.00161	0.000646	0.00242	-0.000194	-0.00298	-0.00542	0.00132	-0.00858	-0.01314	-0.01673	-0.01608	-0.01211	-0.00504	-0.00107	0.00187	0.0037	0.005	0.0041	0.00429	0.00326	0.00307	0.00405	0.00411	0.00446	0.0037	0.00364	0.00422	0.00338	0.00324	0.00399	0.00327	0.00349
	1.8206e-05	0.00606	0.00297	0.00167	-1.8633e-05	-0.000494	0.000212	-0.000619	0.000219	0.00116	0.000677	0.00145	0.000754	0.00141	-0.00289	-0.00463	-5.6452e-06	-0.0094	-0.01337	-0.01616	-0.01562	-0.01147	-0.00547	-0.000146	0.0018	0.00337	0.00237	0.00479	0.00227	0.00199	0.00383	0.00408	0.00362	0.00254	0.00373	0.00283	0.00298	0.00265	0.0024	0.00216	0.00263	0.00296
	1.8406e-05	0.00613	0.0031	0.000379	2.6797e-05	0.00025	-0.000994	-0.0011	0.00111	0.00103	0.00186	0.000862	0.00237	-0.000735	-0.00359	-0.00554	9.2261e-05	-0.00998	-0.01296	-0.01761	-0.01556	-0.01204	-0.00583	-0.000816	0.00337	0.00258	0.00366	0.00355	0.00269	0.00184	0.00191	0.00311	0.00302	0.00372	0.00365	0.00328	0.00314	0.0028	0.00288	0.00157	0.00339	0.00192
	1.8606e-05	0.00524	0.00313	0.000887	-0.000382	9.3657e-06	-0.00085	-0.00133	0.000803	0.000811	0.000704	0.00202	0.00144	0.000975	-0.00135	-0.0039	-0.00117	-0.0087	-0.01413	-0.01623	-0.01693	-0.01139	-0.00626	-0.000387	0.00265	0.00355	0.00344	0.0026	0.00335	0.00175	0.00249	0.00274	0.00152	0.00164	0.00148	0.00216	0.00199	0.00102	0.0017	0.00216	0.00181	0.00159
	1.8806e-05	0.00734	0.00255	0.000151	-0.000221	0.000361	-0.00214	0.000609	0.000774	0.00084	0.000738	0.00134	0.0026	1.4765e-05	-0.00469	-0.0054	-0.00207	-0.00931	-0.01311	-0.01641	-0.01558	-0.01178	-0.00647	-0.000513	0.00248	0.00268	0.00365	0.00132	0.00236	0.00119	0.00063	0.00174	0.00248	0.00228	0.00239	0.00193	0.00174	0.00204	0.00154	0.00206	0.00205	0.00239
	1.9006e-05	0.00486	0.00276	0.00101	-0.000487	-0.0014	-0.000195	-0.00151	0.000687	0.00174	0.00183	0.00119	0.0012	2.8708e-05	-0.00158	-0.00441	-0.00447	-0.0083	-0.01337	-0.01702	-0.01489	-0.01096	-0.00599	-0.000298	0.00338	0.00293	0.0031	0.00306	0.0021	0.00219	0.00132	0.00218	0.00209	0.00116	0.00141	0.00107	0.00202	0.000588	0.000361	0.000107	0.00121	-0.000615
	1.9206e-05	0.00601	0.00388	-0.000705	-0.000368	2.1418e-06	-0.000285	0.000107	0.000491	0.00104	0.000517	0.000384	0.000903	-2.1816e-05	-0.00494	-0.00427	-0.00437	-0.00867	-0.01268	-0.01748	-0.0157	-0.01203	-0.00522	-0.000421	0.00156	0.00418	0.00351	0.00187	0.0015	0.000513	0.0005	0.00103	0.000823	0.00245	0.000332	0.00113	0.00157	0.00139	-0.000861	-6.8795e-05	0.000763	0.00028
	1.9406e-05	0.0057	0.00239	0.00162	-0.000388	0.000407	-0.000611	-0.000565	-0.000326	0.00103	0.000682	0.00162	0.00181	0.000337	-0.00266	-0.00474	-0.00577	-0.00905	-0.01435	-0.01692	-0.01567	-0.0103	-0.00484	-0.000747	0.00291	0.00191	0.00264	0.00236	0.00171	0.00105	0.00166	0.00104	0.00109	9.3351e-05	0.000187	0.00103	0.000737	-0.00113	1.5589e-05	0.000164	-0.000101	-0.000396
	1.9606e-05	0.00552	0.00272	0.000681	-0.000623	-0.000344	-0.000121	-0.00142	0.000653	0.00261	0.00201	0.00118	0.00263	0.00148	-0.00251	-0.00451	-0.00846	-0.00962	-0.01312	-0.01707	-0.01522	-0.01182	-0.00543	-0.000453	0.00163	0.00322	0.00291	0.00241	0.000853	-0.000452	0.000347	0.000168	-0.001	0.000208	-0.000259	-0.00211	-0.000291	-0.000473	-0.0016	-0.00208	-0.00226	-0.000636
	1.9806e-05	0.00644	0.003	0.00153	-0.000233	-0.000863	0.000735	-0.000157	2.3517e-05	0.000533	0.000405	0.000919	0.00256	0.000647	-0.00368	-0.00515	-0.01038	-0.00869	-0.01274	-0.01677	-0.01589	-0.01078	-0.00562	-0.000422	0.00201	0.00287	0.00276	0.00145	0.000869	-7.7036e-06	-0.00101	0.000746	-0.00132	-0.000887	-0.000598	-0.000989	-0.00188	-0.00328	-0.00109	-0.0022	-0.000718	-0.00163
	2.0006e-05	0.00746	0.00247	0.000903	-0.00163	-8.8699e-05	-0.000544	-0.00118	-5.0386e-06	0.000966	0.00165	0.000286	0.00056	0.000723	-0.00348	-0.00333	-0.01003	-0.00962	-0.01401	-0.01648	-0.01616	-0.01108	-0.00527	-0.000635	0.00202	0.00275	0.00328	0.00146	0.00114	-0.00109	-0.00039	-0.00158	-0.000757	0.000662	-0.00224	-0.00262	-0.00115	-0.000402	-0.00216	-0.00199	-0.00272	-0.000532
	2.0206e-05	0.00472	0.00322	0.00135	-0.000798	-0.000143	-5.6223e-05	-8.3292e-06	-0.000377	0.00105	0.000841	0.00231	0.00361	0.00103	-0.00403	-0.00478	-0.01319	-0.00953	-0.01308	-0.01656	-0.01632	-0.01078	-0.00514	8.6046e-05	0.00206	0.00212	0.00123	0.00197	0.00148	-0.000259	0.000237	-0.00149	-0.00137	-0.00223	-0.000369	-0.00117	-0.00241	-0.00364	-0.00227	-0.00187	-0.003	-0.00414
	2.0406e-05	0.00674	0.00305	0.00066	-0.000174	-0.00155	0.00131	-0.00026	0.000744	0.00137	0.00169	-6.467e-05	0.000763	-0.000188	-0.0039	-0.00455	-0.01308	-0.00918	-0.01255	-0.01697	-0.01578	-0.01091	-0.00525	-4.7273e-05	0.00209	0.00223	0.00229	0.00158	0.00095	-0.000962	-0.002	-0.00192	-0.0012	-0.00126	-0.00248	-0.0032	-0.00287	-0.00239	-0.00319	-0.00318	-0.00261	-0.00136
	2.0606e-05	0.00547	0.00294	0.000706	9.3186e-05	-0.000124	-7.2889e-05	-0.000409	-0.000443	0.000584	0.00116	0.000897	0.00237	0.000811	-0.00308	-0.00442	-0.01459	-0.00907	-0.01311	-0.01681	-0.01544	-0.012	-0.00477	-0.00152	0.00217	0.00179	0.00209	0.00036	0.00108	-0.000258	-0.000814	-0.00205	-0.00232	-0.0026	-0.00305	-0.00265	-0.00241	-0.00233	-0.00361	-0.00356	-0.00293	-0.00377
	2.0806e-05	0.00658	0.00269	0.000573	-0.000411	8.5588e-05	-0.000281	0.000351	0.000404	0.0021	0.00123	0.00118	0.000862	0.000729	-0.00311	-0.00435	-0.01553	-0.0095	-0.01323	-0.01598	-0.0161	-0.0114	-0.00488	0.000525	0.00121	0.00189	0.00162	0.000761	-0.000423	-0.00239	-0.00112	-0.00197	-0.00239	-0.00136	-0.00216	-0.00442	-0.00314	-0.00214	-0.00311	-0.00264	-0.00313	-0.00187
	2.1006e-05	0.00617	0.00328	0.00147	-0.000259	-0.000689	-0.00141	-0.00115	0.000406	0.00202	0.000517	0.0013	0.00233	-0.000575	-0.00334	-0.00443	-0.01679	-0.00857	-0.01346	-0.01687	-0.01493	-0.0113	-0.005	-0.000969	0.00265	0.00288	0.002	0.00152	0.00139	-0.0003	-0.00142	-0.00247	-0.00258	-0.00223	-0.00272	-0.00263	-0.00386	-0.00309	-0.00402	-0.00461	-0.00321	-0.00415
	2.1206e-05	0.00645	0.00305	0.00116	0.000185	-0.000126	0.000797	6.351e-05	-2.8847e-05	-0.000111	0.00158	0.00212	0.00132	0.00104	-0.00131	-0.00374	-0.0161	-0.00845	-0.01352	-0.01636	-0.01539	-0.01139	-0.00531	0.000695	0.00195	0.00236	0.00118	0.000615	-0.000925	-0.00203	-0.00213	-0.00239	-0.00186	-0.00265	-0.00378	-0.00401	-0.0032	-0.00361	-0.00464	-0.00304	-0.00387	-0.00333
	2.1406e-05	0.00553	0.00196	0.000325	-0.0011	-0.000643	-0.000928	4.7651e-05	0.000829	0.000772	0.000921	0.000419	0.00261	0.00051	-0.0033	-0.00503	-0.01907	-0.00925	-0.01339	-0.01665	-0.01668	-0.01139	-0.00574	-0.00139	0.00204	0.00195	0.00227	-0.000145	-0.000184	-0.000824	-0.00203	-0.00184	-0.0034	-0.00363	-0.00409	-0.00282	-0.00467	-0.00367	-0.00361	-0.0031	-0.00384	-0.00494
	2.1606e-05	0.00594	0.00358	0.00151	-1.4411e-05	-0.000902	-0.000175	-0.00176	0.000185	0.00219	0.00155	0.000607	0.00126	0.000204	-0.0029	-0.00356	-0.01754	-0.00923	-0.01316	-0.01597	-0.01624	-0.01047	-0.00497	0.000454	0.00175	0.00355	0.00134	0.00171	-0.0002	-0.00164	-0.00112	-0.0032	-0.00341	-0.00187	-0.00337	-0.00339	-0.00328	-0.00381	-0.00295	-0.00424	-0.0052	-0.00351
	2.1906e-05	0.00658	0.00277	0.00101	-0.00115	-0.000656	-0.00144	-0.00012	0.000859	0.00051	0.00123	0.00091	0.00171	0.000344	-0.00278	-0.00466	-0.0174	-0.0082	-0.01377	-0.01644	-0.01587	-0.01087	-0.00556	-0.000151	0.00244	0.00275	0.0017	0.00078	2.0099e-05	-0.000742	-0.00188	-0.000978	-0.00267	-0.00245	-0.00354	-0.00317	-0.00344	-0.00331	-0.00438	-0.00373	-0.00396	-0.00379
	2.2306e-05	0.00548	0.00244	0.00107	0.000321	-0.000273	0.00016	-0.000626	0.000418	0.00142	0.00157	0.00189	0.00221	0.00122	-0.00336	-0.00469	-0.01838	-0.00855	-0.01293	-0.01706	-0.01561	-0.01079	-0.00485	-6.8526e-05	0.0029	0.00246	0.00166	0.000952	0.000109	-0.000742	-0.00153	-0.00231	-0.00215	-0.00293	-0.00267	-0.00392	-0.00319	-0.00319	-0.00377	-0.00328	-0.00329	-0.00288
	2.2706e-05	0.00563	0.00245	0.000829	-0.000211	-0.00053	-0.000657	-0.00052	-2.2825e-05	0.0013	0.00155	0.000975	0.00191	0.00115	-0.00354	-0.0046	-0.01717	-0.00904	-0.01338	-0.01662	-0.01543	-0.01084	-0.00545	-0.000798	0.00192	0.00264	0.00205	0.000553	0.000355	-0.000696	-0.00137	-0.00118	-0.00227	-0.00184	-0.0025	-0.00264	-0.00276	-0.00176	-0.00306	-0.00271	-0.00282	-0.00297
	2.3106e-05	0.00501	0.00289	3.5011e-05	-0.000381	-0.000792	-0.000651	-0.000561	0.000533	0.0014	0.00082	0.00123	0.00222	0.000769	-0.00247	-0.00426	-0.01524	-0.00858	-0.01295	-0.01676	-0.0159	-0.01073	-0.00561	-0.000538	0.00209	0.00319	0.00235	0.0016	0.00071	-0.000207	-8.0281e-06	-0.000827	-0.00133	-0.00145	-0.00126	-0.00152	-0.00254	-0.00165	-0.00193	-0.00211	-0.00161	-0.00222
	2.3506e-05	0.00593	0.0027	0.000494	-0.000433	-0.000704	-0.000801	-0.00046	0.000413	0.00088	0.00162	0.000936	0.00163	0.00045	-0.00318	-0.00463	-0.01366	-0.00935	-0.0137	-0.01693	-0.01518	-0.01076	-0.00462	-0.000586	0.00247	0.00315	0.00242	0.00255	0.00137	0.000199	4.4431e-05	-0.000407	-0.00012	-0.000249	-0.000435	-0.000947	-0.00109	-0.00114	-0.00122	-0.000708	-0.00073	-0.00125
	2.3906e-05	0.00548	0.00308	0.000649	0.000186	-0.000581	-0.000164	-0.000483	0.000576	0.00073	0.00139	0.00127	0.00181	0.000829	-0.00319	-0.00443	-0.01019	-0.00875	-0.01339	-0.01703	-0.01547	-0.01156	-0.0052	-0.000258	0.00274	0.00336	0.00237	0.00214	0.00155	0.00138	0.00123	0.00138	5.3482e-05	-0.000552	0.000782	0.00034	0.00046	0.000153	0.000223	-0.000123	6.2421e-05	-0.000957
	2.4306e-05	0.00558	0.00299	0.000811	-0.000332	-0.000304	0.000164	-0.000594	0.000502	0.00113	0.000839	0.00116	0.00183	0.00115	-0.00369	-0.00455	-0.00804	-0.00854	-0.01273	-0.01708	-0.01564	-0.01107	-0.0057	0.000451	0.00293	0.00372	0.0035	0.00249	0.00217	0.00131	0.00147	0.00157	0.00176	0.00138	0.00173	0.00152	0.00131	0.000834	0.000499	0.000784	0.00107	0.000492
	2.4706e-05	0.00564	0.00205	0.00154	-0.000502	-0.000223	-4.8779e-05	-0.000513	0.000534	0.00102	0.00154	0.00132	0.00175	0.00031	-0.00397	-0.00488	-0.00619	-0.00891	-0.01296	-0.01625	-0.01571	-0.01088	-0.00464	-0.000147	0.00285	0.004	0.00441	0.00255	0.00199	0.00286	0.00169	0.00219	0.00191	0.00166	0.0021	0.00188	0.001	0.00144	0.00133	0.00215	0.00218	0.002
	2.5106e-05	0.00527	0.00312	0.00014	-4.4217e-05	-0.00131	0.000157	-0.000904	0.000334	0.00137	0.00089	0.000931	0.00176	0.000151	-0.0035	-0.00482	-0.00396	-0.00912	-0.01329	-0.01685	-0.01516	-0.01098	-0.00547	-0.000215	0.00242	0.00368	0.0036	0.00331	0.00241	0.00211	0.00289	0.00328	0.00251	0.00296	0.00314	0.00252	0.00266	0.00199	0.00199	0.00241	0.00248	0.0021
	2.5506e-05	0.00566	0.00236	0.00042	-0.000998	-0.00106	6.2231e-05	-0.000552	0.000541	0.00154	0.00171	-0.000207	0.00139	0.000641	-0.0037	-0.00474	-0.00194	-0.00889	-0.0127	-0.01644	-0.01571	-0.0113	-0.00537	-0.000256	0.00294	0.00488	0.00424	0.00366	0.0019	0.00288	0.00278	0.00289	0.00371	0.00284	0.00303	0.00293	0.00308	0.00264	0.00291	0.00292	0.0038	0.0025
	2.5906e-05	0.00577	0.00331	0.00053	-0.000489	-0.000527	-0.000537	-0.00064	-3.4761e-05	0.00115	0.00133	0.00122	0.00191	7.4856e-05	-0.00379	-0.0044	-0.000801	-0.00886	-0.01284	-0.01691	-0.01598	-0.01141	-0.0057	-0.000253	0.00259	0.00377	0.0037	0.00316	0.00246	0.00313	0.00361	0.00324	0.00273	0.00352	0.00436	0.00315	0.00323	0.00264	0.0027	0.00345	0.00349	0.00294
	2.6306e-05	0.00575	0.00275	0.000297	-0.000369	-0.000218	-0.000416	-0.000883	0.000564	0.00156	0.00119	0.000922	0.00166	0.000221	-0.00305	-0.00481	-0.00038	-0.00875	-0.01372	-0.01653	-0.01546	-0.01096	-0.00539	0.000187	0.0033	0.00416	0.00384	0.00341	0.00333	0.00266	0.00329	0.00314	0.00336	0.00276	0.00427	0.00409	0.00354	0.00325	0.00352	0.00356	0.0029	0.00206
	2.6706e-05	0.00644	0.00335	0.000872	-0.000652	-0.000754	0.000358	-0.000944	0.000418	0.000734	0.00139	0.000796	0.00182	-1.8268e-05	-0.00291	-0.00452	-0.00011	-0.00898	-0.01311	-0.01656	-0.01521	-0.01136	-0.00534	-0.000605	0.00272	0.0041	0.00362	0.00348	0.00275	0.00314	0.00285	0.0031	0.00371	0.00343	0.00379	0.00287	0.00452	0.00281	0.00273	0.00334	0.00302	0.00414
	2.7106e-05	0.00552	0.00222	0.00112	0.000223	-0.000244	-0.000966	-0.0013	-6.9962e-05	0.00144	0.00127	0.00116	0.00186	0.000373	-0.00367	-0.00458	-0.001	-0.00872	-0.01312	-0.01573	-0.01599	-0.01125	-0.0055	-0.000152	0.00305	0.00394	0.00389	0.00331	0.00248	0.00261	0.00253	0.00337	0.00264	0.00344	0.00325	0.00291	0.00293	0.00276	0.003	0.00218	0.00303	0.00275
	2.7506e-05	0.00575	0.00265	0.000682	-0.00089	-0.000602	-0.000707	-0.000674	-0.000424	0.0015	0.00108	0.00116	0.00179	0.000684	-0.00355	-0.0046	-0.00193	-0.00826	-0.01283	-0.01649	-0.01531	-0.01142	-0.0055	-0.000795	0.00312	0.00433	0.00374	0.00347	0.0024	0.00171	0.00289	0.00243	0.00262	0.00285	0.00252	0.00229	0.00259	0.00213	0.00193	0.00134	0.00173	0.00265
	2.7906e-05	0.00583	0.00337	0.000161	0.000133	-0.000383	-0.000709	-0.00039	0.000178	0.000743	0.00103	0.000814	0.00138	0.00079	-0.00291	-0.00499	-0.00264	-0.00868	-0.01345	-0.01629	-0.01588	-0.01193	-0.00524	-0.000692	0.00219	0.00365	0.0029	0.00222	0.00196	0.0018	0.00214	0.002	0.00107	0.00213	0.0018	0.00158	0.00214	0.0018	0.00194	0.00135	0.0017	0.00195
	2.8306e-05	0.00636	0.00313	0.000647	0.000241	9.9885e-05	-0.000437	-0.000382	0.000385	0.0014	0.0013	0.00107	0.00132	0.000239	-0.00343	-0.0047	-0.00552	-0.00893	-0.01278	-0.01709	-0.01579	-0.01139	-0.00461	-0.000954	0.00299	0.00301	0.00333	0.00263	0.00189	0.00119	0.00105	0.000842	0.0016	0.00164	0.00116	0.00126	0.00107	0.001	-0.000112	0.000406	0.00065	0.00134
	2.8706e-05	0.00617	0.00278	0.000803	0.000142	-0.00106	-0.000567	-0.000731	0.000542	0.000781	0.00132	0.00124	0.00213	0.00109	-0.00364	-0.00455	-0.00663	-0.00902	-0.01256	-0.01618	-0.01575	-0.01117	-0.00516	-0.000289	0.00256	0.00293	0.00301	0.00217	0.0012	0.00142	0.000779	8.8442e-05	0.00025	0.000283	0.000703	0.000474	0.000353	0.000326	-0.000634	-0.000131	0.000192	0.000162
	2.9106e-05	0.00623	0.00291	0.000723	5.6753e-05	-9.2515e-06	-0.000666	-2.4334e-06	0.000737	0.00149	0.00117	0.00107	0.00162	0.000175	-0.00252	-0.00472	-0.00851	-0.00835	-0.01324	-0.01673	-0.01612	-0.01134	-0.00498	-0.000288	0.00301	0.00324	0.00215	0.0015	0.00202	0.000266	0.000277	0.000356	1.149e-06	-0.000448	-0.000286	-0.000862	-0.000218	-0.000465	-0.0012	-0.0014	-0.000753	-0.00115
	2.9506e-05	0.0057	0.00245	0.000977	0.000108	-0.00073	-0.000667	-0.000153	0.00028	0.000589	0.00124	0.000758	0.00113	0.0011	-0.00337	-0.00432	-0.0106	-0.0088	-0.01346	-0.01653	-0.01537	-0.01107	-0.00519	-0.000401	0.0016	0.0037	0.0023	0.0016	0.00124	-2.6121e-05	0.000165	-0.000193	-0.000476	-0.000901	-0.00125	-0.000806	-0.00125	-0.000952	-0.00158	-0.00202	-0.00178	-0.00151
	2.9906e-05	0.00653	0.00324	0.000683	-0.000362	0.000213	0.000186	-0.00121	0.000766	0.0013	0.000731	0.000507	0.000793	0.000797	-0.00369	-0.00457	-0.0117	-0.00759	-0.01356	-0.01704	-0.01532	-0.01059	-0.00496	-0.000545	0.00247	0.00295	0.00235	0.00126	0.0011	-0.000223	-0.000348	-0.00126	-0.00173	-0.0015	-0.00144	-0.00154	-0.00143	-0.00165	-0.00227	-0.00266	-0.00228	-0.00203
	3.0306e-05	0.00654	0.00361	0.000277	-0.000549	7.4918e-05	0.000425	-0.000439	0.000471	0.00111	0.00154	0.00117	0.0016	-0.000324	-0.00336	-0.00475	-0.01338	-0.0086	-0.01284	-0.01682	-0.01497	-0.01111	-0.00482	4.3965e-05	0.00275	0.00258	0.00196	0.000642	0.000327	-0.000148	-0.000925	-0.000933	-0.00129	-0.0017	-0.00227	-0.00266	-0.00204	-0.00265	-0.00234	-0.0028	-0.00212	-0.00254
	3.0706e-05	0.00627	0.00146	0.000847	-0.000491	-0.00115	-0.000565	-0.000791	0.000664	0.000992	0.0009	0.000398	0.00161	-0.000109	-0.00352	-0.0049	-0.01346	-0.00921	-0.01297	-0.01703	-0.01535	-0.01087	-0.00496	9.9259e-05	0.00231	0.00311	0.00242	0.000707	0.000429	-0.000522	-0.000664	-0.00166	-0.0015	-0.00205	-0.00189	-0.00211	-0.0023	-0.0024	-0.0023	-0.00218	-0.00248	-0.00242
	3.1106e-05	0.00663	0.00268	0.00188	-0.000173	2.0439e-05	-0.000433	-0.000412	0.000244	0.000573	0.000771	0.000837	0.00127	0.000848	-0.00372	-0.0045	-0.01464	-0.00904	-0.01284	-0.0164	-0.01526	-0.01065	-0.00552	-0.000217	0.00258	0.00298	0.00267	0.00122	0.000681	-0.000517	-0.00118	-0.00133	-0.00169	-0.00213	-0.00176	-0.00215	-0.00239	-0.0027	-0.00242	-0.00298	-0.00266	-0.0023
	3.1506e-05	0.0062	0.003	0.00109	-0.00116	9.7051e-05	3.4347e-05	-0.000338	0.000376	0.00137	0.000883	0.00111	0.00151	0.000475	-0.00284	-0.00493	-0.0136	-0.00851	-0.01372	-0.0161	-0.01532	-0.01088	-0.00483	-0.000704	0.00187	0.0028	0.00235	0.00144	0.000375	-0.000387	-0.000653	-0.00172	-0.000928	-0.00199	-0.0021	-0.00214	-0.00219	-0.00258	-0.00226	-0.0031	-0.00267	-0.00242
	3.1906e-05	0.00645	0.00315	0.00103	-0.000148	-0.000445	0.000177	-0.000817	0.000623	0.00113	0.00149	0.00134	0.00143	0.000197	-0.00321	-0.00462	-0.01336	-0.00838	-0.01356	-0.01538	-0.01537	-0.01025	-0.00543	-0.000608	0.00256	0.00286	0.00204	0.00102	0.000305	-0.00021	-0.000115	-0.000643	-0.00129	-0.00123	-0.00183	-0.00247	-0.00154	-0.00234	-0.00239	-0.0016	-0.00233	-0.00249
	3.2306e-05	0.00662	0.00244	0.000966	-0.000579	-0.00103	-0.000174	0.000142	0.00067	0.00125	0.000994	0.00134	0.00227	0.00067	-0.00383	-0.00414	-0.01239	-0.00842	-0.01286	-0.01636	-0.01577	-0.0112	-0.00467	0.00024	0.00234	0.00268	0.00259	0.00226	0.00127	-0.000508	-0.000148	-0.000685	-0.000505	-0.00153	-0.00168	-0.000733	-0.00114	-0.00159	-0.00121	-0.00129	-0.00186	-0.00185
	3.2706e-05	0.0058	0.003	0.000113	0.000194	-0.000137	-0.000877	-0.000225	0.00052	0.000703	0.00136	0.00115	0.00223	0.00103	-0.00358	-0.00464	-0.01044	-0.00884	-0.01325	-0.0157	-0.01522	-0.01038	-0.00568	-0.000135	0.00278	0.00307	0.00275	0.00174	0.00125	0.000847	0.000165	-7.0567e-06	-0.00041	-0.000708	-0.000412	-0.000968	-0.000919	-0.000564	-0.001	-0.000584	-0.00114	-0.00142
	3.3106e-05	0.00546	0.0032	0.000802	-0.000371	-0.000292	-0.00119	-0.000929	0.000626	0.000759	0.000762	0.00113	0.00199	0.000282	-0.00279	-0.0045	-0.00907	-0.00829	-0.01303	-0.01633	-0.015	-0.01109	-0.005	-0.000176	0.00304	0.00361	0.00351	0.00292	0.00153	0.000682	0.000751	0.0011	0.00035	0.000255	-0.000779	0.000414	-0.000331	-0.00107	-0.000333	-0.00038	0.000348	-0.000988
	3.3506e-05	0.00656	0.00261	0.000543	-0.000415	-2.1903e-05	-0.00044	-0.00124	0.000564	0.00158	0.00102	0.000599	0.00187	0.00015	-0.00305	-0.00455	-0.00865	-0.00871	-0.01322	-0.01614	-0.01525	-0.01123	-0.00492	-0.000355	0.00245	0.00344	0.0032	0.00239	0.00156	0.0012	0.00106	0.00135	0.000611	0.000462	0.00105	0.000386	0.00084	2.5022e-07	0.000376	0.000513	0.000861	-0.000536
	3.3906e-05	0.00626	0.00277	0.000998	3.652e-05	0.000422	-0.000345	-0.000409	0.000397	0.0011	0.00137	0.00135	0.00158	0.000122	-0.00353	-0.00436	-0.00567	-0.00864	-0.01326	-0.01615	-0.01477	-0.01178	-0.00509	-0.000304	0.0022	0.00422	0.00341	0.00211	0.00185	0.00133	0.00163	0.0014	0.00174	0.00114	0.00131	0.00119	0.00121	0.00162	0.000663	0.00109	0.00132	0.000392
	3.4306e-05	0.00561	0.00299	0.000961	-0.000615	-0.000967	-0.000409	-0.00114	0.00109	0.00106	0.00154	0.000954	0.00163	4.5147e-05	-0.00323	-0.00505	-0.00447	-0.00931	-0.0124	-0.0167	-0.0156	-0.01001	-0.00495	6.3896e-05	0.00349	0.00383	0.00308	0.00305	0.00195	0.00219	0.00264	0.00109	0.00263	0.00148	0.00162	0.00179	0.00176	0.000932	0.00117	0.0011	0.00171	0.000922
	3.4706e-05	0.00628	0.00276	0.000564	-0.000347	-0.000176	-0.000244	-0.000395	0.00047	0.001	0.000587	0.00122	0.00155	0.000358	-0.00388	-0.00527	-0.00337	-0.00853	-0.01314	-0.01657	-0.01523	-0.01083	-0.00495	0.000117	0.00268	0.00354	0.00394	0.00249	0.00283	0.00249	0.00143	0.00263	0.00196	0.00277	0.00181	0.00246	0.00162	0.00172	0.00169	0.00197	0.0016	0.00225
	3.5106e-05	0.00566	0.00297	0.000381	-0.000433	-0.000857	-0.000609	-0.000926	0.00063	0.000981	0.000961	0.000574	0.00218	0.000226	-0.00298	-0.00424	-0.00241	-0.00894	-0.01264	-0.01649	-0.01578	-0.01134	-0.00529	1.8436e-05	0.00284	0.00389	0.00384	0.00281	0.0022	0.00179	0.00249	0.0022	0.00283	0.00237	0.00271	0.00226	0.00229	0.00242	0.00177	0.00149	0.00283	0.00117
	3.5506e-05	0.00572	0.00248	0.000718	-0.000915	-0.000779	-0.000108	-0.000614	0.000797	0.00126	0.000721	0.000857	0.00188	0.000369	-0.00354	-0.00493	-0.00268	-0.009	-0.01275	-0.01616	-0.01522	-0.01088	-0.00455	1.8513e-05	0.003	0.00394	0.00378	0.00331	0.00231	0.00239	0.0025	0.00195	0.00326	0.0026	0.00277	0.0022	0.00217	0.0024	0.00201	0.00242	0.00138	0.00186
	3.5906e-05	0.00535	0.00321	0.000677	0.000109	-0.00069	-0.000395	-0.000208	0.000284	0.000971	0.00136	0.00119	0.00142	6.1014e-05	-0.00284	-0.00484	-0.00138	-0.0092	-0.01283	-0.01734	-0.01517	-0.01096	-0.00519	-0.000187	0.00271	0.00391	0.00306	0.0033	0.00247	0.00256	0.00232	0.00199	0.00221	0.00326	0.00158	0.0028	0.00168	0.00162	0.00227	0.00234	0.00236	0.00209
	3.6306e-05	0.00497	0.00327	0.0012	-0.000475	8.6074e-05	-0.000225	-0.00119	0.000196	0.000616	0.00146	0.00121	0.00119	-9.8108e-05	-0.00384	-0.00428	-0.00179	-0.009	-0.0132	-0.01576	-0.01529	-0.011	-0.00477	-0.000248	0.00282	0.00355	0.00321	0.00282	0.00246	0.00191	0.0026	0.00239	0.0026	0.00203	0.00268	0.00245	0.00211	0.00131	0.00136	0.00205	0.00176	0.00187
	3.6706e-05	0.00649	0.00241	0.000436	-0.00121	-0.00132	-0.000467	-0.000224	0.000653	0.000497	0.000807	0.000431	0.00172	0.00054	-0.00316	-0.0046	-0.00291	-0.00894	-0.01233	-0.01638	-0.01515	-0.01036	-0.00541	-6.1923e-05	0.00305	0.00414	0.00322	0.00288	0.00217	0.00188	0.00122	0.00268	0.00219	0.00142	0.00206	0.00191	0.00144	0.00203	0.00167	0.002	0.00142	0.00121
	3.7106e-05	0.00527	0.00325	0.000833	-0.000488	-0.000185	-0.000592	-0.000173	9.6397e-05	0.00055	0.000842	0.00105	0.00152	0.000155	-0.00355	-0.00423	-0.00416	-0.00937	-0.01258	-0.01603	-0.01622	-0.01108	-0.0053	-0.000504	0.00276	0.00383	0.00375	0.0025	0.00174	0.00122	0.00195	0.00162	0.00162	0.00162	0.00131	0.00181	0.0019	0.00126	0.00119	0.000913	0.000922	0.000947
	3.7506e-05	0.00679	0.00282	0.000617	-0.000169	0.000437	-0.000292	-0.000809	-0.000208	0.00103	0.00136	0.000678	0.00141	0.000358	-0.00337	-0.00411	-0.00518	-0.00887	-0.01332	-0.01606	-0.01533	-0.01118	-0.00549	-0.00024	0.0026	0.00373	0.00265	0.00257	0.00144	0.000469	0.00121	0.00111	0.0017	0.00159	0.000551	0.00179	0.00118	0.00109	0.000546	0.00093	-4.2289e-05	0.000896
	3.7906e-05	0.00574	0.00343	0.00152	-0.00037	-0.000938	-0.000226	-0.000145	0.000372	0.00132	0.000913	0.000924	0.00153	-0.000292	-0.00342	-0.0045	-0.00629	-0.0083	-0.01317	-0.01681	-0.01489	-0.0104	-0.00514	-0.000471	0.00248	0.00331	0.00337	0.00217	0.0014	0.000959	0.000895	0.00084	0.00118	0.00111	0.000777	0.000508	0.00068	0.000599	-0.000538	0.000501	-0.000215	0.000357
	3.8306e-05	0.00602	0.0034	0.00146	-6.3898e-05	0.000129	0.000386	-0.000624	0.000665	0.000534	0.000985	0.000366	0.00168	-0.000161	-0.00359	-0.00494	-0.00785	-0.00901	-0.01294	-0.01667	-0.0149	-0.01053	-0.00465	6.477e-05	0.0034	0.00346	0.00299	0.00196	0.00152	0.001	0.000897	0.00042	0.000366	0.000964	0.000281	-0.00074	-0.000124	-0.000295	-0.000107	-9.0311e-05	-0.000888	-0.000295
	3.8706e-05	0.00614	0.00261	0.00104	-0.000842	0.000535	-0.000832	-0.000295	0.000634	0.000894	0.000821	0.000615	0.002	-0.000185	-0.00378	-0.00481	-0.00826	-0.00881	-0.01289	-0.01619	-0.01596	-0.01076	-0.00511	-1.2911e-05	0.00267	0.00301	0.00301	0.002	0.000958	0.000914	-0.000419	-0.000273	2.2647e-05	-0.000339	-0.000745	-0.000536	-0.000527	-0.000873	-0.00166	-0.000792	-0.00129	-0.00106
	3.9106e-05	0.00706	0.00315	0.00111	-0.000307	-0.000754	0.000572	-0.000407	0.000471	0.00139	0.00119	0.000783	0.00201	-6.4809e-05	-0.00292	-0.00456	-0.0099	-0.00792	-0.01321	-0.01649	-0.01504	-0.01058	-0.00574	0.000115	0.00276	0.00296	0.0025	0.00133	0.00109	2.7883e-05	0.000243	-0.000965	-0.000905	-0.000394	-0.000632	-0.000189	-0.00136	-0.000627	-0.00103	-0.00177	-0.00147	-0.00106
	3.9506e-05	0.00655	0.00304	0.00127	-0.000485	-0.000328	-0.000521	-0.00098	0.000161	0.00115	0.000849	0.000728	0.00103	0.000371	-0.00327	-0.00443	-0.01069	-0.00857	-0.01323	-0.0159	-0.0154	-0.01092	-0.00507	5.0648e-05	0.0025	0.00368	0.00302	0.00187	0.000202	0.000281	-0.00057	-0.0011	3.5967e-07	-0.000902	-0.00121	-0.00126	-0.000964	-0.0022	-0.00121	-0.000807	-0.00181	-0.00166
	3.9906e-05	0.00591	0.00347	0.000764	0.000121	-0.000586	0.000379	-0.000597	6.2038e-05	0.0013	0.00127	0.000923	0.00165	0.000513	-0.00283	-0.00473	-0.01089	-0.00876	-0.01353	-0.01617	-0.01557	-0.01009	-0.00438	-0.000294	0.00295	0.00345	0.00234	0.00141	0.000851	-0.000199	-0.00031	-0.000673	-0.00111	-0.000992	-0.000914	-0.00187	-0.000986	-0.00133	-0.00238	-0.00206	-0.00213	-0.00141
	4.0306e-05	0.00626	0.00252	0.00111	-0.000169	-0.00057	-0.000127	-0.000463	-0.000253	0.00133	0.00148	0.000232	0.00138	-0.000444	-0.00413	-0.00493	-0.01173	-0.00836	-0.0122	-0.01574	-0.01573	-0.01069	-0.00522	1.1716e-05	0.00258	0.00409	0.00246	0.00147	3.4786e-05	-0.000616	-0.000215	-0.00106	-0.000657	-0.000724	-0.00115	-0.00135	-0.0016	-0.00201	-0.00185	-0.00208	-0.00141	-0.00242
	4.0706e-05	0.00621	0.00307	0.000706	-0.000173	-8.3524e-06	-0.000271	-0.000603	-0.000136	0.000365	0.00123	0.000368	0.0014	0.00102	-0.00367	-0.00463	-0.01083	-0.00895	-0.01297	-0.01709	-0.01554	-0.0112	-0.00505	-0.000381	0.00227	0.00302	0.00276	0.00167	0.000846	0.000365	-0.00016	-0.000738	-0.000759	-0.00119	-0.00157	-0.00161	-0.00146	-0.00113	-0.000835	-0.00154	-0.00142	-0.00137
	4.1106e-05	0.00654	0.00329	0.000832	-0.000289	-0.000279	-0.000105	-4.8568e-05	-4.6177e-05	0.000922	0.000705	0.000578	0.00199	0.000318	-0.00307	-0.00436	-0.01115	-0.00857	-0.01308	-0.01618	-0.01545	-0.01057	-0.00517	1.4409e-05	0.00241	0.00405	0.00264	0.00135	0.00119	-0.000579	-0.000215	-0.000156	-0.000482	-0.00085	-0.00161	-0.000959	-0.00154	-0.00117	-0.00137	-0.00198	-0.0012	-0.00149
	4.1506e-05	0.00548	0.0032	0.00025	0.000444	0.000485	-0.000726	-0.00112	-0.000277	0.000922	0.00133	0.000838	0.00104	0.000184	-0.00287	-0.00513	-0.01092	-0.00804	-0.01264	-0.01597	-0.01564	-0.01059	-0.00455	-0.000318	0.00318	0.00365	0.00306	0.00198	0.00127	-7.9477e-05	-0.000335	-0.000284	-0.000428	-0.00136	-0.00107	-0.000954	-0.000462	-0.000946	-0.00128	-0.00102	-0.000867	-0.000821
	4.1906e-05	0.0065	0.00286	0.00107	-2.8828e-05	-0.000728	-0.000366	-0.000629	2.2159e-05	0.000979	0.00116	0.00071	0.000808	-0.000491	-0.00328	-0.00434	-0.00949	-0.00871	-0.01291	-0.01551	-0.01465	-0.01107	-0.00448	0.000286	0.00282	0.00319	0.00303	0.00194	0.00124	0.000607	0.00039	0.000417	-0.000532	0.000228	-0.000747	-0.000269	-0.000479	-0.000986	-0.00101	-0.000881	-0.000651	-0.000709
	4.2306e-05	0.00587	0.00355	0.000865	-0.0012	1.7332e-05	0.000183	-0.000768	0.000549	0.00117	0.00113	0.000885	0.000734	-0.000464	-0.003	-0.00445	-0.00824	-0.00883	-0.01332	-0.01538	-0.01519	-0.01012	-0.0045	0.000508	0.00217	0.00408	0.00269	0.00196	0.00155	0.000601	0.000811	0.00126	8.5118e-05	0.000138	0.000494	-0.000503	-0.00016	-0.000981	-0.000144	-0.000679	-0.000515	-0.00031
	4.2706e-05	0.00566	0.0032	0.000535	-6.3428e-05	-0.000745	0.000285	-0.000602	0.000191	0.00143	0.00087	0.000683	0.00134	-1.3816e-05	-0.0036	-0.00539	-0.00791	-0.00882	-0.01319	-0.01604	-0.0155	-0.01077	-0.00559	-0.000389	0.00316	0.00332	0.00363	0.00219	0.00187	0.00121	0.00157	0.00088	0.00045	0.000649	0.000627	0.000692	-8.7077e-05	0.000686	-0.000176	0.000323	0.000105	0.000199
	4.3106e-05	0.00596	0.0024	0.00121	-0.000396	-0.000295	-0.000195	-0.000529	-0.000378	0.00122	0.00183	0.000758	0.00037	4.4675e-05	-0.00324	-0.00439	-0.00671	-0.00898	-0.01249	-0.01624	-0.0151	-0.01063	-0.00457	-6.2616e-05	0.00289	0.0038	0.00328	0.00253	0.00163	0.00154	0.00154	0.00106	0.000827	0.000732	0.000674	0.000228	0.00121	-0.000227	0.000494	0.000684	0.00128	0.00089
	4.3506e-05	0.0059	0.00311	0.000691	-0.00051	-0.000409	-0.000573	-0.000395	0.000223	0.000962	0.00113	0.000697	0.00173	0.000273	-0.00292	-0.00548	-0.0057	-0.00958	-0.01266	-0.01577	-0.01474	-0.00985	-0.00484	-0.000183	0.00271	0.00373	0.00284	0.00231	0.00134	0.00176	0.00133	0.00216	0.000924	0.00129	0.00106	0.00137	0.00095	0.00136	0.000535	0.00117	0.000734	0.00116
	4.3906e-05	0.00628	0.00339	0.00159	-7.5019e-06	-0.000645	-0.000524	-7.6606e-05	0.000248	0.00122	0.00079	0.000627	0.000796	2.9953e-05	-0.00455	-0.00492	-0.00469	-0.00868	-0.01284	-0.01612	-0.01518	-0.0113	-0.00498	0.000344	0.00365	0.0041	0.00338	0.00197	0.00212	0.00228	0.00181	0.00152	0.00181	0.00142	0.00116	0.00176	0.0012	0.000941	0.00112	0.00116	0.00158	-2.1794e-05
	4.4506e-05	0.00592	0.00275	0.00123	0.000336	-0.000492	-0.000474	-0.000436	0.000319	0.00107	0.00072	0.000915	0.00165	0.000268	-0.00394	-0.00488	-0.00415	-0.00857	-0.013	-0.01615	-0.01514	-0.01095	-0.00477	-0.000197	0.00309	0.00376	0.00306	0.00269	0.00176	0.00211	0.00184	0.00122	0.00218	0.00173	0.00199	0.00186	0.00192	0.00132	0.00158	0.00184	0.00114	0.00102
	4.5306e-05	0.00612	0.00327	0.000363	3.8588e-05	-0.000207	-0.000857	-0.00091	0.000691	0.000494	0.000587	0.000577	0.00191	9.867e-06	-0.00352	-0.00515	-0.0037	-0.00867	-0.01323	-0.01632	-0.01471	-0.0104	-0.00478	5.2049e-05	0.00346	0.00369	0.00316	0.00296	0.0024	0.00192	0.002	0.00191	0.00166	0.00162	0.00208	0.00144	0.00164	0.00164	0.00163	0.00193	0.00147	0.0017
	4.6106e-05	0.00613	0.00281	0.00119	-4.6285e-05	-0.000618	-0.000515	-0.000816	0.000567	0.000471	0.000388	0.000552	0.00149	0.000359	-0.00343	-0.00477	-0.00397	-0.0087	-0.01304	-0.01628	-0.01489	-0.01114	-0.00466	-0.000172	0.00295	0.00361	0.00367	0.00275	0.00165	0.00159	0.00163	0.00106	0.00149	0.00132	0.00128	0.0016	0.00136	0.00124	0.000785	0.00158	0.00106	0.000468
	4.6906e-05	0.00628	0.00279	0.000805	-0.000405	-0.000654	-0.000216	-0.000507	0.000625	0.000217	0.000961	0.000413	0.00133	6.0459e-05	-0.00358	-0.00511	-0.00581	-0.00867	-0.0127	-0.01565	-0.01547	-0.01052	-0.00492	-3.7921e-05	0.00293	0.00353	0.00336	0.0024	0.00178	0.00136	0.00159	0.0011	0.00112	0.000947	0.000984	0.00105	0.000557	0.000822	0.000298	0.000137	-0.000244	0.000511
	4.7706e-05	0.00592	0.00306	0.000665	0.000107	-0.000243	0.000296	-0.000201	0.00051	0.000936	0.000654	5.9895e-05	0.00119	0.000485	-0.00353	-0.00436	-0.00748	-0.00851	-0.01278	-0.01607	-0.01516	-0.01009	-0.00451	0.000204	0.00212	0.00368	0.00283	0.00235	0.00152	0.000859	0.000722	0.000469	0.00048	0.000578	-0.000107	0.000451	0.00065	-0.00017	4.1293e-05	-0.000489	-0.000504	0.000158
	4.8506e-05	0.00612	0.00344	0.000952	-0.000134	-0.00085	-0.000206	-0.000715	-2.7695e-05	0.001	0.000824	0.000666	0.0015	-0.000146	-0.00359	-0.00448	-0.00887	-0.00899	-0.01306	-0.01612	-0.01497	-0.01034	-0.00455	3.8419e-05	0.00299	0.00315	0.00294	0.00184	0.00116	0.000413	-0.000149	0.000632	-0.000134	2.9023e-05	-0.000104	-0.000543	-0.001	-0.000965	-0.000935	-0.000541	-0.00118	-0.000675
	4.9306e-05	0.00564	0.00334	0.000806	-0.000273	-0.000208	0.000293	-0.000115	0.000248	0.000743	0.000902	0.000339	0.00164	-0.000404	-0.0036	-0.00482	-0.0101	-0.00921	-0.01244	-0.01596	-0.01494	-0.01071	-0.00498	-1.1313e-05	0.00292	0.00295	0.00295	0.00195	0.00109	0.000524	0.000531	-0.00021	-3.5935e-05	0.000127	-0.000343	-0.000532	-0.000597	-0.00126	-0.00118	-0.000657	-0.00135	-0.00154
	5.0106e-05	0.00667	0.00302	0.000756	-4.5877e-05	-0.000447	-0.000353	-0.000243	0.000418	0.000916	0.00114	0.000576	0.00148	0.000149	-0.00395	-0.0051	-0.01024	-0.00859	-0.01315	-0.01603	-0.01514	-0.01047	-0.00445	0.000208	0.00281	0.00323	0.00258	0.00147	0.00104	0.000272	0.000197	-0.000432	-0.000332	-0.000958	-0.000531	-0.000339	-0.000427	-0.000915	-0.00102	-0.00116	-0.0011	-0.000817
	5.0906e-05	0.00619	0.00299	0.00085	-0.000572	-0.000614	-0.000805	-0.000414	-0.000188	0.00141	0.00123	0.000526	0.00153	-0.000189	-0.00343	-0.00467	-0.0088	-0.0089	-0.01281	-0.01636	-0.01502	-0.01045	-0.00467	-8.9501e-06	0.00286	0.00361	0.00355	0.00227	0.00144	0.000412	0.000722	0.00042	8.0649e-05	0.00016	-0.000376	5.3289e-05	-0.000435	-0.000484	-0.00107	-0.00102	-0.000765	-0.000876
	5.1706e-05	0.00578	0.00316	0.000493	-0.000226	-0.000193	-0.000451	-0.000271	0.000308	0.00115	0.00096	0.000369	0.00176	4.6954e-05	-0.00354	-0.0053	-0.00781	-0.0087	-0.01295	-0.01586	-0.01453	-0.01039	-0.00492	0.000129	0.00331	0.00375	0.00324	0.00226	0.00131	0.000643	0.000937	0.000178	0.000509	-8.2955e-05	0.000392	0.000438	-4.3039e-05	1.8717e-05	-0.000335	2.7227e-05	0.000311	5.0639e-05
	5.2506e-05	0.00579	0.00325	0.000669	0.000142	-0.000593	-2.4137e-05	-0.000218	0.000306	0.00131	0.000443	0.000607	0.00105	0.000246	-0.0033	-0.00524	-0.00571	-0.00877	-0.01269	-0.01568	-0.01491	-0.0103	-0.00501	0.000424	0.00281	0.00405	0.00314	0.00282	0.00195	0.00127	0.00102	0.000962	0.00138	0.00122	0.00106	0.00116	0.000216	0.000254	0.000734	0.000189	0.000374	0.000398
	5.3306e-05	0.00575	0.0033	0.00056	0.000322	-7.1538e-05	-0.000376	-0.000496	6.0342e-05	0.000798	0.00067	0.000497	0.000923	5.0054e-06	-0.00347	-0.00476	-0.005	-0.00887	-0.01286	-0.01578	-0.0154	-0.01042	-0.00459	-9.1145e-05	0.00327	0.00363	0.00326	0.00278	0.00175	0.00131	0.0014	0.00152	0.00144	0.00184	0.000917	0.0014	0.00117	0.000918	0.00116	0.0014	0.000355	0.00109
	5.4106e-05	0.00565	0.00311	0.000612	-3.8718e-06	-0.000429	-0.00034	-0.000602	0.000223	0.00106	0.000967	0.000439	0.00139	-0.000195	-0.00385	-0.00472	-0.00483	-0.00886	-0.01266	-0.01591	-0.01436	-0.01028	-0.00413	0.00027	0.00296	0.00355	0.00304	0.0027	0.00233	0.00155	0.00148	0.00137	0.00117	0.00142	0.00137	0.00145	0.00194	0.000753	0.0012	0.00166	0.000935	0.00108
	5.4906e-05	0.00592	0.00266	0.001	-0.000316	0.000244	-0.000153	-0.00017	0.000374	0.00099	0.000654	0.000161	0.00138	-4.4684e-05	-0.00332	-0.00502	-0.00458	-0.00915	-0.01288	-0.01596	-0.01471	-0.01057	-0.00488	0.000132	0.0029	0.00353	0.00337	0.00241	0.00215	0.00168	0.00114	0.00144	0.0014	0.00142	0.00126	0.00133	0.000896	0.00054	0.000848	0.000797	0.0012	0.000472
	5.5706e-05	0.00602	0.00342	0.00075	-0.000123	-0.000125	-0.000405	-0.000236	0.000567	0.000246	0.000773	0.000901	0.00148	-0.000191	-0.00369	-0.00508	-0.00532	-0.00876	-0.0131	-0.01592	-0.01511	-0.01032	-0.00484	-0.000249	0.00315	0.00403	0.00303	0.00265	0.00144	0.00147	0.0014	0.00104	0.000782	0.00123	0.00105	0.0009	0.000786	0.000428	0.000339	0.00078	0.000753	-0.000144
	5.6506e-05	0.00607	0.00321	0.000635	-0.000267	-0.000241	-0.000354	-0.000188	0.000574	0.00135	0.000819	0.000414	0.00112	-0.000133	-0.00394	-0.00501	-0.00657	-0.00908	-0.01323	-0.01592	-0.01505	-0.01017	-0.00459	7.1387e-05	0.00291	0.00385	0.00324	0.0027	0.00228	0.0013	0.00082	0.000859	0.000797	0.000894	0.000263	0.000655	0.000336	0.0011	2.1647e-05	-0.000314	-0.000109	0.000398
	5.7306e-05	0.00629	0.00281	0.000924	-0.000349	-0.000218	-0.000369	-0.000667	0.000422	0.000831	0.00056	0.000607	0.000952	0.00016	-0.00372	-0.00491	-0.0074	-0.00938	-0.01263	-0.01615	-0.01476	-0.01022	-0.0047	0.000117	0.00279	0.00356	0.0027	0.00251	0.00137	0.000707	0.000537	0.000328	0.000518	6.6035e-05	0.000343	2.6614e-06	-0.000452	-0.000334	-0.000783	-0.00031	-0.000386	-0.000601
	5.8106e-05	0.0063	0.00365	0.000396	-0.000312	-0.000409	-0.000546	-0.000132	0.000467	0.000833	0.000788	0.000705	0.0012	-6.6289e-05	-0.0036	-0.00486	-0.00843	-0.00877	-0.01272	-0.0161	-0.01496	-0.01047	-0.00463	8.959e-05	0.00269	0.00364	0.00302	0.00217	0.00147	0.000635	0.000291	0.000363	-0.00023	-9.1879e-05	-0.000486	-0.000125	3.789e-05	-0.000268	-0.000468	-0.000437	-0.000717	-0.000683
	5.8906e-05	0.00625	0.00255	0.000459	0.000205	7.2077e-05	-0.000286	-0.000663	0.000145	0.00139	0.000865	0.000451	0.00106	9.5582e-05	-0.00359	-0.00492	-0.00928	-0.00867	-0.01281	-0.01617	-0.01517	-0.01034	-0.00471	0.000297	0.00259	0.00302	0.00352	0.0022	0.00155	0.0009	0.000398	0.000396	0.000245	4.5417e-05	-0.000411	-0.000387	-0.000449	-0.000935	-0.000722	-0.000677	-0.00143	-0.000594
	5.9706e-05	0.00624	0.00324	0.00109	-0.000237	8.1832e-05	-0.000363	-0.000423	0.000307	0.000732	0.000747	0.000415	0.00159	0.000219	-0.00388	-0.00535	-0.00878	-0.00922	-0.01298	-0.01547	-0.01446	-0.01007	-0.00458	0.000441	0.00248	0.00409	0.00317	0.00216	0.00162	0.000217	0.000357	0.000376	-0.000258	0.000224	-0.000164	-0.000137	-0.000142	-0.00104	-0.000424	-0.000428	-0.000543	-0.000478
	6.0506e-05	0.00655	0.00335	0.000985	-0.000547	-0.000226	-0.000216	-0.000781	0.000558	0.00074	0.00054	0.000563	0.00125	-0.000166	-0.00346	-0.00493	-0.0081	-0.00898	-0.01226	-0.01591	-0.01485	-0.01004	-0.00445	0.000506	0.00306	0.00369	0.00339	0.00209	0.00151	0.000969	0.000927	0.000152	0.000267	0.000448	-0.000194	-0.000119	-3.9131e-05	-0.000476	-0.000453	-0.000401	-0.000315	-9.3069e-05
	6.1306e-05	0.0059	0.0029	0.000777	0.000211	0.000158	-0.000389	-8.5505e-05	0.000133	0.000748	0.000613	0.000343	0.000975	4.6274e-05	-0.00324	-0.00547	-0.00714	-0.00902	-0.01273	-0.01605	-0.01466	-0.01056	-0.00473	0.000195	0.00323	0.00362	0.00313	0.00232	0.00167	0.00115	0.00134	0.000967	0.00057	0.00053	0.000523	0.000683	-2.5375e-05	0.000123	0.000204	0.000262	0.00016	-0.000241
	6.2106e-05	0.00599	0.00352	0.00124	6.7225e-05	3.4668e-06	-0.000189	-0.000985	0.000702	0.000425	0.000484	0.000676	0.00134	-0.000115	-0.00349	-0.00483	-0.00612	-0.00889	-0.01266	-0.01614	-0.01503	-0.01019	-0.00441	0.000739	0.00321	0.00376	0.00349	0.0028	0.00178	0.00166	0.00101	0.000815	0.00089	0.000257	0.00111	0.000227	0.000466	0.000513	0.000361	0.000939	0.000775	0.000473
	6.2906e-05	0.0057	0.00333	0.000368	-0.000174	-0.000395	-0.000487	-9.7341e-05	0.000569	0.000851	0.000595	0.000495	0.00146	-0.00013	-0.00337	-0.0049	-0.00532	-0.00904	-0.01281	-0.01619	-0.01492	-0.01034	-0.00435	0.000528	0.00322	0.00398	0.00328	0.00303	0.00171	0.00151	0.00143	0.0016	0.00118	0.00102	0.000907	0.000906	0.00119	0.00101	0.000476	0.000483	0.000835	0.0012
	6.3706e-05	0.00588	0.00274	0.000479	-0.000153	-0.000194	0.000224	-0.00158	-0.000108	0.00077	0.000449	0.000198	0.000712	-6.1833e-05	-0.00348	-0.00515	-0.00555	-0.00939	-0.0128	-0.0156	-0.01431	-0.01	-0.005	0.000501	0.00294	0.00403	0.0032	0.00287	0.00167	0.00138	0.00131	0.00144	0.00164	0.00128	0.00145	0.00119	0.00123	0.00077	0.0012	0.000763	0.000339	0.000624
	6.4506e-05	0.0056	0.0028	0.0013	0.000117	-7.1187e-05	-0.000171	-0.000561	0.000112	0.000802	0.00105	0.000582	0.00119	-0.000206	-0.00359	-0.00458	-0.00562	-0.009	-0.01283	-0.01552	-0.01489	-0.01021	-0.0041	0.000253	0.00274	0.00426	0.00323	0.00239	0.00209	0.00139	0.00132	0.0016	0.00092	0.00112	0.0013	0.000886	0.000775	0.000426	0.000892	0.001	0.000162	0.00079
	6.5306e-05	0.00597	0.00295	0.000913	2.3123e-05	-0.000378	-0.000602	-0.00066	0.000294	0.000817	0.00048	0.000816	0.00105	-0.000186	-0.0034	-0.00465	-0.00595	-0.0089	-0.01305	-0.01574	-0.01434	-0.01019	-0.00436	0.000131	0.00279	0.00363	0.00334	0.00249	0.00171	0.00197	0.000446	0.000583	0.000621	0.000826	0.000664	0.00038	0.000585	0.000929	0.000495	0.000409	0.000355	0.000225
	6.6106e-05	0.00632	0.00354	0.00129	-0.00032	-0.000149	-0.000479	-0.000452	0.000326	0.000998	0.000733	0.000375	0.00128	-0.000745	-0.00389	-0.00495	-0.00728	-0.00962	-0.01306	-0.01547	-0.01447	-0.01017	-0.00484	0.000329	0.00286	0.00319	0.00306	0.00199	0.0011	0.000852	0.000824	0.000691	0.000608	0.000462	0.000373	0.000325	0.000155	0.000219	-0.00057	2.3393e-05	0.000369	-0.00014
	6.6906e-05	0.00605	0.00327	0.0012	-0.000162	-0.00021	-0.000288	-0.000591	-0.000203	0.00101	0.000423	0.000268	0.00149	-0.000242	-0.00362	-0.00514	-0.0075	-0.00884	-0.01293	-0.01593	-0.01495	-0.0101	-0.00449	0.000605	0.00278	0.00391	0.00319	0.00212	0.00154	0.000596	0.000821	0.000576	9.4165e-05	0.000404	0.000286	-3.5326e-05	1.5834e-05	-4.0608e-05	-0.000452	-0.000295	2.0147e-05	-0.00018
	6.7706e-05	0.00617	0.00314	0.00152	-5.3242e-05	-6.9081e-06	-0.000365	-0.00107	0.000804	0.000899	0.00085	4.9538e-05	0.000854	1.2517e-05	-0.00371	-0.00501	-0.00764	-0.00925	-0.01321	-0.01575	-0.01474	-0.01017	-0.00455	0.000396	0.00326	0.00386	0.003	0.00237	0.00102	0.000699	0.000885	0.000378	0.000249	0.000218	-0.000456	-2.6239e-05	0.00027	-0.000303	-0.000622	-0.000724	-3.749e-05	-0.000329
	6.8506e-05	0.00633	0.00298	0.000924	-0.000155	-0.000321	-0.000395	-6.1969e-05	0.000296	0.000626	0.000682	0.000559	0.000996	-0.00047	-0.00374	-0.00473	-0.00809	-0.00899	-0.01237	-0.0158	-0.01453	-0.01014	-0.00439	0.000324	0.00302	0.0034	0.00339	0.00187	0.00153	0.000587	0.000471	-3.3113e-05	0.000172	0.000263	3.2789e-05	-0.000147	-0.000242	-0.000433	-0.00079	-0.000732	-0.000436	-0.00105
	6.9306e-05	0.00637	0.00338	0.00151	-0.000344	-0.000667	5.0012e-05	-0.000393	0.000588	0.00118	0.000721	0.000509	0.000923	-0.00041	-0.00348	-0.0049	-0.00757	-0.00893	-0.01304	-0.01538	-0.01488	-0.0099	-0.004	0.000127	0.00334	0.00372	0.00286	0.00216	0.00172	0.00102	0.000684	0.000484	7.1263e-05	0.000172	-0.00012	0.000145	-0.000685	-0.000519	-0.000556	-0.000839	-0.000736	-0.000655
	7.0106e-05	0.00602	0.00275	0.00102	-0.000106	-0.000122	0.000205	-0.000265	0.000371	0.000935	0.000585	0.000221	0.00103	-0.000274	-0.00349	-0.00505	-0.00709	-0.00876	-0.01269	-0.01564	-0.01478	-0.0102	-0.00454	0.000535	0.0033	0.00341	0.00294	0.00249	0.00172	0.000839	0.00105	0.00118	0.000215	0.000295	7.1023e-05	0.000129	-1.4132e-05	-0.000293	-0.000301	-3.2918e-05	-0.000392	-0.000246
	7.0906e-05	0.00569	0.0031	0.00094	0.000304	-1.6485e-05	-0.00073	-0.000323	0.000429	0.0011	0.00113	0.000593	0.000678	-0.000506	-0.00342	-0.00507	-0.007	-0.0092	-0.01254	-0.01522	-0.01456	-0.01002	-0.00412	0.000339	0.00269	0.00392	0.00325	0.00236	0.00152	0.00115	0.000673	0.00107	0.000833	0.00162	0.000761	0.000763	0.000192	0.000218	-1.0926e-05	0.000825	0.000259	-0.000436
	7.1706e-05	0.00611	0.00245	0.000798	-0.000386	-0.00028	0.00036	-0.000879	0.000408	0.000944	0.000522	0.000277	0.000589	-0.000452	-0.00402	-0.00531	-0.00622	-0.00914	-0.01314	-0.01572	-0.01439	-0.01016	-0.00437	0.000112	0.00333	0.0041	0.0031	0.00237	0.00152	0.00145	0.00129	0.000945	0.000581	0.000828	0.000924	0.000612	0.000991	0.000395	0.000219	0.0005	0.00033	0.000204
	7.2506e-05	0.00649	0.00322	0.000753	-0.000122	-0.000217	-0.000318	-0.000392	0.000295	0.00108	0.0008	0.00101	0.00112	-0.000506	-0.0036	-0.00501	-0.00616	-0.00899	-0.01278	-0.01585	-0.01458	-0.01013	-0.00476	0.000291	0.00318	0.00395	0.00341	0.00258	0.002	0.00105	0.00103	0.000831	0.000416	0.00085	0.000957	0.00116	0.000733	0.000729	0.000281	0.000361	0.000584	0.000235
	7.3306e-05	0.00646	0.00308	0.000767	-0.00042	0.000117	-0.000179	-0.000442	0.000414	0.00073	0.000635	0.000197	0.00112	-0.000429	-0.00386	-0.00513	-0.00566	-0.00874	-0.01324	-0.0156	-0.01445	-0.01002	-0.00443	0.000872	0.00344	0.004	0.00325	0.00252	0.00167	0.00139	0.00107	0.00137	0.0014	0.00135	0.00096	0.000633	0.000764	0.000648	0.000634	0.000915	0.000621	0.000384
	7.4106e-05	0.00624	0.00284	0.00106	-0.000224	-0.000205	0.000127	-0.00078	-0.000165	0.000565	0.000593	0.000303	0.00123	-0.000512	-0.00371	-0.00519	-0.00535	-0.00897	-0.0124	-0.01564	-0.01452	-0.01002	-0.00433	0.000267	0.00328	0.00371	0.00363	0.00266	0.00129	0.00132	0.00117	0.00109	0.00097	0.000791	0.00114	0.000861	0.000635	0.000555	0.000282	0.000483	0.000403	0.00037
	7.4906e-05	0.00617	0.00347	0.00128	-1.0895e-05	-0.000227	-0.00039	-0.000697	0.000508	0.000682	0.000457	0.000419	0.000741	-0.000437	-0.00395	-0.0051	-0.00662	-0.00927	-0.01264	-0.0158	-0.01441	-0.01025	-0.00459	5.4854e-05	0.00296	0.00371	0.00269	0.00227	0.00154	0.00113	0.00101	0.000607	0.00119	0.000713	0.00075	0.000544	0.000834	2.5642e-05	0.000445	0.000297	-8.9534e-05	-0.000518
	7.5706e-05	0.00619	0.00308	0.000848	-0.000199	-0.000167	-0.000173	0.000135	0.000629	0.00122	0.000426	0.000104	0.000706	-0.000386	-0.00378	-0.00528	-0.00694	-0.00853	-0.01245	-0.01517	-0.01405	-0.00966	-0.00425	0.00016	0.00338	0.00376	0.00279	0.00213	0.00169	0.000873	0.00114	0.00137	0.000477	0.000908	0.000164	0.000449	0.000159	5.9639e-05	7.1243e-05	0.000151	-0.000426	3.1195e-05
	7.6506e-05	0.00539	0.00289	0.000634	-5.4868e-05	-0.00089	-0.000234	-0.000345	0.000241	0.000912	0.000844	0.000158	0.00135	-0.000503	-0.00412	-0.00492	-0.00764	-0.00878	-0.01295	-0.0159	-0.01452	-0.00929	-0.00431	0.000447	0.00314	0.00351	0.00339	0.00172	0.00104	0.00118	0.000986	0.00075	0.000252	-0.000135	0.000431	0.000272	-0.000267	-0.000353	-8.4379e-05	-0.00036	-0.000159	-0.00029
	7.7306e-05	0.006	0.00274	0.00116	0.000154	4.2441e-05	-0.000158	-0.000647	-3.2688e-05	0.00159	9.6965e-05	0.000558	0.00156	-0.000709	-0.00377	-0.00471	-0.00764	-0.00898	-0.0127	-0.01583	-0.01453	-0.01006	-0.00438	0.000235	0.00307	0.00314	0.00322	0.00262	0.00124	0.000734	0.000747	0.000377	0.000405	0.000533	-0.000134	-0.000162	-9.7808e-05	-0.000285	-0.000921	0.000211	-0.000396	-0.000157
	7.8106e-05	0.00585	0.0035	0.00133	4.6406e-05	0.000181	-0.000433	-0.000222	0.000266	0.000861	0.000482	0.000534	0.00112	-0.000921	-0.00411	-0.00509	-0.00756	-0.00862	-0.01258	-0.01576	-0.01497	-0.00984	-0.00414	0.00071	0.00359	0.00353	0.00327	0.00239	0.00163	0.0016	0.000727	0.000284	0.000141	0.000465	0.00029	0.000535	0.000398	-0.000222	-0.000264	-0.000173	-0.000121	-0.000419
	7.8906e-05	0.00657	0.00314	0.0012	-0.00031	0.000298	-0.001	-0.000502	0.000607	0.000579	0.00068	0.000618	0.000999	-0.000454	-0.00368	-0.00586	-0.0075	-0.00901	-0.01242	-0.0158	-0.01485	-0.00989	-0.00475	0.000344	0.00301	0.00377	0.00288	0.00212	0.00125	0.00131	0.000496	0.000648	0.000586	0.000335	0.000234	0.000222	-0.000106	-3.7176e-05	-0.000576	0.000361	0.000427	0.000324
	7.9706e-05	0.00647	0.00325	0.000444	-8.1616e-05	-8.8736e-05	-4.4517e-05	-0.000278	0.000682	0.000421	0.000895	0.000158	0.000441	-0.00065	-0.00424	-0.00522	-0.00696	-0.00899	-0.01302	-0.01514	-0.01415	-0.01015	-0.00435	0.000304	0.00333	0.0039	0.00313	0.00249	0.00142	0.000973	0.00113	0.00101	0.000979	0.00103	0.000525	0.000317	0.000652	-0.000533	-0.000109	-5.0826e-05	0.00019	2.3833e-05
	8.0506e-05	0.00598	0.00365	0.000944	-8.6618e-05	-0.000689	0.000136	-0.00066	-0.000333	0.000694	0.00095	0.000115	0.000817	-0.000582	-0.00396	-0.00504	-0.00686	-0.00871	-0.01294	-0.0154	-0.01456	-0.00954	-0.00414	0.000469	0.00343	0.00385	0.00318	0.00214	0.00208	0.00109	0.000726	0.000978	0.0008	0.000857	0.000704	0.000751	0.000214	0.000167	3.068e-05	-0.00017	0.000222	0.000426
	8.1306e-05	0.00597	0.00286	0.000755	5.5789e-05	-0.000293	-0.000515	-0.000738	0.000371	0.000826	0.000328	0.000303	0.00055	-0.000748	-0.004	-0.00489	-0.00615	-0.00866	-0.01297	-0.01556	-0.01421	-0.00995	-0.00422	0.000655	0.00366	0.00428	0.00306	0.00223	0.00197	0.00105	0.00083	0.00052	0.000605	0.000772	0.00077	0.000935	0.000792	0.00038	0.000431	0.00056	0.000201	0.000427
	8.2106e-05	0.0061	0.00344	0.000719	-0.000286	-1.4563e-05	-0.000434	-0.000342	0.000541	0.00101	0.000505	0.000442	0.00106	-0.000802	-0.00422	-0.00502	-0.006	-0.00928	-0.01296	-0.01577	-0.01437	-0.01004	-0.00451	0.000571	0.00291	0.0036	0.00319	0.00235	0.00118	0.00102	0.00109	0.000661	0.000625	0.00107	0.000987	0.000819	0.000848	-0.000119	0.000777	7.3012e-06	0.000496	0.000108
	8.2906e-05	0.00542	0.00335	0.000974	-0.000267	-0.000391	-0.000201	-0.000594	0.000416	0.000659	0.000836	0.000442	0.000945	-0.000329	-0.00367	-0.00507	-0.00588	-0.00902	-0.0125	-0.01515	-0.01489	-0.00996	-0.00453	0.000864	0.00311	0.00367	0.00356	0.00235	0.00187	0.00156	0.00094	0.000895	0.00119	0.0011	0.000789	0.000717	0.00025	0.000424	0.000212	0.000471	0.000333	-5.2285e-05
	8.3706e-05	0.00663	0.00271	0.00082	9.5841e-05	-0.000119	-0.000684	-0.000429	0.000752	0.000676	0.000626	0.0003	0.00116	-0.000149	-0.00402	-0.00565	-0.00634	-0.00885	-0.01311	-0.01531	-0.01416	-0.00985	-0.00439	0.000825	0.00312	0.0038	0.00347	0.00196	0.00151	0.00159	0.00113	0.000558	0.000855	0.000664	0.000519	0.000931	0.000616	0.000295	2.9937e-05	-9.3598e-05	-0.000131	-4.7494e-05
	8.4506e-05	0.00648	0.00247	0.000893	-0.000211	6.3372e-05	-0.000402	-0.000665	0.000553	0.00043	0.00035	0.000188	0.00143	-0.000614	-0.00452	-0.00562	-0.00686	-0.00886	-0.01255	-0.01629	-0.01439	-0.00998	-0.00407	0.000569	0.003	0.00376	0.00334	0.00232	0.00185	0.00111	0.000711	0.00046	1.9756e-05	0.00077	0.000314	0.000711	0.000335	0.000171	-7.914e-05	0.000235	1.9811e-05	0.000271
	8.5306e-05	0.00554	0.00341	0.001	0.000158	0.000124	-0.000493	-0.000487	-7.6793e-05	0.000711	0.000528	-6.8612e-05	0.00118	-0.000706	-0.0038	-0.00457	-0.00671	-0.00919	-0.01266	-0.01558	-0.01442	-0.00996	-0.00431	0.00107	0.00337	0.00363	0.00316	0.00245	0.00153	0.0016	0.0013	0.000524	0.000872	0.000563	0.000476	0.000865	-0.000182	-0.000533	-0.000882	0.000189	0.000158	0.00018
	8.6106e-05	0.00574	0.00286	0.00114	8.5463e-05	-0.000236	8.1012e-05	-0.000474	0.00079	0.000894	0.000361	-2.4781e-05	0.000848	-0.000651	-0.0042	-0.00504	-0.00693	-0.00851	-0.01267	-0.01595	-0.01432	-0.00962	-0.00403	0.000442	0.00323	0.00388	0.00323	0.00243	0.000858	0.0012	0.000591	0.00049	0.000504	0.000398	0.000213	0.000865	-7.3668e-06	-0.000138	-0.000466	1.8358e-05	-0.000325	-9.0752e-05
	8.6906e-05	0.00545	0.00301	0.00122	-5.4034e-05	-0.000243	-0.00044	-0.000683	0.00045	0.000941	0.000582	-0.000308	0.000887	-0.000408	-0.00424	-0.00488	-0.00762	-0.00914	-0.01246	-0.01533	-0.0141	-0.00977	-0.00428	0.000636	0.00309	0.00344	0.00309	0.00224	0.00163	0.000937	0.000485	0.000823	0.000489	-1.9375e-05	0.000176	0.000287	0.000589	-0.000503	1.7108e-05	0.000221	-0.000301	-0.000486
	8.7706e-05	0.00618	0.00297	0.00102	-4.8935e-05	0.000311	-0.000186	-0.000139	0.00107	0.000504	0.000477	0.000128	0.000539	-0.000727	-0.0038	-0.00524	-0.00711	-0.00902	-0.01255	-0.01581	-0.01432	-0.00976	-0.00441	0.000452	0.00312	0.00367	0.00287	0.00202	0.00115	0.000935	0.00113	0.000685	0.000436	0.00024	-0.000146	0.000494	0.000177	-0.000458	0.000204	0.000186	-0.000213	-0.000421
	8.8506e-05	0.00591	0.00346	0.000843	-0.000353	-0.000302	-0.00028	-0.000527	0.000454	0.00077	0.000391	1.6358e-06	0.00103	-0.000821	-0.00412	-0.00507	-0.00662	-0.00911	-0.01283	-0.01557	-0.01441	-0.00983	-0.00403	0.000549	0.0032	0.0037	0.00332	0.0021	0.00147	0.00108	0.00105	0.000649	0.000237	0.000325	0.000432	9.8234e-05	-3.1804e-05	0.00016	-0.000413	-0.000119	0.000231	-8.7455e-06
	8.9706e-05	0.00639	0.0033	0.000877	-0.000112	-0.000121	-7.7523e-05	-0.000281	0.000456	0.000729	0.000447	0.000395	0.000597	-0.000689	-0.00385	-0.005	-0.00692	-0.00884	-0.01277	-0.01567	-0.01424	-0.00996	-0.00386	0.000706	0.00316	0.00382	0.00342	0.0023	0.00179	0.000992	0.000886	0.000938	0.000822	0.00104	0.000146	0.000192	0.00024	0.000176	-0.000125	0.000433	0.000131	-0.00036
	9.1306e-05	0.00644	0.00355	0.00101	-0.00013	-4.5115e-05	-0.000163	-0.000677	0.000154	0.00054	0.000305	0.000159	0.00064	-0.00034	-0.00399	-0.00526	-0.00642	-0.00917	-0.01275	-0.0156	-0.01427	-0.00994	-0.00429	0.000455	0.00344	0.00401	0.00338	0.00224	0.00188	0.00119	0.0011	0.0007	0.000838	0.000977	0.000966	0.000698	0.000512	0.000424	-0.000126	0.000241	0.000579	0.000227
	9.2906e-05	0.0062	0.00336	0.000996	-2.1622e-05	-0.000256	-7.9031e-05	-0.000179	0.000248	0.00038	0.000461	-0.000189	0.000913	-0.000834	-0.0038	-0.00538	-0.00669	-0.00901	-0.01296	-0.0154	-0.01444	-0.00951	-0.00402	0.000664	0.00329	0.00378	0.003	0.00238	0.00129	0.00132	0.000916	0.000828	0.000606	0.00115	0.000379	0.000125	0.00037	0.000173	0.000304	0.000169	0.000218	4.1277e-05
	9.4506e-05	0.00612	0.00298	0.000855	0.000188	-0.000459	-0.0004	-0.000524	0.000508	0.000817	7.0997e-05	0.000212	0.000822	-0.000562	-0.00404	-0.00539	-0.00693	-0.00946	-0.0126	-0.01545	-0.01397	-0.00968	-0.00428	0.000455	0.00334	0.00383	0.00328	0.002	0.00159	0.00106	0.00101	0.000575	0.000704	0.000663	0.000779	0.000391	0.000349	0.000267	5.5179e-05	1.7254e-05	-0.000188	-0.000203
	9.6106e-05	0.00628	0.00315	0.000884	0.000116	-4.414e-05	-0.000585	-0.000734	0.000348	0.000668	0.000555	0.000203	0.000336	-0.000765	-0.00407	-0.00546	-0.00741	-0.00901	-0.01272	-0.01581	-0.01437	-0.00976	-0.00435	0.000504	0.00342	0.00401	0.00308	0.00248	0.00149	0.000965	0.000946	0.000378	0.000667	0.00055	0.000356	0.000623	9.1913e-05	0.000173	-0.000218	-0.000151	0.000275	-0.000173
	9.7706e-05	0.00608	0.00362	0.000812	2.2976e-05	-0.000118	-6.5516e-05	-0.000285	0.000312	0.00078	0.000431	3.1762e-05	0.000597	-0.000687	-0.00405	-0.00528	-0.00678	-0.00898	-0.01268	-0.01565	-0.0145	-0.0097	-0.00419	0.000805	0.0033	0.00381	0.00349	0.00219	0.00163	0.00086	0.000947	0.00113	0.000739	0.000375	0.00029	8.0694e-05	0.000115	4.6772e-05	-0.000335	-0.00012	4.7877e-05	0.000162
	9.9306e-05	0.00637	0.00363	0.00066	-0.000107	-5.0206e-06	0.000305	-0.000362	0.000266	0.000632	0.000626	6.5561e-05	0.000435	-0.000487	-0.00424	-0.00544	-0.00704	-0.00898	-0.01246	-0.01537	-0.01407	-0.00962	-0.00392	0.000725	0.00317	0.00358	0.00327	0.00224	0.00154	0.00111	0.00097	0.000866	0.000677	0.000416	0.000431	0.000413	0.000191	0.000135	3.0398e-05	-4.4398e-05	8.5041e-05	0.000127
	0.000101	0.00606	0.00304	0.00102	1.128e-06	0.000217	-0.000554	-0.000424	-4.3349e-05	0.000627	0.000319	-1.9204e-05	0.000748	-0.00089	-0.00413	-0.00546	-0.00599	-0.00872	-0.01283	-0.01537	-0.01433	-0.00992	-0.00411	0.000893	0.00316	0.00399	0.00371	0.00246	0.00178	0.00138	0.00118	0.00105	0.000935	0.000507	0.000799	0.000699	0.000712	-4.3426e-05	-6.9491e-05	0.000519	0.000364	0.000345
	0.000103	0.00646	0.00327	0.00111	4.4586e-05	0.000151	0.000239	-0.000638	0.000304	0.000596	0.000503	0.000111	0.000916	-0.000493	-0.00402	-0.00531	-0.00625	-0.00903	-0.01262	-0.01513	-0.01401	-0.00974	-0.00403	0.000791	0.00344	0.00434	0.00348	0.00228	0.00139	0.00113	0.00108	0.000637	0.00106	0.000427	0.000604	0.000837	0.000411	0.000421	0.000247	0.000395	0.000267	-0.000122
	0.000104	0.00616	0.0031	0.000901	0.000323	0.000188	-0.000115	-1.0366e-05	-0.00016	0.000528	0.000208	-4.5575e-05	0.000568	-0.000676	-0.00366	-0.00531	-0.007	-0.009	-0.01255	-0.01566	-0.01455	-0.00968	-0.00385	0.000637	0.003	0.00404	0.00333	0.00221	0.0011	0.0011	0.000802	0.000689	0.000725	0.000975	0.000247	0.000726	0.000506	7.9204e-05	-0.000195	0.000473	-0.000386	-1.7821e-05
	0.000106	0.00633	0.0034	0.000955	-0.000182	-3.8577e-05	-0.000119	-0.000245	-3.8404e-05	0.00063	0.000196	-0.000303	0.000815	-0.00109	-0.00411	-0.0054	-0.00719	-0.00919	-0.01245	-0.01517	-0.01421	-0.00946	-0.00424	0.000717	0.00348	0.00375	0.00318	0.00196	0.00108	0.000918	0.000967	0.000551	0.00067	0.000848	0.00081	0.000382	0.000426	-4.3518e-05	-7.9727e-05	0.000158	-0.00025	-7.5725e-05
	0.000107	0.00642	0.0035	0.000914	-0.000274	-0.000293	4.9538e-06	-0.000559	0.000186	0.000696	0.00046	0.000123	0.000814	-0.000913	-0.00409	-0.00518	-0.00682	-0.00901	-0.0128	-0.0156	-0.01414	-0.00965	-0.00424	0.000548	0.00308	0.00409	0.00336	0.00231	0.00166	0.000908	0.00124	0.000719	0.000723	0.000466	0.000408	0.000257	0.000304	-0.000163	1.0616e-05	-6.3678e-05	-0.000258	-0.000405
	0.000109	0.00618	0.00353	0.000927	-0.00027	0.000138	0.000192	-0.000427	0.000557	0.000622	0.00041	3.819e-05	0.000603	-0.000786	-0.00419	-0.00534	-0.00649	-0.00889	-0.01279	-0.0151	-0.0141	-0.00959	-0.00409	0.000927	0.00332	0.00386	0.00348	0.00244	0.00169	0.000841	0.00128	0.000901	0.000424	0.000535	0.000219	0.000757	0.000509	0.000387	0.000145	0.000101	0.000494	0.000127
	0.000111	0.00632	0.00325	0.000808	-6.2812e-05	3.344e-05	-2.4302e-06	-0.000442	0.000304	0.00084	0.000527	0.000213	0.000209	-0.000784	-0.00444	-0.00555	-0.00655	-0.00902	-0.01281	-0.01567	-0.01398	-0.00939	-0.00401	0.000871	0.0033	0.0034	0.00331	0.00227	0.0016	0.000831	0.00104	0.000711	0.000844	0.000375	0.000365	0.000955	0.000267	6.221e-05	1.0213e-05	0.000186	0.000224	0.000144
	0.000112	0.00639	0.00327	0.00117	-0.00021	-0.000252	-0.00021	-0.000592	7.4569e-05	0.000431	0.000344	-0.000124	0.000639	-0.00102	-0.00405	-0.00558	-0.00691	-0.00897	-0.01262	-0.01515	-0.01378	-0.0096	-0.00392	0.000605	0.00317	0.00414	0.00324	0.00261	0.00194	0.00147	0.000856	0.000358	0.000858	0.000662	0.000941	0.000494	0.000221	0.000443	-0.000132	0.000383	0.000127	5.9603e-05
	0.000114	0.00659	0.00329	0.000793	-0.000189	-1.4457e-05	1.194e-05	-0.000719	0.000229	0.000712	0.000444	0.000244	0.00056	-0.000999	-0.00425	-0.00566	-0.007	-0.00895	-0.01283	-0.0154	-0.01408	-0.00989	-0.00409	0.000914	0.0033	0.0039	0.00347	0.00249	0.00158	0.0013	0.00116	0.000914	0.000785	0.000906	0.000467	0.000414	0.000445	-0.000153	-0.000225	-5.4245e-05	5.5128e-05	0.000111
	0.000115	0.00625	0.00327	0.000741	-8.8831e-05	-0.000302	-0.00031	-0.000412	0.000182	0.000769	0.00031	-0.000164	0.00101	-0.001	-0.00422	-0.00541	-0.00712	-0.00896	-0.01286	-0.01577	-0.01405	-0.00978	-0.00413	0.000956	0.00353	0.00348	0.00294	0.00214	0.00136	0.000984	0.000971	0.000463	0.000425	0.000868	0.000165	0.000292	-4.4487e-05	6.7555e-05	0.000227	0.000188	-0.000269	-0.00025
	0.000117	0.00626	0.00317	0.00105	0.000307	-0.000108	4.6427e-05	-0.000591	-0.000274	0.000786	0.000392	-0.000197	8.6072e-05	-0.000619	-0.00445	-0.00553	-0.00694	-0.00896	-0.01251	-0.01493	-0.01411	-0.00963	-0.00408	0.00071	0.0032	0.00415	0.00353	0.00218	0.0015	0.00118	0.000903	0.000676	0.00053	0.000793	0.000419	9.4214e-05	0.000188	2.7834e-05	0.000107	2.3242e-05	0.000447	-0.000409
	0.000119	0.00626	0.00343	0.00111	-0.0005	-0.00014	-0.000209	-0.000671	0.000435	0.000638	0.000297	-0.000188	0.000375	-0.000903	-0.00404	-0.00544	-0.00673	-0.00898	-0.01254	-0.01541	-0.01404	-0.00949	-0.00365	0.000465	0.00348	0.00403	0.0033	0.00239	0.00204	0.00122	0.000791	0.000843	0.000887	0.000448	0.000626	0.00096	0.000438	0.000232	-6.7947e-05	-0.000132	-0.000152	4.1846e-06
	0.00012	0.00616	0.00344	0.00119	0.00017	-0.000316	-2.3689e-05	-0.00103	0.000291	0.00039	1.5966e-05	-0.000279	0.000497	-0.000705	-0.00443	-0.00543	-0.00642	-0.00909	-0.01239	-0.01531	-0.01407	-0.00955	-0.00386	0.000918	0.00327	0.00403	0.00346	0.00268	0.00156	0.00138	0.000878	0.000938	0.000689	0.000829	0.000501	0.000461	0.000297	2.5586e-06	-0.000289	0.000205	-0.00012	0.000222
	0.000122	0.00636	0.00317	0.00128	-0.000194	4.1291e-05	0.000192	-0.000322	-2.1826e-05	0.000526	0.000255	-0.000311	0.000314	-0.00132	-0.00405	-0.00598	-0.00675	-0.00905	-0.01292	-0.01514	-0.01411	-0.00949	-0.00373	0.000714	0.00337	0.00356	0.0036	0.00227	0.00149	0.00102	0.000842	0.000846	7.7195e-05	0.000753	0.00068	0.000503	0.000415	-6.5886e-05	-2.7048e-05	-0.000168	0.000133	0.000138
	0.000123	0.00627	0.0033	0.00101	-0.000159	-0.000126	-0.00055	-0.000545	0.000205	0.000825	0.000319	4.6565e-05	0.000479	-0.00091	-0.00373	-0.00549	-0.0071	-0.00923	-0.01254	-0.01527	-0.01392	-0.00961	-0.00365	0.000959	0.00346	0.00409	0.00349	0.00241	0.00159	0.000934	0.000826	0.000602	0.000649	0.000484	0.000455	0.000312	0.000269	-9.051e-05	-1.3427e-05	0.000157	-9.2019e-05	9.6551e-05
	0.000125	0.00643	0.00318	0.000618	-0.000136	-0.000442	0.000253	-0.000612	-2.7588e-05	0.000556	0.000341	-0.000143	0.000633	-0.00097	-0.00453	-0.00553	-0.00717	-0.00896	-0.01243	-0.01573	-0.014	-0.0095	-0.00413	0.000849	0.00339	0.00394	0.00338	0.00228	0.00179	0.00118	0.000731	0.000668	0.000899	0.000698	0.000633	0.000733	0.000639	0.00025	-0.000128	0.00017	-5.2154e-05	3.4271e-05
	0.000127	0.00654	0.00322	0.00124	-8.6525e-05	-0.000181	-9.867e-05	-0.000566	0.0002	0.000446	2.61e-05	-0.000231	0.000393	-0.000947	-0.00434	-0.00546	-0.00693	-0.00898	-0.01296	-0.01545	-0.01395	-0.00939	-0.00361	0.000889	0.00336	0.00378	0.00382	0.00257	0.0014	0.00104	0.00102	0.001	0.000495	0.000771	0.000189	0.000333	0.000222	-3.8088e-05	1.5671e-05	-0.000106	9.9196e-05	-0.000103
	0.000128	0.00605	0.00329	0.00119	0.000299	8.0826e-05	-0.000341	-0.000691	0.000275	0.000452	-3.4917e-05	-0.000235	0.000458	-0.00102	-0.00408	-0.00572	-0.0066	-0.00919	-0.01253	-0.01526	-0.01401	-0.00953	-0.004	0.000684	0.00326	0.00421	0.0034	0.00247	0.00159	0.00118	0.000891	0.000744	0.000823	0.00106	0.000469	0.000271	0.00059	9.705e-07	4.8444e-05	0.000165	0.000605	-3.142e-05
	0.00013	0.00618	0.00349	0.00109	-0.00016	6.0201e-06	-0.000109	-0.000586	0.000567	0.000741	0.000144	-0.000154	0.000508	-0.000941	-0.00424	-0.00575	-0.0067	-0.00927	-0.01266	-0.01544	-0.01409	-0.00945	-0.00374	0.00062	0.00328	0.00423	0.0033	0.00245	0.00144	0.00112	0.00116	0.000712	0.000764	0.000878	0.000755	0.000189	0.000679	-3.7212e-06	-8.3066e-05	0.00021	0.00034	-0.000196
	0.000131	0.00663	0.00346	0.0011	-0.000229	0.000125	-0.000101	-0.000542	0.000342	0.00037	0.00026	-0.000429	0.000431	-0.00105	-0.00451	-0.00533	-0.00698	-0.00923	-0.01266	-0.01546	-0.01412	-0.00977	-0.00341	0.000714	0.00334	0.00389	0.00352	0.00222	0.00181	0.00137	0.000902	0.000675	0.000483	0.000836	0.000248	0.000543	0.000394	0.000309	-5.3485e-05	7.4172e-05	0.000309	-0.000139
	0.000133	0.00636	0.00331	0.00104	-0.0001	-0.000553	8.3757e-05	-0.000637	2.4429e-05	0.000591	0.000437	-4.7602e-05	0.000378	-0.000864	-0.00435	-0.00558	-0.00684	-0.00897	-0.01261	-0.01522	-0.01418	-0.0097	-0.00377	0.00114	0.0033	0.00379	0.00375	0.00217	0.00134	0.00109	0.000914	0.000172	0.000767	0.000851	0.000366	0.000373	0.000785	-2.9684e-05	0.000136	0.000155	-4.1668e-05	-0.00024
	0.000135	0.00621	0.00308	0.000632	-6.2329e-05	-0.000393	-5.5805e-05	-0.00029	-6.6066e-05	0.00062	0.000479	-9.9217e-05	0.000113	-0.00111	-0.00427	-0.00566	-0.00689	-0.00937	-0.01275	-0.01552	-0.01384	-0.00926	-0.00391	0.000896	0.00337	0.00393	0.00355	0.00252	0.00153	0.0013	0.000876	0.000501	0.000594	0.000818	0.000725	0.000348	0.000183	0.000139	-5.545e-05	2.9865e-05	0.000408	-5.3531e-05
	0.000136	0.00615	0.00319	0.00105	-0.000238	-0.000143	-0.000251	-0.000463	0.000279	0.000141	0.000198	-0.000239	0.000446	-0.000868	-0.00443	-0.00573	-0.00672	-0.00909	-0.01281	-0.01491	-0.01414	-0.00986	-0.00362	0.000711	0.00359	0.00395	0.00352	0.00256	0.00166	0.000983	0.000932	0.000625	0.000512	0.000318	0.000156	0.000624	0.00013	0.000116	-0.000333	0.00018	0.000278	-1.1951e-05
	0.000138	0.00643	0.00365	0.000737	-9.8815e-05	-1.1667e-05	1.3128e-05	-3.527e-05	-9.6995e-05	0.000519	0.00024	0.000168	0.000304	-0.00103	-0.00422	-0.00573	-0.00696	-0.00931	-0.01258	-0.01553	-0.0138	-0.0094	-0.00374	0.00109	0.00339	0.00424	0.00327	0.00236	0.00141	0.000832	0.00111	0.000886	0.000676	0.000708	0.000158	0.000703	0.000521	-5.288e-05	0.000148	2.1385e-05	-3.6957e-05	0.000212
	0.000139	0.00647	0.00352	0.00105	-7.0687e-06	-0.000253	-6.0184e-05	-0.000353	-0.000247	0.000533	0.000136	-8.1667e-05	0.000326	-0.00114	-0.00429	-0.00585	-0.00702	-0.0094	-0.01267	-0.0151	-0.014	-0.00938	-0.00391	0.00103	0.00374	0.00374	0.00356	0.00241	0.0018	0.000964	0.000907	0.00087	0.000903	0.000681	0.000506	0.000465	0.000315	0.000248	0.000252	0.000105	0.000185	-8.5426e-05
	0.000141	0.00635	0.00332	0.00116	-0.000116	-0.00023	-0.000194	-0.000553	0.000247	0.000557	2.2651e-05	3.2776e-06	0.000235	-0.00118	-0.00482	-0.00542	-0.00711	-0.0091	-0.01236	-0.01547	-0.01387	-0.00974	-0.00377	0.000729	0.00346	0.00404	0.00351	0.00243	0.00178	0.00118	0.0012	0.000718	0.000688	0.00068	0.000495	0.000477	0.000204	-0.000309	-2.2637e-05	0.000237	0.000252	0.00044
	0.000143	0.00623	0.00349	0.00142	-0.000136	-0.00026	-0.000377	-0.000511	3.7028e-05	0.00045	0.000303	-0.000133	0.000172	-0.00118	-0.00444	-0.00559	-0.00699	-0.00923	-0.01265	-0.0153	-0.014	-0.00947	-0.00384	0.00112	0.00368	0.00406	0.0033	0.00225	0.00173	0.0011	0.00126	0.000483	0.00062	0.000947	0.000408	0.000552	0.00028	-0.00027	-0.00011	4.1039e-05	0.000149	-0.00026
	0.000144	0.00636	0.00348	0.000894	4.3087e-05	0.000101	5.9634e-05	-0.000269	0.000243	0.000563	0.000211	-0.000289	0.00039	-0.00125	-0.0043	-0.00597	-0.00696	-0.00907	-0.01259	-0.01528	-0.01396	-0.00888	-0.00374	0.00117	0.00344	0.00406	0.00374	0.00214	0.00151	0.000728	0.000674	0.000628	0.000385	0.000592	0.000305	0.000737	-7.7022e-06	0.000343	-0.000318	8.6986e-05	-0.000405	-0.000243
	0.000146	0.00633	0.00344	0.00109	4.4271e-05	-7.9135e-05	-0.000367	-0.000382	0.000339	0.000537	0.000282	-7.5997e-05	0.000156	-0.00115	-0.00451	-0.0055	-0.00672	-0.00892	-0.01282	-0.01536	-0.01381	-0.00936	-0.00377	0.000662	0.00364	0.00366	0.00332	0.00234	0.00178	0.0015	0.00105	0.000484	0.000891	0.000651	0.000373	7.4607e-05	0.000506	0.000179	-2.1291e-05	-4.3074e-05	0.000187	0.000206
	0.000147	0.00637	0.0031	0.00109	7.6188e-05	-0.000112	-0.000412	-0.000246	0.000159	0.000531	-2.133e-05	-0.000476	0.000564	-0.00113	-0.0046	-0.00566	-0.00699	-0.00921	-0.01266	-0.01505	-0.01403	-0.00927	-0.00384	0.000886	0.00349	0.00381	0.00355	0.00254	0.00144	0.00129	0.00108	0.00063	0.000496	0.000907	0.0005	0.000183	0.000311	5.9713e-05	5.1313e-05	0.000109	4.9007e-05	5.078e-05
	0.000149	0.00641	0.00335	0.00119	2.2911e-06	-0.000146	-0.000223	-0.000549	0.000167	0.000326	0.00023	-0.000244	0.000301	-0.00095	-0.00462	-0.0058	-0.00708	-0.00933	-0.01268	-0.01548	-0.01388	-0.00924	-0.00348	0.0012	0.0034	0.0038	0.00349	0.00213	0.0014	0.00134	0.00117	0.000857	0.000408	0.000887	0.000362	0.000328	0.000447	-0.000118	0.000172	-8.0487e-05	0.000334	-0.000122
	0.000151	0.00621	0.00358	0.000988	1.0503e-05	0.000145	-7.0886e-05	-0.000612	0.00019	0.000564	4.2499e-05	-0.00022	0.000323	-0.00173	-0.00466	-0.00577	-0.00704	-0.00931	-0.01239	-0.01507	-0.01388	-0.0091	-0.00364	0.000714	0.00337	0.0038	0.00341	0.00228	0.00181	0.00095	0.000839	0.000623	0.000665	0.000676	0.000423	0.00071	0.00048	-0.000212	3.4439e-05	0.000189	-0.000159	-0.000129
	0.000152	0.00675	0.0035	0.00103	0.000159	-6.3031e-05	-0.000312	-0.000242	-1.3272e-05	0.000258	3.7586e-05	-0.000209	0.00031	-0.00138	-0.00441	-0.00568	-0.0072	-0.0091	-0.01247	-0.01502	-0.01384	-0.00922	-0.00402	0.001	0.00327	0.00416	0.00384	0.00267	0.00169	0.00124	0.00121	0.000623	0.000383	0.000634	0.000794	0.000705	0.000664	1.102e-05	-0.000118	0.000344	9.7356e-05	5.5214e-05
	0.000154	0.00661	0.00301	0.00125	-0.000204	-2.3452e-05	0.000139	-0.000449	0.000163	0.000528	1.5422e-05	-0.000676	0.00016	-0.0011	-0.00448	-0.00551	-0.00685	-0.00931	-0.01285	-0.01506	-0.01384	-0.00932	-0.00356	0.00115	0.00332	0.0039	0.00337	0.0022	0.00138	0.00122	0.000976	0.000419	0.000768	0.000718	0.000443	0.000548	0.000487	0.00044	-0.000167	5.9677e-05	-6.4423e-05	9.0403e-05
	0.000155	0.00612	0.00339	0.00113	0.000109	-9.8902e-05	-0.000147	-0.000403	0.000184	0.000538	0.000186	-0.000377	5.1028e-05	-0.000954	-0.00445	-0.00579	-0.00676	-0.009	-0.01267	-0.01512	-0.01383	-0.00947	-0.00345	0.000911	0.00339	0.00388	0.00334	0.00195	0.00101	0.00117	0.000723	0.00084	0.000694	0.00082	0.000471	0.000567	0.000419	9.347e-05	-0.000211	0.000207	0.000262	-8.2176e-05
	0.000157	0.00612	0.00313	0.00136	4.3338e-05	-0.000357	-0.000442	-0.000514	0.000526	0.000426	3.8254e-05	-0.000389	0.000465	-0.0016	-0.0044	-0.00581	-0.0069	-0.00911	-0.01305	-0.01564	-0.01371	-0.00908	-0.00352	0.00114	0.00357	0.00405	0.00372	0.00229	0.00159	0.00117	0.000755	0.000931	0.000477	0.000589	0.000487	3.3511e-05	0.000291	0.000259	-0.000429	0.00041	0.000248	0.000352
	0.000159	0.00645	0.00334	0.00128	0.000299	-0.000223	9.3232e-06	-0.000444	0.00045	0.000424	0.000308	-0.000286	0.000537	-0.00144	-0.0044	-0.00567	-0.00683	-0.0095	-0.01267	-0.01506	-0.01373	-0.00935	-0.00403	0.000864	0.00376	0.00411	0.00303	0.00265	0.0013	0.00153	0.00121	0.000557	0.000762	0.000927	0.00044	0.00067	0.000349	-5.7953e-06	-8.5174e-05	2.0893e-05	0.000256	-0.000203
	0.00016	0.00598	0.00357	0.00105	1.2502e-06	0.000151	4.0429e-05	-0.000313	0.000372	0.000603	-8.4595e-05	-0.000427	0.00047	-0.00124	-0.00449	-0.00566	-0.00714	-0.00915	-0.01246	-0.01527	-0.01397	-0.00943	-0.00366	0.0011	0.00328	0.00386	0.00353	0.00224	0.00177	0.00103	0.00103	0.000591	0.000711	0.0011	0.000482	0.000763	0.000611	0.000265	-1.8365e-05	0.000377	4.0743e-05	-8.3366e-05
	0.000162	0.00616	0.00343	0.000686	0.000135	1.5799e-06	-0.000127	-0.000517	-1.7595e-05	0.000337	0.000181	-5.5057e-05	-0.000159	-0.00132	-0.00437	-0.00584	-0.00701	-0.00967	-0.01257	-0.01528	-0.01356	-0.00938	-0.00354	0.000767	0.00344	0.00378	0.00323	0.00233	0.0016	0.00111	0.000777	0.00067	0.000814	0.000745	0.000845	0.000575	0.000527	-0.000131	0.000116	0.000166	-9.3197e-05	-0.000149
	0.000163	0.00628	0.00321	0.00145	0.000117	6.1815e-05	-0.000103	-0.000451	0.000248	0.000667	0.00028	-0.000261	8.5995e-05	-0.001	-0.00444	-0.00562	-0.00701	-0.00927	-0.01263	-0.01501	-0.01381	-0.00919	-0.00355	0.00126	0.0037	0.00411	0.00308	0.00239	0.00172	0.000922	0.000952	0.000785	0.000743	0.000644	0.000299	0.000787	0.000522	-0.000225	-2.3937e-05	-6.4115e-05	-6.8467e-05	-0.000203
	0.000165	0.00667	0.0038	0.000962	-0.000216	0.000261	-0.000226	-0.000516	3.0096e-05	0.000156	-9.6005e-05	-0.000321	0.000303	-0.00133	-0.00451	-0.00571	-0.00672	-0.00915	-0.01243	-0.01508	-0.01349	-0.0091	-0.00356	0.000991	0.00376	0.00366	0.00344	0.00225	0.00175	0.001	0.0012	0.000528	0.000643	0.000541	0.000478	0.00063	0.000173	6.0119e-05	-8.0591e-05	0.000265	-5.1348e-05	-0.000127
	0.000167	0.00636	0.0032	0.000779	0.000197	0.000169	-0.000155	-0.000276	0.000198	0.000313	4.4812e-05	-0.000509	0.000194	-0.00139	-0.00433	-0.0059	-0.00675	-0.00922	-0.01253	-0.0151	-0.0137	-0.0091	-0.00366	0.000945	0.00359	0.00403	0.00342	0.00214	0.00195	0.00104	0.00105	0.000397	0.000323	0.00102	0.000556	0.000365	0.000302	0.000137	-0.000339	-4.9201e-05	0.000323	-0.000462
	0.000168	0.00675	0.00326	0.00106	-5.0581e-05	-0.000172	0.000226	-0.000662	0.000157	0.000565	0.000209	-0.000585	-3.3464e-05	-0.0017	-0.00487	-0.00611	-0.00704	-0.00923	-0.01265	-0.01503	-0.01387	-0.00907	-0.00352	0.00114	0.00334	0.00391	0.0034	0.0026	0.00186	0.00117	0.000815	0.000902	0.00064	0.000331	0.000602	0.000354	0.000182	-3.709e-05	-4.9216e-07	-0.000239	2.6893e-05	-0.000165
	0.00017	0.00646	0.00315	0.000977	-4.0218e-05	-0.000387	0.000147	-0.000144	0.000506	0.000465	-6.3422e-05	2.7617e-05	9.6598e-05	-0.00124	-0.00486	-0.00566	-0.00692	-0.00937	-0.01283	-0.01489	-0.01381	-0.00911	-0.00375	0.00112	0.00351	0.00383	0.00346	0.00268	0.00166	0.00149	0.000854	0.000663	0.000716	0.000335	0.000448	0.000503	0.000302	0.000238	-0.000156	0.000201	0.000192	-7.1008e-05
	0.000171	0.00651	0.00344	0.0011	0.000191	6.3073e-05	3.0248e-05	-0.000746	0.000537	0.000505	-9.2698e-05	-0.000425	-0.000238	-0.00149	-0.0046	-0.00595	-0.00676	-0.00936	-0.01248	-0.01522	-0.01387	-0.00928	-0.00338	0.00121	0.00348	0.00394	0.00353	0.00233	0.00165	0.00123	0.000728	0.000619	0.000798	0.000604	0.00025	0.000572	0.000633	7.2514e-05	-0.00025	0.000411	-2.0986e-05	-0.000459
	0.000173	0.00667	0.00357	0.000801	-0.000157	-0.000236	-0.000189	-0.000338	-8.4021e-05	0.000464	0.000258	-0.000484	-4.1423e-05	-0.00121	-0.00439	-0.00597	-0.0069	-0.00917	-0.01285	-0.01541	-0.01362	-0.00918	-0.00335	0.000991	0.00343	0.00411	0.00364	0.00251	0.00175	0.000974	0.00065	0.00101	0.000382	0.000468	0.00051	0.000412	0.000228	5.608e-05	3.9887e-05	0.000237	-0.000108	-7.5168e-05
	0.000175	0.00656	0.00314	0.000729	0.000221	5.8787e-05	-0.000121	-0.000434	0.000203	0.000248	0.000124	-0.000398	-5.324e-05	-0.00158	-0.00473	-0.00614	-0.00673	-0.00937	-0.01253	-0.01522	-0.01372	-0.00942	-0.00377	0.00114	0.00369	0.00433	0.00343	0.00253	0.00144	0.00109	0.000981	0.000811	0.00064	0.000347	0.000544	0.000499	0.000504	0.000103	-0.000303	0.000243	0.000132	-0.000308
	0.000176	0.00639	0.00327	0.000961	-8.516e-05	0.000184	-0.000264	-0.000548	0.000208	0.000364	-4.1876e-05	-0.000675	0.000173	-0.00129	-0.00472	-0.00583	-0.00711	-0.00897	-0.01257	-0.01509	-0.01368	-0.00948	-0.0038	0.00125	0.00391	0.00396	0.00359	0.00232	0.0013	0.00141	0.00118	0.000642	0.000868	0.00082	0.000621	0.000324	-2.081e-05	0.000268	7.2835e-05	0.000103	0.00025	5.9555e-05
	0.000178	0.00631	0.00357	0.00097	0.000309	0.000215	-0.000112	-0.000376	0.000153	0.000281	-0.000369	-0.00036	-5.2583e-05	-0.0012	-0.00477	-0.00608	-0.00718	-0.00917	-0.01281	-0.01527	-0.01353	-0.00917	-0.00348	0.00113	0.0038	0.00406	0.00358	0.00251	0.0015	0.000992	0.000845	0.000561	0.00069	0.000786	0.000287	7.1884e-05	8.7157e-06	7.3469e-05	-0.000309	-2.9359e-05	-0.000133	0.000199
	0.000179	0.00652	0.00344	0.00132	0.000275	-0.000208	-0.000226	-0.000509	8.566e-05	0.000576	0.000179	-0.000278	0.000321	-0.00128	-0.00498	-0.00595	-0.00682	-0.00926	-0.01268	-0.01503	-0.01369	-0.00922	-0.00384	0.00145	0.00323	0.00399	0.00324	0.00242	0.00143	0.00138	0.000736	0.000943	0.00101	0.000184	0.000584	0.00052	0.000359	-0.000205	0.000171	0.000371	0.000253	0.000131
	0.000313	0.00658	0.00386	0.00157	0.000214	0.000525	0.000146	-0.000423	0.000261	0.00034	-0.000216	-0.000888	-0.000455	-0.00193	-0.00526	-0.00642	-0.00744	-0.00973	-0.01271	-0.01478	-0.01359	-0.00877	-0.00325	0.00181	0.00413	0.00453	0.00395	0.00271	0.00195	0.00127	0.00116	0.000946	0.000685	0.000817	0.000306	0.0004	0.000243	0.000299	9.5276e-05	0.000527	-0.0001	-1.877e-06
	0.000625	0.00673	0.00416	0.00129	0.000502	0.000525	0.000146	-0.00059	9.8433e-05	0.000189	-0.00051	-0.00137	-0.00113	-0.00271	-0.00575	-0.00673	-0.00809	-0.01021	-0.01316	-0.01494	-0.01314	-0.00848	-0.00268	0.00223	0.0047	0.00515	0.00426	0.0035	0.00244	0.00158	0.00132	0.00111	0.000844	0.000817	0.000634	0.000564	0.000243	0.000134	0.000252	0.000209	-0.000256	-0.000169
	0.000937	0.00689	0.00416	0.00157	0.000646	0.000376	0.000146	-0.00059	-6.4254e-05	3.7939e-05	-0.000952	-0.00168	-0.00146	-0.00287	-0.00625	-0.00719	-0.00858	-0.01069	-0.01301	-0.0151	-0.01314	-0.00803	-0.00196	0.0028	0.00543	0.00561	0.00489	0.00397	0.00261	0.00204	0.00148	0.00127	0.001	0.000986	0.00047	0.000564	0.000413	-3.171e-05	0.000252	-0.000109	-0.0001	-1.877e-06
	0.00125	0.00689	0.00431	0.00143	0.000646	0.000226	0.000308	-0.00059	-6.4254e-05	-0.000264	-0.0011	-0.00168	-0.0018	-0.00318	-0.00641	-0.00749	-0.00858	-0.01069	-0.01316	-0.0151	-0.01269	-0.00759	-0.00168	0.00336	0.006	0.00624	0.00536	0.00397	0.00294	0.0022	0.00164	0.00127	0.00148	0.000986	0.000634	0.0004	0.000413	-3.171e-05	0.000252	-0.000109	-0.000256	0.000165
	0.00156	0.00705	0.00431	0.00157	0.000646	0.000376	0.000471	-0.000423	-0.000227	3.7939e-05	-0.0011	-0.002	-0.00163	-0.0038	-0.00691	-0.00765	-0.0089	-0.01101	-0.01332	-0.0151	-0.01254	-0.00729	-0.00125	0.00378	0.00658	0.00686	0.00583	0.00444	0.00343	0.00267	0.00196	0.00176	0.00148	0.00116	0.000797	0.000564	0.000582	-3.171e-05	-6.1707e-05	-0.000109	5.6081e-05	-1.877e-06
	0.00187	0.00705	0.00431	0.00172	0.000502	0.000376	0.000146	-0.00059	-0.000227	-0.000264	-0.000952	-0.002	-0.00197	-0.00365	-0.00724	-0.00795	-0.0089	-0.01117	-0.01347	-0.01494	-0.01239	-0.00699	-0.000957	0.0042	0.00687	0.00733	0.0063	0.00491	0.0036	0.00267	0.00212	0.00192	0.00148	0.000817	0.000634	0.0004	0.000582	0.000299	-6.1707e-05	0.000209	-0.0001	0.000165
	0.00219	0.00689	0.00431	0.00143	0.000502	0.000376	0.000146	-0.00059	-0.000227	-0.000264	-0.00139	-0.00232	-0.00231	-0.00411	-0.00724	-0.00795	-0.0089	-0.01117	-0.01332	-0.0151	-0.01239	-0.00684	-0.000526	0.00449	0.00716	0.00748	0.00646	0.00507	0.0036	0.00267	0.00228	0.00192	0.00148	0.000986	0.000797	0.000564	0.000582	0.000299	9.5276e-05	0.000209	0.000212	0.000332
	0.0025	0.00689	0.00416	0.00143	0.000358	7.7066e-05	0.000146	-0.00059	-0.000227	-0.000264	-0.00139	-0.00247	-0.00247	-0.00427	-0.00741	-0.0078	-0.00922	-0.01117	-0.01362	-0.01494	-0.01224	-0.00654	-0.000526	0.00463	0.00759	0.00795	0.00709	0.00522	0.00393	0.00282	0.00243	0.00192	0.00148	0.000986	0.000961	0.000564	0.000751	0.000464	9.5276e-05	0.000368	0.000212	-1.877e-06
	0.00281	0.00705	0.00431	0.00157	0.000358	7.7066e-05	0.000146	-0.000756	-0.000227	-0.000716	-0.00154	-0.00263	-0.00264	-0.00458	-0.00757	-0.00826	-0.00906	-0.01149	-0.01377	-0.0151	-0.01209	-0.00669	-0.000237	0.00491	0.00774	0.00795	0.0074	0.00538	0.00409	0.00298	0.00275	0.00192	0.00148	0.00132	0.000797	0.000728	0.000751	0.000299	-6.1707e-05	0.000368	0.000212	-1.877e-06
	0.00313	0.00658	0.00431	0.00157	0.000502	-0.000221	-0.00018	-0.000756	-0.000552	-0.000867	-0.00169	-0.00263	-0.00281	-0.00427	-0.00757	-0.00856	-0.00938	-0.01133	-0.01377	-0.01494	-0.01224	-0.00669	-9.3341e-05	0.00519	0.00788	0.00842	0.00772	0.00554	0.00443	0.00313	0.00259	0.00209	0.00148	0.00116	0.000961	0.000728	0.000582	0.000464	-6.1707e-05	0.000209	-0.0001	-0.000169
	0.00344	0.00673	0.00446	0.00157	0.000502	7.7066e-05	-0.00018	-0.000922	-0.000714	-0.000716	-0.00183	-0.00279	-0.00298	-0.00443	-0.00774	-0.00856	-0.00971	-0.01165	-0.01392	-0.01478	-0.01239	-0.00654	5.0823e-05	0.00519	0.00803	0.00858	0.00756	0.00601	0.00426	0.00329	0.00259	0.00192	0.00164	0.00132	0.000797	0.000728	0.000582	0.000299	-6.1707e-05	0.000209	5.6081e-05	-1.877e-06
	0.00375	0.00673	0.00446	0.00143	0.000502	-7.2202e-05	-0.000342	-0.00059	-0.000552	-0.000716	-0.00183	-0.00279	-0.00314	-0.00458	-0.00774	-0.00856	-0.00954	-0.01165	-0.01392	-0.01494	-0.01193	-0.00654	0.000195	0.00562	0.00847	0.00889	0.00788	0.00586	0.00443	0.00344	0.00259	0.00209	0.00148	0.00132	0.000961	0.000728	0.000413	0.000299	9.5276e-05	-0.000109	5.6081e-05	-1.877e-06
	0.00406	0.00689	0.00416	0.00157	0.000502	-7.2202e-05	-0.00018	-0.00059	-0.000877	-0.000716	-0.00198	-0.00295	-0.00314	-0.00489	-0.0079	-0.00856	-0.00971	-0.01165	-0.01392	-0.01494	-0.01224	-0.00625	0.000339	0.00562	0.00876	0.00889	0.00788	0.00601	0.00459	0.00344	0.00259	0.00209	0.0018	0.00132	0.00113	0.000728	0.000413	0.000299	9.5276e-05	4.9792e-05	5.6081e-05	-0.000169
	0.00438	0.00705	0.00446	0.00143	0.000214	0.000226	-0.00018	-0.00059	-0.000552	-0.000716	-0.00198	-0.00279	-0.00331	-0.00505	-0.00823	-0.00887	-0.00987	-0.01165	-0.01407	-0.01494	-0.01193	-0.0061	0.000484	0.00576	0.0089	0.00905	0.00835	0.00633	0.00476	0.0036	0.00275	0.00225	0.0018	0.00149	0.00129	0.000728	0.000413	0.000464	-6.1707e-05	4.9792e-05	5.6081e-05	-0.000335
	0.00469	0.00689	0.00401	0.00172	0.000358	7.7066e-05	-0.00018	-0.00059	-0.000552	-0.000867	-0.00213	-0.00295	-0.00314	-0.00489	-0.00806	-0.00887	-0.00987	-0.01149	-0.01377	-0.0151	-0.01193	-0.00625	0.000628	0.00604	0.00919	0.00936	0.00851	0.00633	0.00492	0.00391	0.00291	0.00225	0.00196	0.00149	0.00113	0.000728	0.000413	0.000464	0.000252	0.000209	0.000212	-1.877e-06
	0.005	0.00689	0.00431	0.00172	0.000358	7.7066e-05	-0.000342	-0.000756	-0.000552	-0.000867	-0.00227	-0.00311	-0.00331	-0.00489	-0.00823	-0.00902	-0.00987	-0.01181	-0.01407	-0.01525	-0.01193	-0.0061	0.000772	0.00619	0.00934	0.00936	0.00882	0.00664	0.00476	0.00391	0.00275	0.00225	0.00164	0.00132	0.000961	0.00106	0.000751	0.000299	0.000252	0.000209	0.000212	-0.000335
	0.00531	0.00689	0.00416	0.00157	0.000214	-0.000221	-0.000342	-0.000756	-0.000714	-0.000867	-0.00227	-0.00311	-0.00331	-0.00505	-0.00839	-0.00902	-0.01003	-0.01181	-0.01377	-0.01525	-0.01179	-0.00595	0.000917	0.00647	0.00949	0.00936	0.00866	0.00664	0.00509	0.00391	0.00307	0.00225	0.00164	0.00132	0.00129	0.000892	0.000582	0.000299	0.000409	0.000209	5.6081e-05	-0.000169
	0.00562	0.00673	0.00416	0.00143	0.000502	0.000226	-1.6978e-05	-0.000756	-0.000714	-0.000867	-0.00213	-0.00343	-0.00348	-0.0052	-0.00839	-0.00918	-0.00987	-0.01181	-0.01407	-0.0151	-0.01179	-0.0058	0.00106	0.00675	0.00963	0.00952	0.00914	0.0068	0.00526	0.00422	0.00307	0.00225	0.00164	0.00166	0.00145	0.000892	0.000751	0.000134	0.000409	4.9792e-05	0.000369	-1.877e-06
	0.00594	0.00673	0.00416	0.00157	0.000358	7.7066e-05	-0.00018	-0.000756	-0.000877	-0.000867	-0.00213	-0.00327	-0.00331	-0.00536	-0.00839	-0.00918	-0.01003	-0.01165	-0.01407	-0.01494	-0.01179	-0.00565	0.00106	0.00675	0.00949	0.00967	0.00898	0.00712	0.00526	0.00407	0.00291	0.00241	0.0018	0.00166	0.00129	0.00122	0.000751	0.000299	0.000252	-0.000109	0.000369	-0.000169
	0.00625	0.00658	0.00401	0.00129	0.000502	7.7066e-05	-0.00018	-0.00059	-0.000552	-0.000716	-0.00227	-0.00343	-0.00348	-0.0052	-0.00839	-0.00933	-0.01019	-0.01165	-0.01422	-0.0151	-0.01163	-0.00565	0.00121	0.00675	0.00992	0.00999	0.00914	0.00728	0.00559	0.00438	0.00323	0.00241	0.0018	0.00149	0.00145	0.000892	0.000582	0.000464	9.5276e-05	-0.000109	5.6081e-05	0.000165
	0.00656	0.00689	0.00416	0.00143	0.000502	0.000226	-1.6978e-05	-0.00059	-0.000714	-0.000867	-0.00227	-0.00343	-0.00331	-0.00551	-0.00856	-0.00948	-0.01019	-0.01165	-0.01422	-0.01478	-0.01179	-0.00535	0.0015	0.0069	0.01007	0.00999	0.00945	0.00712	0.00559	0.00438	0.00307	0.00241	0.00212	0.00166	0.00145	0.00106	0.000413	0.000299	9.5276e-05	-0.000109	5.6081e-05	0.000165
	0.00688	0.00689	0.00386	0.00157	0.000358	0.000226	-1.6978e-05	-0.00059	-0.000552	-0.000716	-0.00257	-0.00327	-0.00365	-0.00551	-0.00872	-0.00948	-0.01019	-0.01181	-0.01437	-0.01478	-0.01163	-0.00565	0.00135	0.00718	0.01007	0.0103	0.00945	0.00728	0.00575	0.00422	0.00323	0.00209	0.00196	0.00166	0.00145	0.000728	0.000413	0.000464	9.5276e-05	4.9792e-05	5.6081e-05	-1.877e-06
	0.00719	0.00689	0.00416	0.00143	0.000358	0.000226	-1.6978e-05	-0.000756	-0.000714	-0.000867	-0.00242	-0.00327	-0.00348	-0.00551	-0.00889	-0.00933	-0.01035	-0.01212	-0.01422	-0.01494	-0.01148	-0.00535	0.00135	0.00732	0.01021	0.01046	0.00961	0.00743	0.00592	0.00438	0.00307	0.00241	0.00196	0.00166	0.00113	0.000728	0.000582	0.000299	0.000252	4.9792e-05	5.6081e-05	0.000165
	0.0075	0.00689	0.00416	0.00157	7.001e-05	0.000226	-0.00018	-0.000756	-0.000714	-0.00102	-0.00227	-0.00327	-0.00365	-0.00551	-0.00872	-0.00948	-0.01067	-0.01197	-0.01422	-0.01494	-0.01163	-0.00535	0.00164	0.00732	0.01036	0.01061	0.00961	0.00759	0.00575	0.00438	0.00323	0.00241	0.00196	0.00149	0.00129	0.000728	0.000751	0.000464	0.000252	4.9792e-05	5.6081e-05	0.000165
	0.00781	0.00689	0.00401	0.00143	0.000214	0.000525	-0.000505	-0.000922	-0.000877	-0.00102	-0.00242	-0.00343	-0.00398	-0.00567	-0.00872	-0.00979	-0.01051	-0.01212	-0.01437	-0.01494	-0.01148	-0.00535	0.0015	0.00775	0.01036	0.01077	0.00961	0.00775	0.00592	0.00438	0.00339	0.00241	0.00196	0.00149	0.00129	0.00106	0.000413	0.000299	0.000409	4.9792e-05	5.6081e-05	-1.877e-06
	0.00813	0.00658	0.00401	0.00172	0.000214	0.000525	-0.000505	-0.000756	-0.000877	-0.00117	-0.00213	-0.00358	-0.00381	-0.00582	-0.00889	-0.00948	-0.01083	-0.01228	-0.01407	-0.01494	-0.01133	-0.00535	0.00164	0.00775	0.01065	0.01061	0.00977	0.00775	0.00609	0.00407	0.00307	0.00209	0.00212	0.00149	0.00113	0.000892	0.000582	0.000299	0.000409	0.000209	5.6081e-05	-1.877e-06
	0.00844	0.00721	0.00401	0.00143	0.000502	7.7066e-05	-0.000342	-0.00109	-0.000877	-0.00117	-0.00242	-0.00374	-0.00381	-0.00582	-0.00889	-0.00963	-0.01083	-0.01212	-0.01437	-0.0151	-0.01163	-0.0055	0.00193	0.00775	0.01051	0.01124	0.00977	0.00775	0.00609	0.00438	0.00355	0.00241	0.00212	0.00149	0.00129	0.00106	0.000582	0.000299	0.000252	4.9792e-05	0.000212	-1.877e-06
	0.00875	0.00705	0.00416	0.00129	0.000358	7.7066e-05	-1.6978e-05	-0.000922	-0.00104	-0.00117	-0.00213	-0.00374	-0.00381	-0.00582	-0.00889	-0.00994	-0.01083	-0.01212	-0.01453	-0.01494	-0.01163	-0.00535	0.00193	0.00775	0.01065	0.01124	0.00977	0.00775	0.00625	0.00438	0.00339	0.00225	0.00212	0.00183	0.00113	0.000728	0.000413	0.000299	0.000252	0.000209	0.000212	-1.877e-06
	0.00906	0.00705	0.00416	0.00114	0.000502	-7.2202e-05	-1.6978e-05	-0.000756	-0.00104	-0.00132	-0.00242	-0.0039	-0.00398	-0.00582	-0.00905	-0.00979	-0.01115	-0.01228	-0.01468	-0.01494	-0.01148	-0.00535	0.00207	0.00789	0.01094	0.01124	0.00993	0.00791	0.00609	0.00438	0.00339	0.00274	0.0018	0.00149	0.00113	0.000892	0.000243	0.000464	9.5276e-05	4.9792e-05	5.6081e-05	0.000165
	0.00937	0.00705	0.00431	0.00129	0.000214	0.000226	-0.00018	-0.000922	-0.000877	-0.00132	-0.00242	-0.00358	-0.00398	-0.00567	-0.00922	-0.01009	-0.01099	-0.0126	-0.01468	-0.01478	-0.01148	-0.00535	0.00193	0.00818	0.01109	0.0114	0.00993	0.00791	0.00609	0.00454	0.00339	0.00274	0.00212	0.00183	0.000961	0.00106	0.000582	0.000299	-6.1707e-05	0.000209	-0.0001	-1.877e-06
	0.00969	0.00673	0.00416	0.00143	0.000214	0.000226	-0.00018	-0.00109	-0.000714	-0.00132	-0.00286	-0.00358	-0.00415	-0.00598	-0.00922	-0.00979	-0.01099	-0.0126	-0.01422	-0.01478	-0.01148	-0.00505	0.00193	0.00818	0.01109	0.01109	0.01009	0.00791	0.00592	0.00454	0.00339	0.00274	0.00212	0.00166	0.000961	0.000728	0.000582	0.000464	0.000252	4.9792e-05	-0.000256	0.000165
	0.01	0.00673	0.00431	0.00143	0.000214	0.000226	-0.000342	-0.00126	-0.00104	-0.00132	-0.00257	-0.00358	-0.00398	-0.00598	-0.00954	-0.00994	-0.01099	-0.0126	-0.01422	-0.01478	-0.01133	-0.0049	0.00222	0.00832	0.01124	0.0114	0.01009	0.00807	0.00659	0.00469	0.00339	0.00274	0.00212	0.00166	0.00113	0.000892	0.000921	0.000464	0.000252	4.9792e-05	-0.0001	-1.877e-06
	0.01031	0.00689	0.00431	0.00143	0.000358	0.000226	-0.00018	-0.00126	-0.000552	-0.00132	-0.00257	-0.00358	-0.00415	-0.00613	-0.00938	-0.00994	-0.01115	-0.0126	-0.01437	-0.01463	-0.01148	-0.00505	0.00236	0.00832	0.01124	0.01156	0.01025	0.00823	0.00642	0.00469	0.00355	0.0029	0.00212	0.00166	0.000961	0.00122	0.000582	0.000464	0.000409	4.9792e-05	0.000212	-0.000169
	0.01062	0.00673	0.00446	0.00129	0.000358	7.7066e-05	-0.00018	-0.00109	-0.000877	-0.00132	-0.00242	-0.00374	-0.00415	-0.00598	-0.00922	-0.00994	-0.01099	-0.0126	-0.01422	-0.01463	-0.01148	-0.00505	0.00265	0.00832	0.01124	0.0114	0.01025	0.00823	0.00625	0.00454	0.00371	0.0029	0.00228	0.00166	0.000961	0.00106	0.000751	0.000299	0.000409	0.000368	5.6081e-05	-0.000169
	0.01094	0.00689	0.00416	0.00129	0.000358	-7.2202e-05	-0.00018	-0.000922	-0.000877	-0.00117	-0.00242	-0.0039	-0.00415	-0.00613	-0.00922	-0.01009	-0.01131	-0.01276	-0.01437	-0.01478	-0.01133	-0.0052	0.00236	0.00846	0.01168	0.01172	0.01025	0.00838	0.00609	0.00469	0.00387	0.0029	0.00228	0.00166	0.000961	0.000892	0.000413	0.000134	0.000409	4.9792e-05	5.6081e-05	0.000165
	0.01125	0.00673	0.00416	0.00129	0.000214	0.000226	-0.00018	-0.000922	-0.000714	-0.00132	-0.00242	-0.0039	-0.00415	-0.00613	-0.00922	-0.01009	-0.01131	-0.01276	-0.01437	-0.01494	-0.01133	-0.0049	0.00251	0.00832	0.01153	0.01172	0.01041	0.00807	0.00642	0.00469	0.00371	0.0029	0.00196	0.00183	0.000961	0.000728	0.000413	0.000134	0.000409	4.9792e-05	-0.000256	0.000332
	0.01156	0.00658	0.00431	0.00143	0.000214	-7.2202e-05	-0.00018	-0.000922	-0.00104	-0.00117	-0.00242	-0.00374	-0.00431	-0.00628	-0.00938	-0.01009	-0.01131	-0.01244	-0.01437	-0.01494	-0.01118	-0.0049	0.00251	0.00846	0.01168	0.01172	0.01056	0.00823	0.00642	0.00469	0.00387	0.0029	0.00228	0.00132	0.00113	0.00106	0.000413	0.000299	0.000252	-0.000109	-0.0001	0.000165
	0.01188	0.00673	0.00401	0.00143	7.001e-05	-7.2202e-05	-0.000342	-0.00126	-0.00104	-0.00102	-0.00257	-0.00374	-0.00431	-0.00613	-0.00938	-0.0104	-0.01115	-0.0126	-0.01422	-0.01478	-0.01133	-0.00505	0.00236	0.00832	0.01168	0.01187	0.01041	0.00854	0.00642	0.005	0.00355	0.00274	0.00196	0.00166	0.000961	0.000892	0.000582	0.000134	-6.1707e-05	-0.000109	-0.0001	0.000332
	0.01219	0.00673	0.00431	0.00129	0.000214	7.7066e-05	-0.00018	-0.00126	-0.0012	-0.00132	-0.00242	-0.0039	-0.00415	-0.00628	-0.00905	-0.01024	-0.01099	-0.0126	-0.01437	-0.01478	-0.01118	-0.0049	0.00251	0.00846	0.01153	0.01203	0.01056	0.00854	0.00625	0.005	0.00371	0.0029	0.00212	0.00149	0.000961	0.000892	0.000582	0.000299	9.5276e-05	-0.000109	0.000212	0.000165
	0.0125	0.00642	0.00431	0.00143	7.001e-05	-0.000221	-0.000342	-0.00109	-0.00104	-0.00117	-0.00271	-0.0039	-0.00465	-0.00628	-0.00922	-0.01009	-0.01099	-0.0126	-0.01453	-0.01463	-0.01118	-0.0049	0.00251	0.0086	0.01168	0.01187	0.01056	0.00854	0.00642	0.005	0.00387	0.0029	0.00228	0.00166	0.00113	0.000892	0.000751	0.000299	-6.1707e-05	0.000209	0.000212	-0.000169
	0.01281	0.00642	0.00431	0.00143	0.000214	-0.000371	-0.000342	-0.000756	-0.00104	-0.00147	-0.00271	-0.0039	-0.00465	-0.00628	-0.00938	-0.01009	-0.01099	-0.0126	-0.01437	-0.01447	-0.01103	-0.0049	0.00251	0.0086	0.01197	0.01219	0.01072	0.0087	0.00642	0.005	0.00387	0.00306	0.00228	0.00166	0.00113	0.000728	0.000751	0.000464	9.5276e-05	0.000527	0.000212	-1.877e-06
	0.01313	0.00673	0.00446	0.00143	0.000214	-0.000371	-0.000342	-0.000922	-0.00104	-0.00162	-0.00257	-0.00374	-0.00431	-0.00644	-0.00922	-0.01024	-0.01083	-0.0126	-0.01437	-0.01463	-0.01103	-0.0046	0.0028	0.00875	0.01182	0.01219	0.01088	0.0087	0.00692	0.005	0.00403	0.00306	0.00228	0.00166	0.000961	0.000728	0.000582	0.000299	-6.1707e-05	0.000368	0.000212	-0.000335
	0.01344	0.00673	0.00431	0.00143	0.000358	-0.000371	-0.000342	-0.000922	-0.00104	-0.00147	-0.00271	-0.0039	-0.00448	-0.00644	-0.00938	-0.00994	-0.01115	-0.01276	-0.01453	-0.01478	-0.01103	-0.0046	0.0028	0.0086	0.01197	0.01219	0.01088	0.0087	0.00659	0.00516	0.00403	0.0029	0.00212	0.00166	0.00129	0.000728	0.000582	0.000464	-6.1707e-05	0.000368	5.6081e-05	-0.000169
	0.01375	0.00673	0.00431	0.00129	0.000358	-0.000371	-0.000505	-0.00109	-0.00104	-0.00132	-0.00286	-0.00406	-0.00465	-0.00644	-0.00938	-0.00994	-0.01099	-0.01276	-0.01422	-0.01494	-0.01103	-0.0046	0.0028	0.00875	0.01197	0.01219	0.01088	0.0087	0.00642	0.005	0.00387	0.0029	0.00228	0.00183	0.00145	0.000892	0.000413	0.000464	9.5276e-05	0.000209	-0.0001	-1.877e-06
	0.01406	0.00658	0.00431	0.00114	0.000358	-0.000371	-0.000505	-0.00109	-0.0012	-0.00132	-0.00271	-0.00422	-0.00465	-0.00644	-0.00938	-0.01009	-0.01099	-0.01276	-0.01422	-0.01478	-0.01103	-0.00445	0.0028	0.00889	0.01226	0.01235	0.0112	0.0087	0.00659	0.00516	0.00403	0.00274	0.00244	0.00166	0.00145	0.00106	0.000413	0.00063	9.5276e-05	4.9792e-05	5.6081e-05	-1.877e-06
	0.01437	0.00658	0.00431	0.00172	7.001e-05	-7.2202e-05	-0.00018	-0.00109	-0.00104	-0.00132	-0.00286	-0.00422	-0.00481	-0.00644	-0.00987	-0.01024	-0.01083	-0.01276	-0.01453	-0.01494	-0.01088	-0.0046	0.00294	0.00875	0.01211	0.0125	0.01104	0.00886	0.00659	0.00516	0.00403	0.00306	0.00244	0.00149	0.00145	0.000892	0.000413	0.000464	-6.1707e-05	4.9792e-05	5.6081e-05	-0.000169
	0.01469	0.00642	0.00386	0.00129	7.001e-05	-0.000371	-0.00083	-0.00109	-0.00104	-0.00147	-0.00271	-0.00406	-0.00448	-0.00613	-0.00987	-0.01055	-0.01083	-0.0126	-0.01437	-0.01478	-0.01118	-0.0046	0.00294	0.00875	0.01211	0.01235	0.01136	0.00886	0.00675	0.00516	0.00387	0.0029	0.00244	0.00166	0.00129	0.000892	0.000751	0.00063	9.5276e-05	4.9792e-05	0.000212	-1.877e-06
	0.015	0.00658	0.00401	0.00143	-7.3772e-05	-0.000371	-0.000667	-0.000922	-0.00104	-0.00147	-0.00286	-0.00422	-0.00481	-0.00644	-0.00987	-0.0104	-0.01115	-0.01244	-0.01453	-0.01494	-0.01118	-0.0046	0.00294	0.00889	0.01211	0.01219	0.0112	0.00902	0.00675	0.00516	0.00387	0.00274	0.00212	0.00149	0.00113	0.00106	0.000751	0.000464	9.5276e-05	4.9792e-05	0.000212	-0.000169
	0.01531	0.00658	0.00386	0.00129	7.001e-05	-0.00052	-0.000667	-0.00109	-0.0012	-0.00147	-0.003	-0.00422	-0.00448	-0.0066	-0.00987	-0.0104	-0.01083	-0.0126	-0.01453	-0.0151	-0.01118	-0.0043	0.00294	0.00889	0.01226	0.01235	0.01136	0.00918	0.00692	0.00532	0.00371	0.00274	0.00228	0.00183	0.00145	0.00106	0.000751	0.000464	9.5276e-05	0.000209	0.000212	-1.877e-06
	0.01563	0.00642	0.00386	0.00129	7.001e-05	-0.000221	-0.000505	-0.000922	-0.0012	-0.00162	-0.00286	-0.00406	-0.00431	-0.0066	-0.00954	-0.01024	-0.01099	-0.0126	-0.01453	-0.0151	-0.01088	-0.00445	0.00338	0.00903	0.01241	0.01235	0.01152	0.00918	0.00692	0.00532	0.00387	0.0029	0.00228	0.00183	0.00145	0.00106	0.000582	0.000464	0.000409	-0.000109	0.000212	-0.000502
	0.01594	0.00658	0.00386	0.00143	7.001e-05	-0.000221	-0.000505	-0.000922	-0.0012	-0.00147	-0.00286	-0.0039	-0.00448	-0.0066	-0.00971	-0.01055	-0.01099	-0.0126	-0.01453	-0.01494	-0.01103	-0.00445	0.00324	0.00917	0.01256	0.0125	0.01136	0.00934	0.00725	0.00532	0.00387	0.00306	0.00228	0.00183	0.00129	0.000728	0.000413	0.000464	0.000252	-0.000109	0.000212	-0.000169
	0.01625	0.00658	0.00401	0.00143	0.000214	-0.000371	-0.000342	-0.000922	-0.0012	-0.00147	-0.00286	-0.0039	-0.00431	-0.0066	-0.00971	-0.0104	-0.01115	-0.01276	-0.01453	-0.01494	-0.01088	-0.0046	0.00338	0.00932	0.0127	0.01235	0.01136	0.00918	0.00742	0.00516	0.00387	0.0029	0.00228	0.00166	0.00145	0.000892	0.000243	0.000299	0.000252	-0.000109	5.6081e-05	0.000165
	0.01656	0.00673	0.00386	0.00143	0.000358	-7.2202e-05	-0.000505	-0.00109	-0.00104	-0.00147	-0.003	-0.00406	-0.00448	-0.0066	-0.00987	-0.0104	-0.01115	-0.01276	-0.01437	-0.01494	-0.01103	-0.00415	0.00338	0.00946	0.01285	0.0125	0.01152	0.00918	0.00709	0.00547	0.00403	0.0029	0.00212	0.00166	0.00145	0.000564	0.000243	0.000299	9.5276e-05	4.9792e-05	5.6081e-05	0.000165
	0.01688	0.00673	0.00371	0.00157	0.000358	-0.00052	-0.00018	-0.00109	-0.0012	-0.00132	-0.00315	-0.00406	-0.00465	-0.00644	-0.01004	-0.0104	-0.01131	-0.01276	-0.01453	-0.01494	-0.01088	-0.0043	0.00309	0.0096	0.013	0.01266	0.01152	0.00902	0.00709	0.00532	0.00403	0.0029	0.00228	0.00166	0.00145	0.000892	0.000243	0.000464	9.5276e-05	-0.000268	5.6081e-05	-1.877e-06
	0.01719	0.00673	0.00386	0.00157	0.000214	-7.2202e-05	-0.000342	-0.00126	-0.00104	-0.00147	-0.00315	-0.0039	-0.00481	-0.00644	-0.00971	-0.0104	-0.01131	-0.01276	-0.01468	-0.01494	-0.01088	-0.004	0.00309	0.00946	0.01285	0.01282	0.01152	0.00902	0.00742	0.00532	0.00403	0.00306	0.00212	0.00183	0.00162	0.000728	0.000582	0.000134	9.5276e-05	4.9792e-05	5.6081e-05	-1.877e-06
	0.0175	0.00642	0.00386	0.00143	7.001e-05	7.7066e-05	-0.000342	-0.00109	-0.0012	-0.00147	-0.003	-0.0039	-0.00448	-0.00644	-0.00987	-0.0107	-0.01147	-0.0126	-0.01453	-0.01478	-0.01088	-0.00415	0.00338	0.0096	0.01285	0.01314	0.012	0.00918	0.00742	0.00547	0.00403	0.0029	0.00212	0.00166	0.00129	0.000892	0.000582	0.000299	-6.1707e-05	-0.000109	0.000369	-1.877e-06
	0.01797	0.00618	0.00408	0.00143	0.000358	-0.000147	-0.000342	-0.00101	-0.00136	-0.00147	-0.003	-0.00414	-0.00457	-0.0066	-0.00963	-0.01062	-0.01155	-0.01276	-0.0146	-0.01478	-0.01088	-0.00408	0.00324	0.00967	0.01285	0.01322	0.012	0.00926	0.00734	0.00524	0.00403	0.00298	0.00244	0.00192	0.00137	0.00106	0.000921	0.000299	0.000174	0.000209	5.6081e-05	-8.5283e-05
	0.01859	0.00658	0.00416	0.0015	0.000142	2.432e-06	-0.000342	-0.00109	-0.00128	-0.00154	-0.00293	-0.00406	-0.00465	-0.0066	-0.00971	-0.01055	-0.01147	-0.01276	-0.0146	-0.01478	-0.01088	-0.004	0.00352	0.00982	0.013	0.0133	0.01176	0.00958	0.00742	0.00547	0.00411	0.00323	0.00244	0.00183	0.00145	0.000974	0.000751	0.000299	0.000252	0.000209	0.000134	8.1561e-05
	0.01922	0.00666	0.00401	0.00136	7.001e-05	7.7066e-05	-0.000261	-0.00117	-0.0012	-0.00154	-0.00264	-0.00422	-0.00457	-0.00675	-0.00987	-0.0104	-0.0118	-0.01284	-0.0146	-0.01486	-0.01095	-0.00415	0.0036	0.00982	0.01314	0.0133	0.01184	0.00965	0.00742	0.00532	0.00419	0.00331	0.00236	0.00149	0.00145	0.000892	0.000582	0.000464	0.000409	0.000209	-2.2072e-05	0.000165
	0.01984	0.00658	0.00394	0.00136	0.000142	7.7092e-05	-0.000261	-0.00126	-0.0012	-0.0017	-0.00286	-0.00429	-0.00465	-0.0066	-0.01012	-0.01047	-0.0118	-0.013	-0.01445	-0.0147	-0.01088	-0.00408	0.00345	0.00996	0.01314	0.01322	0.012	0.0095	0.00742	0.00532	0.00395	0.00323	0.00236	0.00158	0.00129	0.00081	0.000667	0.000382	0.000252	0.000129	-0.0001	0.000165
	0.02047	0.00658	0.00408	0.00143	0.000142	2.432e-06	-0.000261	-0.00134	-0.00112	-0.0017	-0.003	-0.00437	-0.00473	-0.00675	-0.00996	-0.01078	-0.01172	-0.013	-0.0146	-0.01455	-0.01073	-0.004	0.00374	0.0101	0.01322	0.01345	0.012	0.0095	0.00742	0.00524	0.00395	0.00314	0.00228	0.00166	0.00104	0.00081	0.000582	0.000216	1.6784e-05	4.9792e-05	0.000134	8.1561e-05
	0.02109	0.00642	0.00408	0.00114	0.000142	-7.2202e-05	-0.000342	-0.00109	-0.00104	-0.00162	-0.00308	-0.00445	-0.0049	-0.00698	-0.00987	-0.01062	-0.01172	-0.01308	-0.01437	-0.01463	-0.01073	-0.004	0.00374	0.01032	0.01336	0.01361	0.01192	0.00973	0.00734	0.00539	0.00411	0.00323	0.00228	0.00183	0.00113	0.000564	0.000497	0.000299	1.6784e-05	0.000129	-0.0001	8.1561e-05
	0.02172	0.0065	0.00416	0.00143	0.000142	-0.000221	-0.00018	-0.00117	-0.0012	-0.00177	-0.00293	-0.00429	-0.00481	-0.00713	-0.01028	-0.01062	-0.01188	-0.01308	-0.01437	-0.0147	-0.0108	-0.00408	0.0036	0.01017	0.01358	0.01369	0.01184	0.0095	0.0075	0.00539	0.00435	0.00347	0.00236	0.00166	0.00113	0.000728	0.000497	0.000382	-6.1679e-05	-2.9648e-05	-2.2072e-05	8.1561e-05
	0.02234	0.00634	0.00401	0.00136	7.001e-05	-0.000296	-0.000261	-0.00134	-0.0012	-0.00177	-0.00308	-0.00429	-0.00498	-0.00698	-0.0102	-0.01055	-0.01164	-0.013	-0.0143	-0.01478	-0.01095	-0.00378	0.00389	0.0101	0.01366	0.01369	0.01223	0.00965	0.00725	0.00532	0.00443	0.00331	0.00236	0.00166	0.00104	0.000892	0.000582	0.000382	0.000252	0.000129	0.000212	0.000165
	0.02297	0.00634	0.00394	0.00129	7.0034e-05	-0.000371	-0.000342	-0.00117	-0.00128	-0.00185	-0.00308	-0.00437	-0.00523	-0.00683	-0.00996	-0.01085	-0.01139	-0.01284	-0.01453	-0.0147	-0.01073	-0.00393	0.00396	0.01025	0.01366	0.01377	0.01255	0.00965	0.00742	0.00539	0.00419	0.00314	0.00228	0.00175	0.00129	0.00114	0.000751	0.000382	9.5276e-05	0.000129	5.6081e-05	-8.5283e-05
	0.02359	0.00626	0.00416	0.00143	0.000142	-0.000371	-0.000586	-0.00117	-0.00153	-0.00162	-0.00308	-0.00445	-0.00506	-0.0069	-0.00996	-0.01093	-0.01139	-0.01276	-0.0146	-0.01463	-0.01065	-0.00385	0.00403	0.0101	0.01388	0.01377	0.01239	0.00973	0.00734	0.00547	0.00427	0.00331	0.00236	0.00183	0.00113	0.000974	0.000582	0.000382	-6.1707e-05	0.000129	5.6081e-05	-0.000169
	0.02422	0.00642	0.00423	0.0015	0.000142	-0.000296	-0.000342	-0.00101	-0.00128	-0.00162	-0.0033	-0.00429	-0.0049	-0.00706	-0.0102	-0.0107	-0.01155	-0.01284	-0.01468	-0.01463	-0.01058	-0.00393	0.00389	0.01032	0.01417	0.01377	0.01255	0.00981	0.00742	0.00547	0.00419	0.00323	0.00228	0.00175	0.00137	0.000728	0.000413	0.000216	9.5276e-05	0.000129	5.6081e-05	-0.000169
	0.02484	0.00634	0.00386	0.0015	0.000142	-0.000221	-0.000667	-0.000922	-0.00128	-0.00185	-0.00337	-0.00429	-0.0049	-0.00698	-0.01004	-0.0107	-0.01155	-0.01284	-0.01437	-0.01478	-0.01058	-0.00378	0.00374	0.0106	0.01403	0.01393	0.01263	0.00989	0.0075	0.00571	0.00419	0.00298	0.00252	0.00183	0.00137	0.000892	0.000413	0.000134	0.000331	4.9792e-05	0.000134	-0.000252
	0.02547	0.0065	0.00379	0.00129	7.001e-05	-7.2176e-05	-0.000667	-0.00101	-0.00112	-0.0017	-0.00344	-0.00437	-0.00523	-0.0069	-0.00996	-0.0107	-0.01155	-0.01284	-0.0143	-0.0147	-0.0105	-0.0037	0.00411	0.01067	0.01395	0.01401	0.01255	0.00989	0.0075	0.00579	0.00427	0.00306	0.00244	0.00183	0.00137	0.00081	0.000413	5.0934e-05	0.000252	0.000288	0.000291	-0.000335
	0.02609	0.00642	0.00394	0.00136	0.000214	-0.000147	-0.000505	-0.00109	-0.0012	-0.00162	-0.00308	-0.00461	-0.00523	-0.00706	-0.00996	-0.01093	-0.01147	-0.01268	-0.0146	-0.01463	-0.01058	-0.00355	0.00432	0.01046	0.01403	0.01417	0.01279	0.01005	0.00775	0.00563	0.00427	0.00323	0.00236	0.00192	0.00162	0.000974	0.000497	0.000382	0.000174	0.000129	5.6081e-05	-8.5283e-05
	0.02672	0.00626	0.00386	0.00136	-7.3772e-05	2.432e-06	-0.000505	-0.00126	-0.00128	-0.0017	-0.00308	-0.00445	-0.00498	-0.00713	-0.01028	-0.01078	-0.01155	-0.01268	-0.01445	-0.0147	-0.01058	-0.00355	0.00432	0.0106	0.01403	0.01424	0.01287	0.01029	0.00784	0.00586	0.00435	0.00306	0.0026	0.00183	0.00162	0.000974	0.000328	0.000464	0.000409	-0.000109	5.6081e-05	8.1561e-05
	0.02734	0.00634	0.00379	0.0015	7.001e-05	2.432e-06	-0.000505	-0.00117	-0.00153	-0.0017	-0.00322	-0.00422	-0.00481	-0.00706	-0.01012	-0.01078	-0.01147	-0.01276	-0.0146	-0.01455	-0.01058	-0.00348	0.00447	0.01096	0.0141	0.01432	0.01279	0.01021	0.00792	0.00594	0.00435	0.00323	0.00252	0.00183	0.0017	0.00106	0.000497	0.000382	0.000331	4.9792e-05	5.6081e-05	0.000165
	0.02797	0.00634	0.00371	0.0015	0.000214	2.432e-06	-0.000667	-0.00101	-0.00128	-0.0017	-0.00315	-0.00437	-0.00498	-0.00713	-0.01012	-0.01062	-0.01172	-0.01276	-0.01468	-0.01447	-0.01058	-0.00333	0.00447	0.01103	0.01432	0.01448	0.01279	0.01021	0.00809	0.00563	0.00427	0.00306	0.00236	0.00192	0.00145	0.00081	0.000413	0.000299	0.000409	0.000129	5.6081e-05	8.1561e-05
	0.02859	0.00658	0.00379	0.00136	0.000214	2.432e-06	-0.000423	-0.00117	-0.0012	-0.00162	-0.003	-0.00461	-0.00515	-0.00698	-0.01028	-0.01085	-0.01188	-0.01292	-0.01475	-0.01455	-0.01035	-0.00355	0.00447	0.01118	0.01432	0.0144	0.01287	0.01013	0.00809	0.00571	0.00443	0.00298	0.0026	0.00192	0.00154	0.000892	0.000413	0.000299	0.000174	4.9821e-05	5.6081e-05	8.1561e-05
	0.02922	0.00642	0.00394	0.00121	7.0034e-05	0.000152	-0.000261	-0.00109	-0.00136	-0.00177	-0.00315	-0.00461	-0.00506	-0.00706	-0.0102	-0.01093	-0.01196	-0.01308	-0.01468	-0.01447	-0.01027	-0.00348	0.0044	0.0111	0.01454	0.01456	0.01295	0.01029	0.00809	0.00579	0.00435	0.00323	0.0026	0.00183	0.00129	0.00081	0.000582	0.000464	9.5276e-05	-2.9706e-05	5.6081e-05	0.000165
	0.02984	0.00658	0.00394	0.00121	-0.000146	0.000152	-0.000586	-0.00126	-0.00128	-0.00177	-0.0033	-0.00453	-0.00523	-0.00706	-0.01037	-0.01078	-0.01196	-0.01308	-0.0146	-0.01447	-0.01035	-0.00348	0.00447	0.01118	0.01439	0.01472	0.01287	0.01029	0.00792	0.00571	0.00443	0.00331	0.00244	0.00183	0.00129	0.000892	0.000667	0.000299	0.000252	4.9792e-05	-0.0001	-1.877e-06
	0.03047	0.00666	0.00401	0.00114	0.000142	-7.2202e-05	-0.000586	-0.00134	-0.00136	-0.00192	-0.00315	-0.00445	-0.00523	-0.00713	-0.0102	-0.01078	-0.01204	-0.01324	-0.0146	-0.01439	-0.01043	-0.0034	0.00469	0.01125	0.01432	0.01464	0.01303	0.01037	0.00809	0.00563	0.00435	0.00339	0.00236	0.00183	0.00113	0.000892	0.000667	0.000464	0.000252	0.000209	-0.0001	8.1561e-05
	0.03109	0.00642	0.00386	0.00121	0.000286	-7.2202e-05	-0.000342	-0.00126	-0.0012	-0.00177	-0.00315	-0.00461	-0.00548	-0.00706	-0.0102	-0.0107	-0.01196	-0.01324	-0.01445	-0.01447	-0.01027	-0.00325	0.00483	0.0111	0.01469	0.01472	0.01295	0.01037	0.00792	0.00586	0.00467	0.00347	0.00252	0.00192	0.00104	0.000892	0.000497	0.000216	0.000331	-0.000109	-0.0001	0.000248
	0.03172	0.00642	0.00386	0.0015	0.000142	-0.000147	-0.000342	-0.00126	-0.00136	-0.00177	-0.00293	-0.00453	-0.00515	-0.00713	-0.01045	-0.01078	-0.0118	-0.01308	-0.0143	-0.01447	-0.0102	-0.00318	0.00491	0.01103	0.01491	0.01464	0.01295	0.01037	0.00784	0.00594	0.00459	0.00355	0.00236	0.00192	0.00104	0.000892	0.000582	0.000382	-6.1707e-05	-2.9706e-05	-2.2072e-05	0.000165
	0.03234	0.00626	0.00416	0.00136	0.000142	-0.000147	-0.000505	-0.00134	-0.00136	-0.0017	-0.003	-0.00461	-0.00515	-0.00729	-0.0102	-0.01078	-0.01172	-0.01308	-0.01437	-0.01431	-0.0102	-0.00318	0.00483	0.01139	0.01476	0.0148	0.01319	0.01053	0.00775	0.00586	0.00459	0.00363	0.00244	0.00183	0.00121	0.000892	0.000667	0.000299	9.5276e-05	0.000209	5.6081e-05	0.000332
	0.03297	0.00626	0.00408	0.00129	-7.3772e-05	-0.00052	-0.000586	-0.00134	-0.00128	-0.00192	-0.0033	-0.00469	-0.00515	-0.00721	-0.01028	-0.01062	-0.01164	-0.013	-0.0143	-0.01431	-0.0099	-0.00325	0.00483	0.01118	0.01476	0.0148	0.01311	0.01053	0.00792	0.00594	0.00451	0.00331	0.00252	0.00192	0.00113	0.000974	0.000836	0.000382	-6.1707e-05	0.000368	5.6081e-05	-8.5283e-05
	0.03359	0.0061	0.00416	0.00129	-1.8812e-06	-0.00052	-0.000748	-0.00117	-0.00144	-0.00177	-0.0033	-0.00477	-0.00531	-0.00729	-0.0102	-0.0107	-0.01164	-0.013	-0.0143	-0.01439	-0.01012	-0.0031	0.00483	0.01132	0.01491	0.01496	0.01319	0.01045	0.00809	0.00594	0.00451	0.00331	0.00228	0.00183	0.00121	0.000892	0.000582	0.000299	0.000174	0.000129	-2.2072e-05	-8.5283e-05
	0.03422	0.00634	0.00394	0.00129	7.001e-05	-0.000296	-0.000748	-0.00109	-0.00128	-0.00177	-0.0033	-0.00477	-0.00531	-0.00729	-0.01028	-0.01078	-0.01164	-0.013	-0.01437	-0.01423	-0.01012	-0.00318	0.00476	0.01146	0.01484	0.01488	0.01335	0.01045	0.00809	0.00594	0.00459	0.00331	0.00244	0.00192	0.00137	0.000974	0.000413	0.000382	0.000174	0.000209	-2.2072e-05	-0.000169
	0.03484	0.00626	0.00394	0.00129	0.000142	-0.000371	-0.000748	-0.00101	-0.00144	-0.00192	-0.00337	-0.00477	-0.00515	-0.00706	-0.0102	-0.0107	-0.01147	-0.01292	-0.01437	-0.01423	-0.01005	-0.00318	0.00498	0.01132	0.01498	0.0148	0.01343	0.01061	0.00817	0.0061	0.00443	0.00323	0.00252	0.00183	0.00145	0.00106	0.000667	0.000382	0.000331	0.000448	0.000134	8.1561e-05
	0.03547	0.00618	0.00379	0.00129	-0.000217	-0.000371	-0.000748	-0.00134	-0.00136	-0.00192	-0.00352	-0.00469	-0.00531	-0.00721	-0.01037	-0.01078	-0.01139	-0.01292	-0.01437	-0.01431	-0.01012	-0.00303	0.00513	0.01146	0.01498	0.01496	0.01343	0.01077	0.00826	0.0061	0.00467	0.00314	0.00236	0.00192	0.00154	0.00114	0.000752	0.000547	0.000331	0.000129	0.000134	-0.000169
	0.03609	0.0061	0.00371	0.00129	0.000142	-0.000221	-0.000667	-0.00117	-0.00144	-0.00177	-0.0033	-0.00469	-0.00498	-0.00737	-0.01037	-0.01085	-0.01155	-0.01268	-0.01445	-0.01447	-0.01012	-0.00295	0.0052	0.01154	0.01513	0.01496	0.01343	0.01093	0.00851	0.0061	0.00459	0.00331	0.00252	0.002	0.00154	0.00081	0.000413	0.000464	0.000252	0.000129	0.000134	0.000165
	0.03672	0.00626	0.00356	0.00136	7.001e-05	-0.000296	-0.000667	-0.00101	-0.00136	-0.00185	-0.0033	-0.00469	-0.0049	-0.00744	-0.01053	-0.01078	-0.01147	-0.01276	-0.01437	-0.01439	-0.0099	-0.00288	0.00505	0.01175	0.01535	0.01496	0.01351	0.01077	0.00834	0.00618	0.00459	0.00314	0.00244	0.002	0.00145	0.000974	0.000413	0.000382	0.000252	4.9792e-05	5.6081e-05	0.000248
	0.03734	0.00618	0.00371	0.00143	-7.3749e-05	-0.000221	-0.000586	-0.00126	-0.00136	-0.0017	-0.0033	-0.00453	-0.00531	-0.00737	-0.01037	-0.01085	-0.01172	-0.01284	-0.01445	-0.01423	-0.00982	-0.00295	0.00505	0.01175	0.01513	0.01512	0.01367	0.01085	0.00851	0.00618	0.00451	0.00323	0.0022	0.00183	0.00162	0.000892	0.000582	0.000299	0.000409	-2.9706e-05	0.000134	0.000248
	0.03797	0.00626	0.00379	0.00143	-1.8812e-06	-0.000221	-0.000586	-0.00109	-0.00144	-0.00192	-0.00322	-0.00461	-0.00531	-0.00729	-0.01037	-0.0107	-0.01172	-0.01284	-0.0146	-0.014	-0.01005	-0.00295	0.0052	0.01182	0.0152	0.01528	0.01367	0.01085	0.00817	0.00579	0.00451	0.00323	0.00244	0.00183	0.00145	0.00114	0.000582	0.000134	9.5276e-05	0.000129	0.000212	8.1561e-05
	0.03859	0.00634	0.00379	0.00129	0.000142	-7.2202e-05	-0.000423	-0.00109	-0.00153	-0.00177	-0.00322	-0.00469	-0.00515	-0.00721	-0.01028	-0.01085	-0.01188	-0.01292	-0.01437	-0.01416	-0.01005	-0.00288	0.00513	0.01189	0.01528	0.01544	0.01375	0.01069	0.00834	0.00594	0.00467	0.00323	0.00252	0.00192	0.00145	0.000892	0.000667	0.000299	0.000252	0.000288	-2.2072e-05	-8.5283e-05
	0.03922	0.00634	0.00408	0.00107	0.000214	7.7066e-05	-0.000423	-0.00117	-0.00144	-0.00185	-0.00315	-0.00469	-0.00531	-0.00713	-0.01037	-0.0107	-0.01212	-0.01308	-0.0143	-0.01408	-0.00997	-0.0028	0.00535	0.01197	0.0155	0.01536	0.01367	0.01085	0.00834	0.00602	0.00451	0.00331	0.00252	0.00166	0.00137	0.000974	0.000582	0.000382	0.000252	4.9792e-05	-2.2072e-05	0.000165
	0.03984	0.00626	0.00379	0.00136	7.001e-05	-7.2202e-05	-0.000423	-0.0015	-0.0012	-0.00185	-0.00322	-0.00477	-0.00548	-0.00729	-0.01045	-0.01062	-0.01196	-0.013	-0.01437	-0.01408	-0.0099	-0.00273	0.0052	0.01197	0.01535	0.01536	0.01367	0.01077	0.00834	0.00594	0.00459	0.00347	0.0026	0.00183	0.00121	0.000892	0.000667	0.000299	0.000252	0.000129	-2.2072e-05	0.000165
	0.04047	0.00634	0.00394	0.00114	7.001e-05	-0.000147	-0.000423	-0.00142	-0.00136	-0.00192	-0.00315	-0.00469	-0.0054	-0.00721	-0.01037	-0.01078	-0.01196	-0.013	-0.0143	-0.01392	-0.0099	-0.00295	0.00535	0.01204	0.0152	0.01552	0.01367	0.01077	0.00826	0.00594	0.00459	0.00347	0.00236	0.00175	0.00129	0.00106	0.000667	0.000382	1.6784e-05	0.000129	0.000134	0.000249
	0.04109	0.00618	0.00394	0.00129	7.001e-05	-0.000221	-0.000342	-0.00117	-0.0012	-0.00192	-0.00315	-0.00461	-0.0054	-0.00721	-0.01037	-0.0107	-0.01188	-0.013	-0.01415	-0.014	-0.00982	-0.00273	0.00527	0.01204	0.0155	0.01552	0.01367	0.01101	0.00826	0.00602	0.00459	0.00347	0.00252	0.00192	0.00121	0.00081	0.000582	0.000216	1.6784e-05	-2.9648e-05	-0.0001	-1.877e-06
	0.04172	0.00634	0.00401	0.0015	-7.3772e-05	-7.2202e-05	-0.000342	-0.00134	-0.00136	-0.00185	-0.00308	-0.00461	-0.00531	-0.00744	-0.01037	-0.01085	-0.0118	-0.01308	-0.01422	-0.01392	-0.00959	-0.00273	0.00535	0.01204	0.01535	0.01552	0.01375	0.01077	0.00826	0.00602	0.00475	0.00363	0.00236	0.00183	0.00113	0.000892	0.000667	0.000299	1.6784e-05	4.9821e-05	-0.0001	0.000165
	0.04234	0.00626	0.00394	0.00136	-1.8812e-06	-0.000296	-0.000261	-0.00134	-0.00128	-0.00185	-0.00344	-0.00461	-0.00556	-0.00752	-0.01045	-0.01078	-0.0118	-0.013	-0.01415	-0.01384	-0.00975	-0.00258	0.00549	0.01204	0.0155	0.0156	0.01383	0.01069	0.00817	0.00594	0.00459	0.00339	0.00252	0.00166	0.00121	0.000892	0.000667	0.000299	0.000174	0.000209	5.6081e-05	0.000165
	0.04297	0.0061	0.00394	0.00143	7.001e-05	-0.000296	-0.000505	-0.00109	-0.00136	-0.002	-0.00344	-0.00469	-0.00565	-0.00744	-0.01028	-0.01085	-0.01155	-0.01308	-0.01422	-0.01384	-0.00982	-0.0028	0.00535	0.01197	0.0155	0.01552	0.01407	0.01077	0.00842	0.0061	0.00459	0.00339	0.00244	0.00183	0.00121	0.000974	0.000582	0.000464	0.000174	0.000288	5.6109e-05	-8.5283e-05
	0.04359	0.00618	0.00408	0.00136	0.000214	-0.000445	-0.000667	-0.00126	-0.00144	-0.00177	-0.0033	-0.00477	-0.00556	-0.00729	-0.0102	-0.0107	-0.0118	-0.013	-0.0143	-0.01384	-0.00967	-0.00288	0.00542	0.01197	0.01557	0.0156	0.01399	0.01101	0.00826	0.00594	0.00459	0.00323	0.00236	0.00183	0.00113	0.000892	0.000582	0.000382	9.5276e-05	4.9792e-05	-0.0001	-8.5283e-05
	0.04422	0.0061	0.00401	0.00136	7.001e-05	-0.000296	-0.000586	-0.00101	-0.00128	-0.00177	-0.00344	-0.00469	-0.0054	-0.00744	-0.01028	-0.01085	-0.01139	-0.01292	-0.01422	-0.01392	-0.00944	-0.00273	0.00564	0.01197	0.0158	0.0156	0.01391	0.01093	0.00826	0.00602	0.00451	0.00339	0.00236	0.00209	0.00162	0.000892	0.000497	0.000547	1.6784e-05	0.000129	5.6109e-05	-8.5283e-05
	0.04484	0.0061	0.00371	0.00136	7.001e-05	-0.000371	-0.00083	-0.00101	-0.00128	-0.002	-0.00344	-0.00445	-0.0054	-0.00729	-0.01028	-0.01085	-0.01139	-0.01276	-0.01415	-0.01408	-0.00967	-0.00265	0.00549	0.01211	0.01565	0.01544	0.01415	0.01085	0.00834	0.00626	0.00443	0.00339	0.0026	0.00175	0.00145	0.000974	0.000582	0.000382	0.000409	0.000288	5.6081e-05	-8.5283e-05
	0.04547	0.0061	0.00379	0.00136	7.0034e-05	-0.000147	-0.000667	-0.00109	-0.0012	-0.00177	-0.00366	-0.00469	-0.00548	-0.00729	-0.0102	-0.01062	-0.01155	-0.01276	-0.014	-0.01408	-0.00959	-0.00265	0.00556	0.01218	0.01572	0.01552	0.01407	0.01101	0.00834	0.00626	0.00451	0.00347	0.00244	0.00183	0.00129	0.00081	0.000751	0.000134	0.000409	0.000209	0.000212	-0.000252
	0.04609	0.0061	0.00364	0.00121	0.000142	2.432e-06	-0.000586	-0.000922	-0.0012	-0.00192	-0.00337	-0.00469	-0.0054	-0.00737	-0.0102	-0.01078	-0.01139	-0.0126	-0.01415	-0.01408	-0.00959	-0.00258	0.00556	0.01225	0.01587	0.01575	0.01407	0.01093	0.00851	0.00618	0.00443	0.00331	0.00236	0.00175	0.00145	0.000974	0.000497	0.000382	0.000174	-0.000109	5.6081e-05	-1.877e-06
	0.04672	0.00634	0.00349	0.00143	7.001e-05	2.432e-06	-0.000505	-0.00117	-0.00144	-0.00185	-0.00337	-0.00469	-0.0054	-0.00737	-0.01028	-0.01078	-0.01155	-0.01252	-0.014	-0.01392	-0.00967	-0.0025	0.00564	0.01225	0.01587	0.01567	0.01407	0.01101	0.00834	0.00594	0.00451	0.00323	0.00252	0.00192	0.00154	0.00081	0.000413	0.000299	0.000252	-2.9706e-05	5.6081e-05	-1.8449e-06
	0.04734	0.0061	0.00364	0.00143	7.001e-05	-7.2202e-05	-0.000505	-0.00109	-0.00153	-0.00192	-0.00359	-0.00461	-0.00506	-0.00737	-0.01045	-0.01078	-0.01155	-0.0126	-0.01415	-0.01384	-0.00937	-0.0025	0.00564	0.01232	0.0158	0.01583	0.01407	0.01101	0.00851	0.00618	0.00459	0.00347	0.00236	0.00183	0.0017	0.00106	0.000497	0.000464	0.000409	0.000129	-2.2072e-05	-1.877e-06
	0.04797	0.00603	0.00364	0.00121	7.001e-05	7.7066e-05	-0.000667	-0.00126	-0.00144	-0.00207	-0.00337	-0.00477	-0.0054	-0.00729	-0.01028	-0.01085	-0.0118	-0.0126	-0.01415	-0.01376	-0.00944	-0.00235	0.00564	0.01254	0.01594	0.01583	0.01407	0.01117	0.00851	0.0061	0.00443	0.00331	0.00236	0.00192	0.00154	0.00106	0.000667	0.000464	0.000409	4.9792e-05	5.6081e-05	0.000165
	0.04859	0.00626	0.00371	0.00121	0.000142	2.432e-06	-0.000505	-0.00126	-0.00128	-0.00185	-0.00322	-0.00485	-0.00548	-0.00752	-0.01028	-0.01078	-0.01188	-0.01268	-0.01407	-0.01384	-0.00952	-0.0025	0.00549	0.01254	0.01587	0.01607	0.01399	0.01109	0.00868	0.0061	0.00467	0.00331	0.00268	0.002	0.00137	0.000892	0.000582	0.000382	0.000331	-2.9706e-05	-2.2072e-05	8.1561e-05
	0.04922	0.00626	0.00379	0.000999	0.000286	2.432e-06	-0.000423	-0.00109	-0.00128	-0.00185	-0.00322	-0.00485	-0.0054	-0.00744	-0.01045	-0.011	-0.01204	-0.01292	-0.01422	-0.01384	-0.00952	-0.00243	0.00564	0.01254	0.01609	0.01599	0.01399	0.01117	0.00842	0.00594	0.00451	0.00339	0.00252	0.00183	0.00121	0.000892	0.000582	0.000382	9.5276e-05	0.000209	-2.2072e-05	0.000165
	0.04984	0.00603	0.00371	0.00114	-1.8812e-06	2.432e-06	-0.000505	-0.00142	-0.00128	-0.00185	-0.00337	-0.00492	-0.0054	-0.00737	-0.01061	-0.01093	-0.01188	-0.01284	-0.01407	-0.01376	-0.00937	-0.00235	0.00564	0.01254	0.01609	0.01575	0.01407	0.01109	0.00842	0.00594	0.00459	0.00339	0.00244	0.00183	0.00121	0.00106	0.000497	0.000299	0.000331	4.9821e-05	-0.000178	-1.877e-06
	0.05047	0.00626	0.00379	0.00114	-7.3772e-05	7.7066e-05	-0.000586	-0.00159	-0.00128	-0.002	-0.00337	-0.00469	-0.0054	-0.00737	-0.01037	-0.01093	-0.01196	-0.01308	-0.01415	-0.01353	-0.00952	-0.00235	0.00578	0.01261	0.01587	0.01607	0.01423	0.01117	0.00834	0.00602	0.00451	0.00347	0.00236	0.00183	0.00121	0.000974	0.000752	0.000216	0.000331	-0.000109	-0.000178	-1.877e-06
	0.05109	0.00618	0.00349	0.00107	0.000214	-0.000221	-0.000423	-0.00117	-0.00136	-0.002	-0.0033	-0.00492	-0.00556	-0.00744	-0.01028	-0.01085	-0.01196	-0.013	-0.01392	-0.01376	-0.00952	-0.00243	0.00586	0.01247	0.01594	0.01591	0.01399	0.01117	0.00842	0.00602	0.00483	0.00355	0.00244	0.00183	0.00113	0.000974	0.000497	0.000134	0.000252	-0.000109	-0.0001	0.000165
	0.05172	0.00603	0.00364	0.00143	0.000142	-0.000296	-0.000423	-0.00134	-0.00153	-0.00192	-0.00322	-0.00477	-0.0054	-0.00744	-0.01037	-0.01093	-0.01188	-0.01284	-0.014	-0.01368	-0.00944	-0.00235	0.00586	0.01225	0.01609	0.01607	0.01407	0.01109	0.00834	0.00618	0.00475	0.00347	0.00236	0.00175	0.00113	0.000728	0.000497	0.000299	1.6784e-05	-2.9706e-05	-0.000178	8.1561e-05
	0.05234	0.00595	0.00379	0.00121	7.001e-05	-0.00052	-0.000586	-0.00142	-0.00153	-0.00177	-0.0033	-0.00492	-0.00548	-0.00744	-0.01037	-0.01078	-0.01164	-0.013	-0.01385	-0.0136	-0.00937	-0.0022	0.00586	0.01247	0.01609	0.01599	0.01407	0.01109	0.00817	0.0061	0.00475	0.00347	0.00236	0.00175	0.00113	0.000892	0.000667	0.000216	0.000331	4.9821e-05	5.6081e-05	8.1561e-05
	0.05328	0.00583	0.00382	0.00118	0.000106	-0.000594	-0.000545	-0.00117	-0.00157	-0.00192	-0.00337	-0.00485	-0.00556	-0.00744	-0.01024	-0.0107	-0.01151	-0.01276	-0.01396	-0.01356	-0.00925	-0.0022	0.00593	0.01229	0.01609	0.01595	0.01427	0.01113	0.0083	0.00622	0.00467	0.00323	0.00256	0.00183	0.00121	0.000892	0.000752	0.00034	5.603e-05	0.000288	-2.2044e-05	-1.861e-06
	0.05453	0.00591	0.0036	0.00114	-1.8693e-06	-0.000408	-0.000748	-0.00105	-0.00136	-0.00192	-0.00355	-0.00469	-0.00556	-0.00737	-0.01028	-0.0107	-0.01151	-0.01256	-0.01385	-0.0136	-0.00933	-0.00224	0.00586	0.01247	0.01609	0.01591	0.01431	0.01121	0.00834	0.00618	0.00455	0.00331	0.00248	0.00179	0.00137	0.000892	0.00054	0.00034	0.000135	0.000169	0.000173	-8.5283e-05
	0.05578	0.00587	0.00353	0.00121	-1.8812e-06	-0.000333	-0.000748	-0.00117	-0.00144	-0.002	-0.00355	-0.00488	-0.0054	-0.00752	-0.0102	-0.01078	-0.01131	-0.01244	-0.01404	-0.01376	-0.00921	-0.00216	0.00604	0.01254	0.01605	0.01579	0.01443	0.01125	0.00847	0.00622	0.00447	0.00323	0.00236	0.00187	0.00154	0.000933	0.000667	0.000299	0.000213	0.000129	0.000212	-4.3564e-05
	0.05703	0.00583	0.00353	0.00136	-7.376e-05	-0.000259	-0.000545	-0.00117	-0.00149	-0.00185	-0.00352	-0.00477	-0.00544	-0.00756	-0.01045	-0.0107	-0.01147	-0.01264	-0.01377	-0.01368	-0.00918	-0.00205	0.00608	0.01276	0.01631	0.01611	0.01431	0.01129	0.00859	0.00622	0.00455	0.00327	0.0024	0.00183	0.00145	0.000892	0.00054	0.00034	0.000135	4.9792e-05	5.6095e-05	0.000165
	0.05828	0.00583	0.00353	0.00111	0.000106	-0.000259	-0.000505	-0.00134	-0.00136	-0.00192	-0.00341	-0.00481	-0.00544	-0.00741	-0.01024	-0.0107	-0.01159	-0.01268	-0.01407	-0.01356	-0.00929	-0.00198	0.00608	0.0129	0.01609	0.01623	0.01443	0.01129	0.00859	0.00602	0.00455	0.00327	0.00244	0.00187	0.00141	0.000892	0.000709	0.000258	0.000174	8.9569e-05	1.7005e-05	-8.5283e-05
	0.05953	0.00599	0.00371	0.00114	-7.3772e-05	-7.2189e-05	-0.000505	-0.00134	-0.00144	-0.00192	-0.00341	-0.00492	-0.00548	-0.00733	-0.01032	-0.0107	-0.01188	-0.01284	-0.01381	-0.01341	-0.00921	-0.00205	0.00611	0.01294	0.01631	0.01623	0.01423	0.01137	0.00863	0.00598	0.00455	0.00335	0.00244	0.00175	0.00108	0.000851	0.000624	0.000299	0.000213	8.9569e-05	1.7005e-05	0.000207
	0.06078	0.00587	0.00356	0.00114	-1.8693e-06	-0.000147	-0.000545	-0.00142	-0.0014	-0.00203	-0.00337	-0.00496	-0.00569	-0.00741	-0.01032	-0.01085	-0.0118	-0.01284	-0.01369	-0.01337	-0.00925	-0.00209	0.00626	0.0129	0.01628	0.01623	0.01431	0.01129	0.00838	0.00606	0.00443	0.00327	0.00228	0.00196	0.001	0.00081	0.000582	0.000216	9.5276e-05	1.0057e-05	-2.2072e-05	0.000123
	0.06203	0.00591	0.00375	0.00111	-0.00011	-0.000333	-0.000545	-0.0015	-0.00144	-0.002	-0.0033	-0.00488	-0.00561	-0.00756	-0.01032	-0.01066	-0.01159	-0.0126	-0.01362	-0.01325	-0.00899	-0.00194	0.00611	0.0129	0.01631	0.01627	0.01427	0.01117	0.00838	0.00606	0.00475	0.00351	0.00244	0.00166	0.00117	0.000851	0.000497	0.000382	5.6044e-05	0.000209	-6.1148e-05	0.000165
	0.06328	0.00579	0.00371	0.00107	-0.00011	-0.000482	-0.000626	-0.0013	-0.00165	-0.00207	-0.00355	-0.00496	-0.00561	-0.00744	-0.0102	-0.0107	-0.01139	-0.01268	-0.01366	-0.01325	-0.00906	-0.00201	0.00622	0.01283	0.01635	0.01631	0.01451	0.01117	0.0083	0.00602	0.00463	0.00335	0.00232	0.00179	0.00117	0.000851	0.000582	0.000299	1.6784e-05	1.0057e-05	-2.2058e-05	-1.877e-06
	0.06453	0.00583	0.00353	0.00107	-3.7815e-05	-0.000408	-0.000789	-0.00134	-0.00144	-0.00203	-0.00363	-0.00488	-0.00548	-0.00729	-0.0102	-0.01066	-0.01131	-0.01252	-0.01362	-0.01325	-0.00891	-0.00201	0.00611	0.01272	0.0165	0.01615	0.01455	0.01113	0.00834	0.0061	0.00455	0.00314	0.00236	0.00171	0.00137	0.000851	0.000413	0.000382	0.000135	4.9835e-05	-2.2072e-05	-0.000252
	0.06578	0.00583	0.00353	0.000999	-1.8812e-06	-0.000296	-0.000789	-0.00113	-0.00144	-0.002	-0.00355	-0.00485	-0.00548	-0.00729	-0.01028	-0.01066	-0.01119	-0.01236	-0.01369	-0.01333	-0.00891	-0.00183	0.0063	0.01286	0.01639	0.01627	0.01451	0.01121	0.00847	0.00629	0.00455	0.00327	0.00244	0.00179	0.0015	0.000974	0.00054	0.000382	0.000174	4.9806e-05	0.000134	-8.5267e-05
	0.06703	0.00591	0.00342	0.00121	-3.7827e-05	-0.000147	-0.000545	-0.00126	-0.00136	-0.002	-0.00362	-0.00485	-0.00536	-0.00725	-0.01032	-0.01055	-0.01127	-0.01224	-0.01358	-0.01333	-0.00883	-0.00171	0.00637	0.01297	0.01642	0.01631	0.01463	0.01125	0.00851	0.00629	0.00451	0.00323	0.00244	0.00183	0.00158	0.000892	0.000497	0.000423	0.000174	8.9598e-05	-2.2072e-05	0.000123
	0.06828	0.00583	0.00349	0.00107	7.0022e-05	-0.00011	-0.000586	-0.0013	-0.00157	-0.00188	-0.00352	-0.00488	-0.00548	-0.00737	-0.01028	-0.01062	-0.01155	-0.01236	-0.01358	-0.01329	-0.0088	-0.00179	0.00637	0.01315	0.01642	0.01651	0.01459	0.01125	0.00872	0.0061	0.00447	0.00306	0.00244	0.00179	0.00133	0.000892	0.000582	0.000299	0.000252	8.9569e-05	1.7005e-05	3.9842e-05
	0.06953	0.00599	0.0036	0.00114	-3.7815e-05	-3.4885e-05	-0.000667	-0.0013	-0.0014	-0.002	-0.00344	-0.00492	-0.00561	-0.00725	-0.01049	-0.01074	-0.01164	-0.01252	-0.01347	-0.01313	-0.0088	-0.00183	0.00644	0.01312	0.01661	0.01643	0.01443	0.01141	0.00851	0.00614	0.00451	0.00335	0.00236	0.00179	0.00129	0.000687	0.00054	0.000423	0.000174	0.000129	1.7005e-05	0.000123
	0.07078	0.00595	0.00356	0.00107	0.000106	-0.000296	-0.000505	-0.00138	-0.00136	-0.00207	-0.00341	-0.00488	-0.00561	-0.00737	-0.01024	-0.01055	-0.01168	-0.0126	-0.01351	-0.01309	-0.00872	-0.00167	0.00652	0.01323	0.01657	0.01651	0.01447	0.01137	0.00855	0.00602	0.00447	0.00327	0.00236	0.00175	0.00104	0.00081	0.000624	0.000175	0.000292	4.9806e-05	-0.000178	8.1561e-05
	0.07203	0.00579	0.00353	0.00118	-3.7827e-05	-0.000371	-0.000586	-0.00138	-0.00157	-0.00203	-0.00344	-0.00488	-0.00561	-0.00741	-0.01032	-0.01074	-0.01159	-0.01248	-0.01335	-0.01309	-0.00864	-0.00179	0.00648	0.01305	0.01668	0.01655	0.01439	0.01137	0.00838	0.00618	0.00463	0.00335	0.00236	0.00162	0.001	0.000892	0.00054	0.000258	1.6784e-05	4.9835e-05	1.7019e-05	8.1561e-05
	0.07328	0.00567	0.00368	0.00107	-1.8574e-06	-0.000669	-0.000708	-0.0013	-0.00157	-0.00215	-0.00348	-0.00496	-0.00556	-0.00737	-0.0102	-0.01036	-0.01127	-0.01236	-0.01358	-0.01293	-0.00857	-0.00171	0.00648	0.01294	0.01661	0.01643	0.01443	0.01133	0.0083	0.00618	0.00451	0.00323	0.00248	0.00166	0.00113	0.000728	0.000667	0.00034	9.5276e-05	0.000129	-2.2072e-05	-0.000127
	0.07453	0.00563	0.00334	0.00114	-3.7827e-05	-0.000594	-0.000829	-0.00117	-0.00136	-0.00211	-0.00362	-0.00496	-0.00552	-0.00741	-0.0102	-0.01051	-0.01115	-0.01212	-0.01343	-0.01293	-0.00861	-0.00156	0.0064	0.0129	0.01661	0.01639	0.01459	0.01137	0.00847	0.00618	0.00451	0.00315	0.00244	0.00179	0.00133	0.000933	0.000497	0.00034	0.000213	0.000129	-2.2058e-05	-0.000127
	0.07578	0.00555	0.00331	0.00114	-3.7827e-05	-0.000445	-0.000748	-0.00126	-0.00153	-0.00215	-0.00359	-0.00492	-0.00552	-0.00744	-0.01016	-0.01047	-0.01107	-0.01205	-0.01343	-0.01305	-0.00857	-0.00164	0.00652	0.01308	0.01661	0.01639	0.01463	0.01141	0.00859	0.00614	0.00431	0.00318	0.00236	0.00175	0.00133	0.000974	0.000624	0.000258	0.000252	1.0057e-05	0.000173	-8.5219e-05
	0.07703	0.00571	0.00323	0.00114	-0.000146	-0.00052	-0.000627	-0.00121	-0.00169	-0.002	-0.00355	-0.00488	-0.00531	-0.00752	-0.01016	-0.01051	-0.01131	-0.01208	-0.01328	-0.01297	-0.00846	-0.00156	0.00648	0.01319	0.01665	0.01631	0.01467	0.01137	0.00851	0.0061	0.00455	0.00323	0.00224	0.00166	0.00145	0.00081	0.000328	0.000299	0.000174	-2.9706e-05	-2.2072e-05	0.000165
	0.07828	0.00563	0.00345	0.00114	-1.8812e-06	-0.000259	-0.000586	-0.00126	-0.00161	-0.00207	-0.00348	-0.00488	-0.00561	-0.00744	-0.01008	-0.01051	-0.01139	-0.01228	-0.01343	-0.01278	-0.00861	-0.00145	0.00655	0.01323	0.01672	0.01651	0.01447	0.01145	0.00855	0.00598	0.00443	0.00314	0.00232	0.00183	0.00141	0.00081	0.000582	0.000258	0.000292	8.9569e-05	1.7019e-05	-4.358e-05
	0.07953	0.00571	0.00342	0.000963	-0.00011	-0.000221	-0.000383	-0.00138	-0.00144	-0.00196	-0.00326	-0.00485	-0.00548	-0.00721	-0.01004	-0.01032	-0.01151	-0.01228	-0.01339	-0.01262	-0.00846	-0.00141	0.00655	0.01326	0.01668	0.01659	0.01451	0.01137	0.00851	0.00598	0.00455	0.00331	0.00232	0.00154	0.00121	0.000892	0.000582	0.000258	0.000213	8.9555e-05	-2.2072e-05	0.000123
	0.08078	0.00559	0.00349	0.00103	-0.00011	-0.000221	-0.000423	-0.00134	-0.00136	-0.00218	-0.00344	-0.005	-0.00561	-0.00725	-0.01004	-0.01043	-0.01155	-0.0124	-0.01316	-0.01278	-0.00842	-0.00149	0.00666	0.01333	0.01661	0.01667	0.01455	0.01141	0.00847	0.00598	0.00435	0.00335	0.00224	0.00162	0.00104	0.000646	0.000667	0.000216	0.000213	4.9806e-05	-2.2072e-05	3.9874e-05
	0.08203	0.00559	0.00353	0.00111	-7.376e-05	-0.000408	-0.000464	-0.00142	-0.00136	-0.00203	-0.00333	-0.00488	-0.00548	-0.00752	-0.01008	-0.01024	-0.01135	-0.01228	-0.01309	-0.01266	-0.00834	-0.00137	0.00659	0.01326	0.01672	0.01647	0.01447	0.01125	0.0083	0.00594	0.00455	0.00335	0.00216	0.00154	0.00104	0.000769	0.00054	0.000382	5.603e-05	0.000129	-6.1134e-05	3.9842e-05
	0.08328	0.00551	0.00368	0.000963	-3.7827e-05	-0.00052	-0.000708	-0.0013	-0.00149	-0.00203	-0.00344	-0.00492	-0.00577	-0.00744	-0.01004	-0.01036	-0.01107	-0.01232	-0.01313	-0.0125	-0.0083	-0.00149	0.00662	0.01319	0.01676	0.01655	0.01463	0.01133	0.00838	0.00598	0.00439	0.00323	0.0022	0.00166	0.00113	0.000892	0.000667	0.00034	1.6784e-05	0.000209	1.7019e-05	-0.000169
	0.08453	0.00544	0.00342	0.00111	-7.376e-05	-0.000408	-0.000911	-0.00109	-0.00149	-0.00203	-0.00366	-0.00481	-0.00565	-0.00737	-0.01016	-0.01024	-0.01107	-0.01197	-0.01294	-0.01262	-0.00819	-0.00149	0.00662	0.01319	0.01672	0.01651	0.01471	0.01129	0.00834	0.00618	0.00439	0.00331	0.00232	0.00171	0.00125	0.000892	0.000497	0.000258	0.000252	0.000169	1.7005e-05	-0.000127
	0.08578	0.00547	0.00327	0.000963	-3.7827e-05	-0.000333	-0.000789	-0.00109	-0.00144	-0.00211	-0.00362	-0.00488	-0.00561	-0.00729	-0.01	-0.01036	-0.01095	-0.01185	-0.01305	-0.01258	-0.00834	-0.00126	0.0067	0.01323	0.01679	0.01647	0.01479	0.01137	0.00851	0.00618	0.00439	0.00294	0.0022	0.00187	0.00137	0.000892	0.00054	0.000299	0.000213	8.9569e-05	0.000173	-0.000169
	0.08703	0.00551	0.00323	0.00111	-0.00011	-0.000221	-0.000586	-0.00121	-0.0014	-0.00196	-0.00355	-0.00469	-0.0054	-0.00737	-0.01012	-0.01024	-0.01087	-0.01189	-0.01297	-0.01254	-0.0083	-0.00122	0.00677	0.01323	0.01687	0.01655	0.01463	0.01129	0.00855	0.0061	0.00435	0.0031	0.00228	0.00175	0.0015	0.000892	0.000497	0.000216	0.000213	8.9569e-05	-2.2072e-05	8.1577e-05
	0.08828	0.00555	0.00327	0.000963	-1.8812e-06	-0.000109	-0.000586	-0.00134	-0.00153	-0.00196	-0.00341	-0.00473	-0.00552	-0.00725	-0.01004	-0.01032	-0.01115	-0.01185	-0.01305	-0.01242	-0.0083	-0.00122	0.00673	0.01348	0.01679	0.01679	0.01463	0.01137	0.00855	0.00602	0.00431	0.00314	0.00236	0.00183	0.00133	0.00081	0.000497	0.000299	0.00037	-2.9706e-05	1.7005e-05	-4.358e-05
	0.08953	0.00567	0.00342	0.000927	-0.00011	-0.00011	-0.000626	-0.00134	-0.0014	-0.00207	-0.00355	-0.00485	-0.00548	-0.00725	-0.0102	-0.01032	-0.01127	-0.01197	-0.0129	-0.01246	-0.00815	-0.00137	0.00673	0.01348	0.01676	0.01675	0.01447	0.01129	0.00851	0.00598	0.00443	0.00314	0.00232	0.00171	0.00113	0.000769	0.000497	0.000423	0.000213	1.0043e-05	-6.1134e-05	0.000165
	0.09078	0.00555	0.00342	0.000963	-3.7827e-05	-0.000147	-0.000545	-0.00138	-0.00144	-0.00207	-0.00333	-0.00488	-0.00561	-0.00725	-0.01004	-0.0104	-0.01123	-0.01208	-0.01282	-0.0123	-0.00834	-0.00134	0.00688	0.01337	0.01668	0.01667	0.01455	0.01137	0.00838	0.00602	0.00443	0.00331	0.00224	0.00162	0.00104	0.000892	0.00054	0.000258	0.000292	-6.944e-05	-0.0001	0.000123
	0.09203	0.0054	0.00345	0.00103	-0.00011	-0.000333	-0.000586	-0.00126	-0.00157	-0.00196	-0.00326	-0.00477	-0.00544	-0.00725	-0.01	-0.01036	-0.01099	-0.01205	-0.01278	-0.01226	-0.00808	-0.00118	0.00684	0.01315	0.01687	0.01659	0.01459	0.01133	0.00826	0.00606	0.00463	0.00335	0.00236	0.00162	0.00113	0.000769	0.00054	0.000299	-2.2447e-05	1.0072e-05	-6.1134e-05	0.000248
	0.09328	0.00544	0.00349	0.00111	-3.7827e-05	-0.000706	-0.000667	-0.0013	-0.00161	-0.00203	-0.00344	-0.00485	-0.00565	-0.00729	-0.00979	-0.01013	-0.01087	-0.01189	-0.01278	-0.01222	-0.00804	-0.00107	0.00681	0.01315	0.01668	0.01651	0.01447	0.01125	0.00822	0.00606	0.00435	0.0031	0.00228	0.00179	0.00113	0.000687	0.000667	0.000258	-6.1679e-05	0.000249	-2.2058e-05	-0.000127
	0.09453	0.00532	0.00338	0.00111	-0.00011	-0.000482	-0.000789	-0.00109	-0.00144	-0.002	-0.00359	-0.00481	-0.00556	-0.00717	-0.00996	-0.01005	-0.01079	-0.01177	-0.01278	-0.01219	-0.00804	-0.00107	0.00684	0.01315	0.01687	0.01643	0.01467	0.01129	0.00834	0.00614	0.00439	0.00306	0.0022	0.00175	0.00133	0.000892	0.000667	0.00034	9.529e-05	8.9555e-05	9.5171e-05	-0.000127
	0.09578	0.00532	0.00323	0.00103	-0.00011	-0.000445	-0.000829	-0.00113	-0.00136	-0.00211	-0.00359	-0.00477	-0.0054	-0.00737	-0.00996	-0.01009	-0.01063	-0.01165	-0.01275	-0.01234	-0.00815	-0.00126	0.00684	0.0133	0.01676	0.01643	0.01467	0.01145	0.00851	0.0061	0.00423	0.00314	0.0022	0.00179	0.00145	0.000851	0.000624	0.000299	0.000174	4.9806e-05	0.000134	-4.3548e-05
	0.09703	0.00544	0.00316	0.00114	-7.376e-05	-0.000296	-0.000667	-0.00113	-0.00149	-0.00185	-0.00352	-0.00477	-0.00544	-0.00721	-0.00996	-0.01002	-0.01079	-0.01157	-0.01263	-0.01222	-0.00785	-0.00107	0.00684	0.01344	0.01683	0.01643	0.01463	0.01141	0.00859	0.0061	0.00435	0.00302	0.00216	0.00162	0.00137	0.000892	0.000413	0.000299	0.000174	-2.9691e-05	-2.2072e-05	0.000165
	0.09828	0.00532	0.00319	0.00107	-1.8693e-06	-0.000333	-0.000586	-0.00121	-0.00157	-0.00203	-0.00341	-0.00492	-0.00536	-0.00725	-0.00975	-0.00998	-0.01099	-0.01173	-0.01271	-0.01219	-0.00792	-0.00107	0.00684	0.01351	0.01672	0.01659	0.01463	0.01145	0.00847	0.0059	0.00427	0.0031	0.00224	0.00166	0.00125	0.000687	0.000667	0.000299	0.000252	4.9792e-05	-2.2072e-05	-1.861e-06
	0.09953	0.00551	0.0033	0.000963	-3.7791e-05	-0.000184	-0.000545	-0.00134	-0.00157	-0.00203	-0.00337	-0.00477	-0.00556	-0.00721	-0.00979	-0.00998	-0.01115	-0.01173	-0.01263	-0.01195	-0.008	-0.00118	0.00677	0.01351	0.01683	0.01659	0.01443	0.01133	0.00842	0.0059	0.00443	0.00323	0.00212	0.00145	0.00109	0.000892	0.000497	0.000299	0.000331	8.9584e-05	-0.0001	8.1561e-05
	0.10078	0.00528	0.00323	0.000855	-0.00011	-0.000296	-0.000545	-0.00142	-0.00149	-0.00211	-0.00333	-0.00492	-0.00548	-0.00717	-0.00979	-0.01005	-0.01111	-0.01185	-0.01267	-0.01183	-0.00792	-0.00107	0.00688	0.01344	0.01672	0.01655	0.01439	0.01133	0.00834	0.00579	0.00439	0.00327	0.00216	0.00154	0.000879	0.000769	0.00054	0.000175	9.529e-05	8.9598e-05	-0.000178	3.9858e-05
	0.10203	0.0054	0.00338	0.00103	-0.00011	-0.000333	-0.000505	-0.00142	-0.00144	-0.00203	-0.0033	-0.00481	-0.00548	-0.00729	-0.00979	-0.01002	-0.01079	-0.01173	-0.01237	-0.01187	-0.00781	-0.000995	0.00681	0.01341	0.01676	0.01675	0.01443	0.01121	0.00826	0.00579	0.00447	0.00327	0.00216	0.00149	0.00104	0.000769	0.000497	0.000299	-2.2461e-05	8.9584e-05	-2.2072e-05	-1.877e-06
	0.10328	0.00532	0.00342	0.000927	-0.00011	-0.000557	-0.000586	-0.00142	-0.00153	-0.00207	-0.00344	-0.00465	-0.00565	-0.00721	-0.0095	-0.01002	-0.01067	-0.01165	-0.01248	-0.01195	-0.00781	-0.00103	0.00688	0.01326	0.01676	0.01651	0.01455	0.01113	0.00826	0.00586	0.00435	0.00306	0.00216	0.00158	0.001	0.00081	0.000667	0.000258	-2.2447e-05	0.000129	-2.2044e-05	-8.5251e-05
	0.10453	0.00524	0.00319	0.000999	-1.8812e-06	-0.000445	-0.000789	-0.00109	-0.00157	-0.002	-0.00348	-0.00473	-0.00531	-0.00713	-0.00967	-0.0099	-0.01047	-0.01149	-0.0126	-0.01199	-0.00758	-0.00115	0.00684	0.01319	0.01672	0.01643	0.01463	0.01109	0.00822	0.00598	0.00435	0.00306	0.00232	0.00158	0.00125	0.000769	0.00037	0.000299	0.000174	1.0043e-05	5.6095e-05	-0.000127
	0.10578	0.00532	0.00312	0.000963	-3.7803e-05	-0.000333	-0.000789	-0.00117	-0.00157	-0.00203	-0.00352	-0.00469	-0.0054	-0.00698	-0.00967	-0.0099	-0.01055	-0.01133	-0.01237	-0.01199	-0.00766	-0.000882	0.00703	0.01333	0.01661	0.01647	0.01467	0.01121	0.00838	0.00602	0.00427	0.00298	0.0022	0.00175	0.00137	0.00081	0.00054	0.00034	0.000174	1.0043e-05	0.000252	-0.000127
	0.10703	0.00536	0.00312	0.00111	-7.3772e-05	-0.000221	-0.000505	-0.0013	-0.00144	-0.00192	-0.00341	-0.00473	-0.00519	-0.0071	-0.00954	-0.0099	-0.01063	-0.01133	-0.01233	-0.01203	-0.00758	-0.000882	0.00688	0.01326	0.01672	0.01647	0.01459	0.01117	0.00842	0.00594	0.00435	0.00302	0.00236	0.00166	0.00154	0.000851	0.000413	0.000299	0.000213	4.9821e-05	1.7005e-05	-4.358e-05
	0.10828	0.0054	0.00316	0.000963	-3.7827e-05	2.4448e-06	-0.000626	-0.00121	-0.00149	-0.00192	-0.00337	-0.00469	-0.0054	-0.0071	-0.00971	-0.00982	-0.01075	-0.01137	-0.01248	-0.01183	-0.00762	-0.00092	0.00695	0.01341	0.01665	0.01651	0.01439	0.01125	0.00838	0.0059	0.00415	0.0029	0.00224	0.00171	0.00133	0.000687	0.000497	0.00034	0.00037	8.9569e-05	1.7005e-05	8.1561e-05
	0.10953	0.00536	0.00316	0.00103	-7.3737e-05	-0.000184	-0.000545	-0.00121	-0.00144	-0.00192	-0.00337	-0.00465	-0.00527	-0.00702	-0.00979	-0.00982	-0.01091	-0.01153	-0.01225	-0.01175	-0.0075	-0.000995	0.00699	0.01344	0.01679	0.01651	0.01427	0.01121	0.00834	0.00586	0.00423	0.00306	0.00224	0.00158	0.00109	0.000851	0.000497	0.000423	0.000174	1.0043e-05	-6.1148e-05	0.000165
	0.11078	0.00536	0.00323	0.000891	7.0046e-05	-0.000259	-0.000505	-0.00134	-0.0014	-0.00207	-0.0033	-0.00481	-0.00548	-0.00706	-0.00959	-0.0099	-0.01095	-0.01137	-0.01222	-0.01151	-0.00769	-0.000995	0.00692	0.01348	0.01683	0.01655	0.01447	0.01121	0.00826	0.00579	0.00427	0.00306	0.00216	0.00166	0.000838	0.000892	0.00054	0.000175	0.000331	-6.9411e-05	-0.000139	-1.861e-06
	0.11203	0.00508	0.00323	0.00103	-0.000182	-0.000482	-0.000545	-0.0013	-0.00157	-0.002	-0.00326	-0.00469	-0.00544	-0.0071	-0.00967	-0.00982	-0.01055	-0.01153	-0.01214	-0.01167	-0.00758	-0.000844	0.00692	0.01315	0.01668	0.01643	0.01423	0.01109	0.00809	0.00602	0.00435	0.0031	0.00212	0.00162	0.001	0.00081	0.000413	0.000258	-6.1707e-05	-2.9691e-05	-2.2072e-05	3.9858e-05
	0.11328	0.00496	0.00331	0.000927	-7.376e-05	-0.000631	-0.00087	-0.00113	-0.00157	-0.00207	-0.00337	-0.00469	-0.00536	-0.00702	-0.00946	-0.00956	-0.01051	-0.01145	-0.01214	-0.01159	-0.00743	-0.00092	0.00692	0.01323	0.01672	0.01639	0.01435	0.01117	0.00813	0.0059	0.00439	0.0029	0.00224	0.00162	0.00092	0.000646	0.000751	0.000258	5.603e-05	0.000368	-2.2072e-05	-0.000169
	0.11453	0.005	0.00308	0.000784	-3.7815e-05	-0.000557	-0.000708	-0.00121	-0.00128	-0.00207	-0.00333	-0.00477	-0.00544	-0.00702	-0.00971	-0.00979	-0.01031	-0.01109	-0.01206	-0.01155	-0.00758	-0.000769	0.00685	0.01301	0.01657	0.01631	0.01455	0.01113	0.00813	0.0059	0.00427	0.0031	0.00216	0.00154	0.00125	0.000851	0.000413	0.00034	1.6784e-05	4.9806e-05	9.52e-05	-8.5283e-05
	0.11578	0.00504	0.00305	0.00111	-0.00011	-0.000557	-0.000748	-0.00117	-0.00153	-0.002	-0.00355	-0.00473	-0.00531	-0.00706	-0.00954	-0.00975	-0.01015	-0.01101	-0.01218	-0.01167	-0.0075	-0.00092	0.00692	0.01315	0.01661	0.01619	0.01443	0.01113	0.00826	0.00594	0.00411	0.00282	0.00196	0.00171	0.00117	0.000769	0.000413	0.000216	9.5276e-05	-2.9677e-05	5.6095e-05	-1.861e-06
	0.11703	0.0052	0.00301	0.00111	-3.7815e-05	-0.000408	-0.000586	-0.00117	-0.00149	-0.00192	-0.00352	-0.00461	-0.00511	-0.00713	-0.00963	-0.00975	-0.01039	-0.01109	-0.01214	-0.01151	-0.00743	-0.000693	0.00677	0.01333	0.01683	0.01619	0.01439	0.01109	0.0083	0.00594	0.00431	0.0029	0.002	0.00162	0.00133	0.00081	0.000413	0.000175	5.6044e-05	4.9806e-05	9.5171e-05	0.000123
	0.11828	0.00508	0.00316	0.000855	7.0046e-05	-0.000371	-0.000626	-0.00121	-0.00165	-0.00192	-0.00337	-0.00465	-0.00527	-0.0069	-0.00938	-0.0096	-0.01051	-0.01117	-0.01202	-0.01143	-0.00747	-0.00058	0.00695	0.01333	0.01657	0.01647	0.01443	0.01101	0.00817	0.00571	0.00423	0.0029	0.00224	0.00162	0.00121	0.000769	0.000709	0.000216	0.000252	0.000129	1.7005e-05	-4.3564e-05
	0.11953	0.0052	0.00312	0.000855	-7.3737e-05	-0.00011	-0.000667	-0.00121	-0.00153	-0.00215	-0.00322	-0.00481	-0.00531	-0.0069	-0.00954	-0.00956	-0.01079	-0.01113	-0.01206	-0.01139	-0.0075	-0.000769	0.00684	0.01333	0.01665	0.01635	0.01431	0.01121	0.00822	0.00563	0.00427	0.00302	0.00208	0.00137	0.00121	0.000728	0.000413	0.000258	0.000174	0.000129	-2.2072e-05	0.000248
	0.12078	0.00512	0.00323	0.000855	-1.8693e-06	-0.000333	-0.000505	-0.00138	-0.0014	-0.00207	-0.00333	-0.00477	-0.0054	-0.00694	-0.00959	-0.0096	-0.01059	-0.01141	-0.01191	-0.01143	-0.00743	-0.000882	0.00695	0.01348	0.01642	0.01643	0.01419	0.01105	0.00809	0.00586	0.00403	0.0029	0.00208	0.00154	0.00092	0.000687	0.000582	0.000258	5.603e-05	8.9584e-05	-6.1134e-05	8.1561e-05
	0.12203	0.00516	0.00323	0.000855	-0.000182	-0.000333	-0.000505	-0.00134	-0.0014	-0.00207	-0.0033	-0.00481	-0.00523	-0.00717	-0.00959	-0.00941	-0.01051	-0.01133	-0.01184	-0.01136	-0.00735	-0.000731	0.00688	0.01326	0.01672	0.01627	0.01423	0.01101	0.00813	0.00555	0.00443	0.00318	0.00208	0.00141	0.00092	0.000728	0.000455	0.000299	1.6784e-05	0.000129	-6.1106e-05	0.000123
	0.12391	0.00502	0.00325	0.000891	-3.7815e-05	-0.000576	-0.000728	-0.00115	-0.00149	-0.00205	-0.00344	-0.00471	-0.00534	-0.00694	-0.00932	-0.00956	-0.01013	-0.01109	-0.01185	-0.01132	-0.00718	-0.000863	0.00686	0.01315	0.01654	0.01627	0.01431	0.01089	0.00801	0.00571	0.00409	0.00294	0.00204	0.00158	0.000961	0.000749	0.000519	0.00034	9.5312e-05	0.000109	3.6557e-05	-6.4415e-05
	0.12641	0.00504	0.00293	0.000945	-9.1727e-05	-0.000221	-0.000708	-0.00105	-0.00138	-0.00192	-0.00335	-0.00461	-0.00525	-0.00692	-0.00938	-0.00946	-0.00997	-0.01073	-0.01184	-0.01126	-0.00722	-0.000542	0.00694	0.01317	0.01648	0.01629	0.01429	0.01101	0.00817	0.00577	0.00411	0.00286	0.00216	0.00156	0.00123	0.00079	0.000434	0.000299	0.000252	-4.9573e-05	0.000115	-2.2712e-05
	0.12891	0.00522	0.00301	0.000837	-7.376e-05	-0.000128	-0.000566	-0.00123	-0.00144	-0.00188	-0.0033	-0.00459	-0.00523	-0.00692	-0.00938	-0.00948	-0.01037	-0.01093	-0.01182	-0.01116	-0.0072	-0.000731	0.0069	0.01333	0.0165	0.01637	0.01419	0.01095	0.00813	0.00565	0.00409	0.00284	0.00214	0.0016	0.00104	0.000708	0.000455	0.00034	0.000213	-9.8243e-06	-6.112e-05	-1.877e-06
	0.13141	0.0051	0.0031	0.00082	-7.3754e-05	-0.000296	-0.000525	-0.00138	-0.00142	-0.002	-0.00313	-0.00449	-0.00521	-0.00685	-0.00924	-0.00941	-0.01027	-0.01095	-0.01161	-0.01104	-0.00718	-0.00058	0.00695	0.01319	0.01644	0.01631	0.01419	0.01093	0.00792	0.00563	0.00429	0.00306	0.00212	0.0016	0.0009	0.000687	0.000497	0.000237	0.000154	-9.817e-06	-2.2065e-05	0.000123
	0.13391	0.00496	0.00319	0.000999	-0.00011	-0.000482	-0.000708	-0.00109	-0.00144	-0.002	-0.00328	-0.00455	-0.00529	-0.00685	-0.00913	-0.00916	-0.00995	-0.01073	-0.01157	-0.01102	-0.00693	-0.000599	0.0069	0.01305	0.01637	0.01607	0.01409	0.01091	0.00788	0.00575	0.00413	0.00292	0.00216	0.00156	0.001	0.000728	0.000582	0.000258	5.6051e-05	0.000189	1.7012e-05	-0.000127
	0.13641	0.00502	0.0029	0.000999	-3.7815e-05	-0.000315	-0.000647	-0.00103	-0.00136	-0.00183	-0.00337	-0.00451	-0.00511	-0.00688	-0.00913	-0.00918	-0.00983	-0.01049	-0.01146	-0.01098	-0.00688	-0.00058	0.00692	0.01313	0.0164	0.01603	0.01417	0.01099	0.00826	0.00577	0.00405	0.00282	0.0021	0.00164	0.00129	0.000728	0.000519	0.000278	0.000174	1.0065e-05	0.000134	6.0717e-05
	0.13891	0.00496	0.00297	0.000963	-1.9848e-05	-0.000184	-0.000484	-0.00121	-0.00146	-0.00194	-0.0031	-0.00457	-0.00509	-0.00671	-0.00899	-0.00916	-0.01011	-0.01069	-0.01146	-0.0108	-0.00695	-0.000504	0.00679	0.01321	0.01642	0.01615	0.01403	0.01093	0.00809	0.00555	0.00407	0.0029	0.00214	0.00151	0.00106	0.00081	0.000561	0.000278	0.000174	4.9806e-05	-2.2058e-05	0.000102
	0.14141	0.00494	0.00305	0.000945	-1.8693e-06	-0.000221	-0.000423	-0.0013	-0.00144	-0.00202	-0.00308	-0.00447	-0.00519	-0.00667	-0.00903	-0.0091	-0.01003	-0.01065	-0.0113	-0.0107	-0.00682	-0.000504	0.00692	0.01313	0.01629	0.01607	0.01391	0.01077	0.00792	0.00557	0.00407	0.00304	0.00204	0.00145	0.00092	0.000749	0.00054	0.000278	5.6037e-05	4.9821e-05	5.6095e-05	6.0701e-05
	0.14391	0.00481	0.00305	0.000945	-5.5788e-05	-0.000464	-0.000667	-0.00111	-0.00149	-0.00196	-0.00324	-0.00449	-0.00513	-0.0066	-0.00895	-0.00904	-0.00962	-0.01051	-0.01126	-0.01062	-0.00676	-0.000523	0.0069	0.01297	0.01629	0.01597	0.01409	0.01065	0.00788	0.00555	0.00399	0.0028	0.00202	0.00145	0.00113	0.000749	0.000519	0.000361	7.566e-05	0.000109	0.000134	-0.000106
	0.14641	0.00487	0.00291	0.000855	-1.8812e-06	-0.000221	-0.000586	-0.00109	-0.00136	-0.00188	-0.00324	-0.00441	-0.00492	-0.00656	-0.00895	-0.00897	-0.00958	-0.01019	-0.01117	-0.0107	-0.00678	-0.000391	0.00695	0.01306	0.01626	0.01587	0.01403	0.01067	0.00798	0.00569	0.00383	0.00278	0.00202	0.0016	0.00129	0.000749	0.000434	0.000258	0.000292	6.9673e-05	0.000134	1.8999e-05
	0.14891	0.005	0.0029	0.000784	-3.7821e-05	-0.000147	-0.000545	-0.00126	-0.00132	-0.00192	-0.00315	-0.00445	-0.00496	-0.0066	-0.00897	-0.00889	-0.00991	-0.01041	-0.01113	-0.01046	-0.00669	-0.000485	0.00694	0.01315	0.01616	0.01603	0.01383	0.01075	0.00801	0.00541	0.00391	0.00282	0.00206	0.0016	0.00109	0.00079	0.000476	0.000361	0.000292	4.9806e-05	3.6557e-05	3.985e-05
	0.15141	0.00483	0.00297	0.00073	-3.7821e-05	-0.000277	-0.000484	-0.00123	-0.00136	-0.00198	-0.00304	-0.00447	-0.00504	-0.00665	-0.00891	-0.00895	-0.00971	-0.01047	-0.01092	-0.01035	-0.00676	-0.000448	0.00688	0.0129	0.01616	0.01595	0.01377	0.01063	0.00771	0.00547	0.00403	0.00292	0.002	0.00154	0.00092	0.00079	0.000497	0.000237	9.5311e-05	-2.9706e-05	-0.00012	8.1577e-05
	0.15391	0.00469	0.00301	0.000802	-9.1727e-05	-0.000725	-0.000566	-0.00107	-0.00142	-0.00183	-0.00326	-0.00449	-0.00506	-0.00648	-0.0087	-0.00876	-0.0094	-0.01023	-0.0109	-0.01025	-0.00653	-0.000372	0.00686	0.01265	0.016	0.01585	0.01381	0.01057	0.00767	0.00557	0.00401	0.0027	0.00202	0.00151	0.00106	0.000687	0.000519	0.000258	0.000115	0.000169	9.5178e-05	-0.000148
	0.15641	0.00481	0.00268	0.000891	-5.5788e-05	-0.000445	-0.000647	-0.00105	-0.00138	-0.00181	-0.00328	-0.00437	-0.00484	-0.00658	-0.00878	-0.00872	-0.0093	-0.01009	-0.0109	-0.0105	-0.00655	-0.000353	0.00681	0.01276	0.01602	0.01565	0.01387	0.01073	0.00784	0.00551	0.00385	0.00266	0.00202	0.00139	0.00117	0.00081	0.000392	0.000216	0.000174	-2.9699e-05	0.000115	8.1577e-05
	0.15891	0.00471	0.00293	0.000766	-3.7809e-05	-0.000165	-0.000505	-0.00117	-0.00138	-0.00186	-0.00311	-0.00437	-0.00496	-0.00646	-0.00866	-0.00876	-0.00965	-0.01017	-0.01092	-0.01027	-0.00648	-0.000353	0.00683	0.01292	0.016	0.01573	0.01373	0.01059	0.00794	0.00539	0.00385	0.00274	0.00198	0.00143	0.00109	0.000646	0.000497	0.000196	0.000193	8.9562e-05	7.5633e-05	8.1569e-05
	0.16141	0.00473	0.00299	0.00082	-0.000146	-0.000277	-0.000566	-0.00126	-0.00126	-0.00188	-0.00308	-0.00445	-0.005	-0.00654	-0.0086	-0.00868	-0.00954	-0.01021	-0.01071	-0.01005	-0.00638	-0.000372	0.00684	0.01292	0.01594	0.01571	0.01359	0.01047	0.00775	0.0053	0.00393	0.00286	0.0019	0.00139	0.000838	0.000605	0.000455	0.000113	3.6407e-05	0.000129	-6.1148e-05	1.9007e-05
	0.16391	0.00463	0.0029	0.000802	-9.1727e-05	-0.000538	-0.000769	-0.00111	-0.0014	-0.00188	-0.00319	-0.00435	-0.005	-0.0065	-0.00854	-0.00862	-0.00918	-0.00999	-0.01073	-0.01019	-0.00638	-0.000485	0.00673	0.01265	0.01591	0.01553	0.01373	0.01037	0.00755	0.00537	0.00383	0.00274	0.00192	0.00141	0.00115	0.000728	0.000392	0.00034	-2.8244e-06	8.9562e-05	9.5171e-05	-0.000106
	0.16641	0.00475	0.00273	0.00082	-0.000146	-0.00024	-0.000687	-0.00105	-0.0014	-0.00181	-0.00319	-0.00429	-0.00479	-0.00638	-0.0085	-0.00858	-0.00906	-0.00969	-0.0106	-0.01009	-0.00634	-0.000278	0.00673	0.01267	0.0158	0.01555	0.01365	0.01031	0.00775	0.00545	0.00387	0.00259	0.00194	0.00147	0.00129	0.000749	0.000349	0.000237	0.000193	-9.8315e-06	7.564e-05	-2.2696e-05
	0.16891	0.00487	0.0028	0.000712	-0.000128	-0.000128	-0.000545	-0.00119	-0.00136	-0.00183	-0.00293	-0.00429	-0.00494	-0.0064	-0.00848	-0.00855	-0.00936	-0.00991	-0.01069	-0.00989	-0.00632	-0.000259	0.00668	0.01274	0.01574	0.01562	0.01351	0.01033	0.00765	0.00534	0.00373	0.00259	0.00194	0.00137	0.00106	0.000646	0.000413	0.000237	0.000233	-2.9706e-05	-4.161e-05	-1.861e-06
	0.17141	0.00463	0.00284	0.000837	-0.00011	-0.000259	-0.000505	-0.00121	-0.00136	-0.00186	-0.00286	-0.00431	-0.00486	-0.00627	-0.00842	-0.00853	-0.0093	-0.01005	-0.01043	-0.00989	-0.00632	-0.000315	0.00679	0.01254	0.01568	0.01544	0.01341	0.01031	0.00746	0.00532	0.00381	0.00282	0.00192	0.00135	0.000757	0.000646	0.00054	0.000196	5.6037e-05	1.0057e-05	3.655e-05	6.0725e-05
	0.17391	0.00449	0.00282	0.000837	-5.5788e-05	-0.000576	-0.000606	-0.00101	-0.0014	-0.00186	-0.00308	-0.00429	-0.00494	-0.0063	-0.00835	-0.0083	-0.00904	-0.00973	-0.01037	-0.00979	-0.00615	-0.00024	0.00673	0.01241	0.01561	0.01534	0.01339	0.01029	0.00744	0.00534	0.00369	0.00259	0.00186	0.0013	0.000859	0.000626	0.000455	0.000196	9.5297e-05	0.000249	9.5178e-05	-0.000148
	0.17641	0.00451	0.0026	0.000855	-7.3754e-05	-0.000371	-0.000708	-0.00103	-0.00134	-0.00183	-0.00315	-0.00431	-0.00473	-0.00632	-0.00839	-0.00835	-0.009	-0.00953	-0.01033	-0.00983	-0.00611	-0.000259	0.00668	0.01241	0.0157	0.01522	0.01339	0.01035	0.00767	0.00539	0.00373	0.00261	0.00174	0.00147	0.00113	0.000749	0.000413	0.000299	0.000135	2.9924e-05	9.5171e-05	-1.8369e-06
	0.17891	0.00463	0.00271	0.000802	-7.3754e-05	-0.000296	-0.000505	-0.00119	-0.00146	-0.00181	-0.00302	-0.00431	-0.00477	-0.00613	-0.00821	-0.00837	-0.0092	-0.00959	-0.01043	-0.00963	-0.00615	-0.000183	0.00659	0.01256	0.01554	0.0154	0.01327	0.01025	0.00761	0.0051	0.00375	0.00261	0.00186	0.00139	0.00102	0.000687	0.000497	0.000175	0.000233	8.9577e-05	-2.2065e-05	-1.8289e-06
	0.18141	0.00457	0.00282	0.000766	-9.1715e-05	-0.000371	-0.000444	-0.00123	-0.00128	-0.0019	-0.00295	-0.00422	-0.00481	-0.00613	-0.00829	-0.00828	-0.00912	-0.00981	-0.01027	-0.00961	-0.0061	-0.000221	0.00662	0.0124	0.01552	0.0153	0.01317	0.01017	0.00738	0.00518	0.00381	0.00278	0.0018	0.0013	0.000838	0.000687	0.000476	0.000196	9.529e-05	4.9821e-05	7.5647e-05	6.0709e-05
	0.18391	0.00449	0.00288	0.000855	-3.7815e-05	-0.000538	-0.000606	-0.00101	-0.00134	-0.00188	-0.0031	-0.00424	-0.00479	-0.00627	-0.00817	-0.00826	-0.00872	-0.00951	-0.01022	-0.00957	-0.00594	-0.000315	0.00661	0.01222	0.01548	0.01514	0.01335	0.01001	0.00732	0.00522	0.00373	0.00266	0.00188	0.00137	0.000962	0.000667	0.000434	0.000278	3.6429e-05	0.000149	7.5647e-05	-0.000106
	0.18641	0.00451	0.00268	0.000837	-9.1733e-05	-0.000203	-0.000708	-0.000943	-0.0013	-0.00177	-0.00306	-0.00414	-0.00475	-0.00615	-0.00811	-0.00814	-0.00866	-0.00929	-0.01012	-0.00959	-0.00598	-0.000164	0.00659	0.01238	0.01546	0.015	0.01329	0.01015	0.00746	0.00524	0.00363	0.00257	0.00182	0.00132	0.00109	0.000728	0.000434	0.000196	0.000193	-2.9706e-05	9.5193e-05	-2.2712e-05
	0.18891	0.00463	0.00271	0.000712	-0.000164	-9.0847e-05	-0.000484	-0.00115	-0.00128	-0.00171	-0.00297	-0.00416	-0.00477	-0.00619	-0.00819	-0.00818	-0.00892	-0.00945	-0.01012	-0.00939	-0.0059	-0.00024	0.00659	0.01243	0.01533	0.01516	0.01305	0.01005	0.00752	0.00512	0.00355	0.00249	0.00194	0.00143	0.000961	0.000687	0.000455	0.000299	0.000292	2.9924e-05	-8.0672e-05	6.0717e-05
	0.19141	0.00455	0.00271	0.000694	-0.000128	-0.000221	-0.000464	-0.00113	-0.00128	-0.00179	-0.0029	-0.0041	-0.00484	-0.00613	-0.00805	-0.00813	-0.00894	-0.00951	-0.00989	-0.00923	-0.00581	-0.000126	0.00657	0.01232	0.01522	0.01506	0.01309	0.01003	0.00728	0.00518	0.00375	0.00272	0.00188	0.0013	0.000716	0.000626	0.000455	0.000258	9.5304e-05	-2.9677e-05	-0.00012	0.000123
	0.19391	0.00436	0.00279	0.000766	-0.0002	-0.000538	-0.000708	-0.00105	-0.00132	-0.00173	-0.00302	-0.00412	-0.00475	-0.00603	-0.00794	-0.00795	-0.00854	-0.00915	-0.00993	-0.00929	-0.00571	-0.000107	0.00653	0.01202	0.0152	0.01488	0.01299	0.00991	0.00711	0.00516	0.00361	0.00251	0.00188	0.00135	0.0009	0.000667	0.000497	0.000278	7.5653e-05	0.000209	-4.1603e-05	-0.000148
	0.19641	0.00443	0.00249	0.00082	-0.000164	-0.000315	-0.000525	-0.000922	-0.00134	-0.00171	-0.00299	-0.00408	-0.00459	-0.00605	-0.00798	-0.00788	-0.0085	-0.00903	-0.0098	-0.00929	-0.00571	-0.000145	0.00662	0.01209	0.01511	0.01478	0.01309	0.01001	0.00748	0.00522	0.00355	0.00241	0.00178	0.00139	0.00115	0.000646	0.00037	0.000237	0.000174	-2.9699e-05	9.5171e-05	3.985e-05
	0.19891	0.00453	0.00262	0.000766	-7.376e-05	-9.0841e-05	-0.000586	-0.00109	-0.00128	-0.0017	-0.0028	-0.00414	-0.0045	-0.00592	-0.00788	-0.00786	-0.00876	-0.00915	-0.00985	-0.00917	-0.00575	-5.0671e-05	0.00653	0.01223	0.01511	0.01482	0.01287	0.00999	0.00736	0.00496	0.00355	0.00253	0.00184	0.00139	0.000961	0.000667	0.000561	0.000196	0.000292	0.000149	-6.1127e-05	0.000165
	0.20141	0.0044	0.00271	0.000694	-0.000164	-0.000315	-0.000423	-0.00115	-0.00128	-0.00183	-0.00284	-0.00408	-0.00461	-0.0059	-0.00788	-0.00792	-0.00862	-0.00927	-0.00964	-0.00901	-0.00569	-0.000164	0.00648	0.01211	0.01506	0.01482	0.01271	0.00989	0.00715	0.00494	0.00361	0.00261	0.00168	0.00135	0.000716	0.000585	0.000476	0.000196	3.6421e-05	6.9702e-05	-6.1106e-05	3.985e-05
	0.20391	0.00436	0.00271	0.000784	-0.000146	-0.00052	-0.000728	-0.000902	-0.00136	-0.00179	-0.00295	-0.00402	-0.00463	-0.0059	-0.00776	-0.00788	-0.00831	-0.00903	-0.00962	-0.00903	-0.00564	-0.000259	0.00648	0.01191	0.015	0.0147	0.01285	0.00967	0.00705	0.00496	0.00353	0.00245	0.00176	0.0013	0.000879	0.000708	0.000413	0.000237	5.6037e-05	4.9799e-05	-4.1596e-05	-0.000169
	0.20641	0.00432	0.00245	0.00082	-0.00011	-0.00024	-0.000647	-0.000902	-0.00132	-0.00166	-0.00297	-0.00394	-0.00438	-0.00578	-0.00774	-0.00782	-0.00811	-0.00877	-0.00964	-0.00905	-0.00558	-1.2847e-05	0.0065	0.01197	0.01491	0.01458	0.01291	0.00969	0.00713	0.00508	0.00351	0.00239	0.00182	0.00139	0.00119	0.000646	0.000328	0.000196	0.000292	1.0057e-05	0.000115	-4.3548e-05
	0.20891	0.00436	0.0026	0.000712	-0.00011	-0.000165	-0.000484	-0.00103	-0.00136	-0.00175	-0.00282	-0.004	-0.00454	-0.00584	-0.00771	-0.00772	-0.00854	-0.00889	-0.00959	-0.00894	-0.00552	-5.0671e-05	0.00648	0.01206	0.01489	0.01466	0.01269	0.00979	0.00723	0.00493	0.00347	0.00241	0.00182	0.0012	0.000859	0.000626	0.000392	0.000299	0.000292	2.9946e-05	-0.00012	8.1577e-05
	0.21141	0.00436	0.00268	0.000748	-1.9848e-05	-0.000277	-0.000505	-0.00113	-0.00128	-0.00175	-0.00273	-0.00402	-0.00459	-0.00578	-0.00769	-0.00772	-0.00839	-0.00895	-0.00941	-0.00883	-0.00552	-6.959e-05	0.0065	0.01188	0.01476	0.01452	0.01263	0.00971	0.00703	0.00496	0.00361	0.0027	0.00174	0.00126	0.000695	0.000667	0.000392	0.000196	0.000193	-4.9573e-05	-6.1134e-05	1.8999e-05
	0.21391	0.00408	0.00268	0.00073	-9.1703e-05	-0.000613	-0.000647	-0.00105	-0.00126	-0.00185	-0.00297	-0.004	-0.00463	-0.00584	-0.00765	-0.00751	-0.00813	-0.00873	-0.00934	-0.0088	-0.0055	-0.000107	0.00639	0.0117	0.01461	0.01442	0.01253	0.00971	0.00692	0.00494	0.00347	0.00247	0.0018	0.00135	0.000941	0.000646	0.00054	0.000258	0.000135	0.000209	1.7012e-05	-0.00019
	0.21641	0.0043	0.00234	0.00073	-7.376e-05	-0.000482	-0.000566	-0.00105	-0.00134	-0.00171	-0.00302	-0.00388	-0.00438	-0.00594	-0.00763	-0.00749	-0.00803	-0.00853	-0.00936	-0.00886	-0.00541	-0.000145	0.0064	0.01171	0.01474	0.01427	0.01255	0.00971	0.00713	0.00506	0.00349	0.00233	0.0016	0.00132	0.001	0.000605	0.000349	0.000196	0.000174	-8.9329e-05	-2.5265e-06	0.000102
	0.21891	0.00434	0.00262	0.000587	-0.00011	-0.000221	-0.000403	-0.00117	-0.00128	-0.0017	-0.00275	-0.00398	-0.00438	-0.00571	-0.00747	-0.00748	-0.00827	-0.00867	-0.00932	-0.00868	-0.0055	-3.1753e-05	0.00635	0.01175	0.01458	0.0144	0.01247	0.00962	0.00705	0.00483	0.00343	0.00241	0.00176	0.00122	0.000982	0.000667	0.000413	0.000175	0.000213	2.9932e-05	-2.2058e-05	3.9866e-05
	0.22141	0.00426	0.00256	0.000676	-5.5776e-05	-0.000315	-0.000444	-0.00126	-0.00116	-0.00177	-0.00277	-0.00398	-0.0045	-0.00576	-0.00761	-0.00748	-0.00829	-0.00881	-0.00916	-0.0086	-0.00535	-6.959e-05	0.00635	0.01186	0.01458	0.0144	0.01245	0.00954	0.00692	0.00471	0.00349	0.00241	0.00162	0.00116	0.000736	0.000482	0.000434	0.000113	-2.8102e-06	-6.944e-05	5.6095e-05	6.0717e-05
	0.22391	0.00416	0.00264	0.000802	-0.00011	-0.000426	-0.000627	-0.000964	-0.00128	-0.00168	-0.00288	-0.00386	-0.00448	-0.00561	-0.00741	-0.00736	-0.00793	-0.00865	-0.00924	-0.00858	-0.00531	-0.000221	0.0063	0.01155	0.01452	0.01417	0.01251	0.0094	0.00671	0.00485	0.00333	0.00231	0.0016	0.00135	0.000859	0.000667	0.000328	0.000237	0.000115	0.000189	-6.1148e-05	-0.000127
	0.22641	0.00412	0.00242	0.000712	-0.000128	-0.000147	-0.000708	-0.000902	-0.00118	-0.00166	-0.0028	-0.0039	-0.00431	-0.00561	-0.00741	-0.0074	-0.00785	-0.00827	-0.00911	-0.00866	-0.00533	4.3895e-05	0.00626	0.01155	0.01443	0.01417	0.01243	0.00946	0.00694	0.00475	0.00339	0.00237	0.00166	0.0012	0.00111	0.000687	0.000413	0.000278	0.000252	-4.9566e-05	3.6564e-05	-6.4399e-05
	0.22891	0.0043	0.0024	0.000658	-7.3743e-05	2.109e-05	-0.000566	-0.00107	-0.00126	-0.00156	-0.00268	-0.00384	-0.00421	-0.00565	-0.00743	-0.00738	-0.00807	-0.00847	-0.00913	-0.0084	-0.00533	2.4977e-05	0.00613	0.01168	0.01439	0.01415	0.01227	0.00944	0.00692	0.00465	0.00331	0.00237	0.00168	0.00122	0.000838	0.000585	0.000392	0.000134	0.000193	-9.8315e-06	-0.000139	0.000144
	0.23141	0.00424	0.00258	0.000712	-7.3766e-05	-0.000109	-0.000505	-0.00109	-0.00122	-0.00153	-0.00255	-0.00388	-0.00431	-0.00549	-0.00724	-0.0074	-0.00803	-0.00853	-0.00892	-0.00832	-0.00522	-1.2854e-05	0.0063	0.01148	0.01436	0.01413	0.01221	0.00936	0.00671	0.00465	0.00339	0.00251	0.0017	0.00118	0.000654	0.000585	0.000328	0.000154	0.000135	-4.9558e-05	-8.0665e-05	-1.861e-06
	0.23391	0.00412	0.00268	0.000712	-9.1709e-05	-0.000501	-0.000626	-0.000902	-0.0012	-0.00162	-0.00275	-0.00378	-0.00436	-0.00549	-0.00722	-0.00713	-0.00773	-0.00831	-0.00894	-0.00836	-0.00506	-1.2854e-05	0.00617	0.01125	0.01421	0.01387	0.01215	0.00932	0.00671	0.00485	0.00331	0.00227	0.00168	0.0012	0.000859	0.000523	0.000476	0.000196	5.603e-05	0.000189	3.655e-05	-0.000106
	0.23641	0.00408	0.00238	0.00082	-1.9824e-05	-0.00024	-0.000505	-0.000818	-0.0012	-0.0016	-0.00277	-0.00376	-0.00415	-0.00547	-0.00726	-0.00702	-0.00754	-0.00813	-0.00882	-0.00832	-0.00508	-8.8462e-05	0.00624	0.01141	0.01428	0.01381	0.01225	0.00944	0.00698	0.00489	0.00333	0.00221	0.00162	0.00128	0.00106	0.000646	0.000434	0.000237	0.000213	6.9695e-05	9.5185e-05	8.1569e-05
	0.23891	0.00422	0.00249	0.000748	-1.9842e-05	-0.000165	-0.000403	-0.00103	-0.0012	-0.00164	-0.00269	-0.0039	-0.00425	-0.00541	-0.0071	-0.00694	-0.00795	-0.00825	-0.00878	-0.00826	-0.00504	6.0648e-06	0.00613	0.01145	0.01419	0.01399	0.01209	0.00946	0.0069	0.00461	0.00333	0.00239	0.00166	0.00124	0.000879	0.000667	0.000455	0.000154	0.000311	6.9702e-05	-4.1596e-05	0.000102
	0.24141	0.00418	0.00256	0.000658	-5.5788e-05	-0.000221	-0.000383	-0.000985	-0.00112	-0.00166	-0.00258	-0.00378	-0.00419	-0.00549	-0.00716	-0.007	-0.00781	-0.00827	-0.00861	-0.00802	-0.00502	2.4977e-05	0.00615	0.01132	0.01415	0.01399	0.01198	0.0093	0.00667	0.00459	0.00347	0.00251	0.00166	0.00116	0.000736	0.000626	0.000413	0.000237	0.000135	4.9821e-05	1.7012e-05	0.000102
	0.24391	0.00406	0.00255	0.000748	-5.5794e-05	-0.000426	-0.000484	-0.00103	-0.00124	-0.00164	-0.00269	-0.00374	-0.00423	-0.00543	-0.00708	-0.007	-0.00742	-0.00807	-0.00861	-0.00812	-0.00491	-3.1759e-05	0.00606	0.01105	0.01406	0.01385	0.01211	0.00922	0.00663	0.00467	0.00337	0.00239	0.00162	0.00126	0.00088	0.000585	0.000392	0.000258	0.000115	0.000209	5.6081e-05	-0.000127
	0.24641	0.0041	0.0024	0.000802	-5.5794e-05	-0.000259	-0.000627	-0.000902	-0.00128	-0.00145	-0.00266	-0.00362	-0.004	-0.0053	-0.00699	-0.00704	-0.00736	-0.00781	-0.00863	-0.00818	-0.00489	0.000176	0.0061	0.01127	0.01395	0.01371	0.01207	0.00916	0.00677	0.00471	0.00321	0.00225	0.00166	0.00124	0.00104	0.000687	0.00037	0.000196	0.000213	4.9806e-05	5.6102e-05	-6.4415e-05
	0.24891	0.00416	0.00236	0.00073	-7.3766e-05	2.4448e-06	-0.000484	-0.00109	-0.00112	-0.00154	-0.00251	-0.00358	-0.00411	-0.00534	-0.00706	-0.00698	-0.00765	-0.00809	-0.00861	-0.00792	-0.00483	2.4977e-05	0.00615	0.01136	0.01392	0.01375	0.01186	0.00916	0.00684	0.00457	0.00319	0.00233	0.00172	0.00126	0.000859	0.000626	0.000349	0.000237	0.000272	0.000129	-8.0672e-05	6.0709e-05
	0.25141	0.00402	0.00247	0.000623	-5.5788e-05	-0.000259	-0.000423	-0.00107	-0.00104	-0.00168	-0.0026	-0.00366	-0.00419	-0.00536	-0.00697	-0.007	-0.00765	-0.00813	-0.00838	-0.00782	-0.00491	-6.959e-05	0.006	0.01119	0.01384	0.01357	0.01172	0.00908	0.00659	0.00446	0.00333	0.00237	0.00164	0.00118	0.000572	0.000544	0.000349	0.000216	7.5667e-05	-6.9447e-05	-8.0679e-05	8.1561e-05
	0.25391	0.00391	0.00243	0.000658	-5.5782e-05	-0.000464	-0.000647	-0.000839	-0.00124	-0.00158	-0.00264	-0.00372	-0.00417	-0.0053	-0.00687	-0.00675	-0.00722	-0.00779	-0.00848	-0.00786	-0.00479	-3.1766e-05	0.00595	0.01093	0.01377	0.01349	0.01176	0.00896	0.00646	0.00459	0.00325	0.00225	0.00172	0.0012	0.000757	0.000523	0.000413	0.000258	3.6407e-05	0.000169	1.7019e-05	-0.000148
	0.25641	0.00398	0.00214	0.000641	-7.376e-05	-0.000371	-0.000566	-0.000818	-0.0012	-0.00156	-0.00268	-0.00362	-0.00406	-0.00536	-0.00677	-0.00682	-0.00724	-0.00761	-0.00842	-0.00792	-0.00487	6.0714e-06	0.006	0.01091	0.01371	0.01338	0.01186	0.00908	0.00665	0.00467	0.00321	0.00213	0.00166	0.0012	0.00104	0.000605	0.000328	0.000175	0.000135	-9.817e-06	9.5171e-05	1.9039e-05
	0.25891	0.00404	0.00238	0.000623	-3.7821e-05	-0.000128	-0.000362	-0.00101	-0.00126	-0.00156	-0.00255	-0.00366	-0.00396	-0.00518	-0.00679	-0.00667	-0.00758	-0.00779	-0.0085	-0.00776	-0.00479	0.000157	0.00588	0.01103	0.01358	0.01345	0.01178	0.00906	0.00661	0.00446	0.00315	0.00225	0.00172	0.00107	0.000777	0.000564	0.000349	0.000175	0.000193	4.9799e-05	-4.1582e-05	6.0725e-05
	0.26141	0.00402	0.00247	0.000623	-0.000128	-0.000184	-0.000322	-0.00109	-0.00112	-0.00162	-0.00246	-0.00368	-0.00404	-0.0052	-0.00683	-0.00667	-0.00734	-0.00791	-0.00828	-0.0077	-0.0047	4.3889e-05	0.00593	0.01094	0.0136	0.01339	0.01158	0.00898	0.00646	0.00452	0.00319	0.00237	0.00148	0.00109	0.000695	0.000441	0.000455	0.000196	1.6784e-05	6.9717e-05	-8.0672e-05	1.8999e-05
	0.26516	0.00392	0.00235	0.000676	-0.000101	-0.000315	-0.000545	-0.00087	-0.00115	-0.00153	-0.00271	-0.00361	-0.00402	-0.00509	-0.00676	-0.0066	-0.00703	-0.00755	-0.00823	-0.00772	-0.00464	8.1736e-05	0.00581	0.01079	0.01356	0.01319	0.01171	0.00887	0.00645	0.00443	0.00312	0.00221	0.00156	0.00122	0.00089	0.000605	0.000392	0.000237	0.000135	8.9566e-05	2.6788e-05	-0.000106
	0.27016	0.00395	0.00231	0.000676	-0.000128	-0.000137	-0.000413	-0.00104	-0.00115	-0.00153	-0.00247	-0.00349	-0.00395	-0.00507	-0.00673	-0.00656	-0.00728	-0.00762	-0.00813	-0.00755	-0.00461	0.00011	0.00579	0.01079	0.01342	0.01326	0.01147	0.00881	0.00635	0.00433	0.00317	0.00221	0.00161	0.00111	0.000685	0.000513	0.000392	0.000185	0.000193	-3.9629e-05	-9.0438e-05	7.1131e-05
	0.27516	0.00368	0.00226	0.00073	-6.4768e-05	-0.000454	-0.000576	-0.000839	-0.00111	-0.00158	-0.00265	-0.0035	-0.00396	-0.0051	-0.00654	-0.00639	-0.00686	-0.00741	-0.00798	-0.00755	-0.0046	3.4436e-05	0.00577	0.01054	0.01321	0.01302	0.0114	0.00875	0.00639	0.00441	0.00304	0.00209	0.00152	0.0012	0.000859	0.000513	0.000286	0.000237	0.000125	7.9643e-05	5.6095e-05	-1.8329e-06
	0.28016	0.00387	0.0023	0.000605	1.6095e-05	-0.000203	-0.000403	-0.00101	-0.00106	-0.00153	-0.00238	-0.00352	-0.00389	-0.00495	-0.00645	-0.00637	-0.00708	-0.00747	-0.00792	-0.00731	-0.00457	6.2804e-05	0.0057	0.01059	0.01315	0.01302	0.0112	0.00863	0.00631	0.00422	0.00306	0.00224	0.00156	0.00112	0.000685	0.000482	0.000349	0.000134	0.000115	-3.9636e-05	-2.2072e-05	7.1139e-05
	0.28516	0.00378	0.00225	0.000667	7.1141e-06	-0.000212	-0.000545	-0.000818	-0.00111	-0.00148	-0.00251	-0.00345	-0.00383	-0.00482	-0.00634	-0.00623	-0.00666	-0.00719	-0.00778	-0.00736	-0.00445	9.1192e-05	0.00567	0.01039	0.01302	0.01278	0.01135	0.00847	0.00618	0.0044	0.00303	0.00205	0.00158	0.00109	0.000849	0.000585	0.00036	0.000185	0.000125	2.9928e-05	3.6557e-05	-8.5251e-05
	0.29016	0.00375	0.0023	0.000632	-9.1715e-05	-0.0001	-0.000434	-0.000943	-0.00108	-0.00152	-0.00238	-0.00343	-0.00383	-0.00485	-0.0064	-0.0062	-0.00689	-0.00723	-0.00774	-0.00712	-0.00438	6.2817e-05	0.00564	0.01043	0.0129	0.01276	0.01108	0.00848	0.00622	0.0042	0.00299	0.00213	0.00151	0.00112	0.000623	0.000554	0.00036	0.000196	0.000252	-2.9691e-05	-2.2065e-05	6.0713e-05
	0.29516	0.00359	0.00215	0.000676	-0.000155	-0.000371	-0.000555	-0.000839	-0.0011	-0.00146	-0.00253	-0.00329	-0.00372	-0.00482	-0.00623	-0.00605	-0.00649	-0.00694	-0.00762	-0.00711	-0.00431	0.00011	0.00557	0.01011	0.0128	0.01255	0.01107	0.00847	0.00608	0.00427	0.00297	0.00202	0.00147	0.0011	0.000869	0.000451	0.000339	0.000165	7.5671e-05	5.974e-05	9.5185e-05	-3.3118e-05
	0.30016	0.00371	0.0023	0.000623	-2.8814e-05	-4.4192e-05	-0.000332	-0.000954	-0.000978	-0.00145	-0.00228	-0.00331	-0.00367	-0.00465	-0.00612	-0.00602	-0.0067	-0.00707	-0.00747	-0.00693	-0.0043	0.000138	0.0055	0.01028	0.01273	0.01257	0.01085	0.00838	0.00608	0.00414	0.00301	0.00212	0.0015	0.00106	0.000613	0.000451	0.000349	0.000123	6.5881e-05	2.0005e-05	5.612e-05	0.000123
	0.30516	0.0036	0.00221	0.000658	1.6101e-05	-0.000305	-0.000515	-0.000787	-0.00105	-0.00142	-0.00238	-0.00332	-0.0036	-0.0047	-0.00603	-0.00601	-0.00635	-0.0068	-0.00737	-0.00704	-0.00419	0.000101	0.00546	0.01005	0.01267	0.01239	0.01087	0.00818	0.00599	0.00418	0.00291	0.00198	0.00146	0.00111	0.000849	0.000554	0.000318	0.000196	0.000105	-1.9758e-05	5.6092e-05	-8.5267e-05
	0.31016	0.00368	0.00217	0.000614	-1.9848e-05	-0.000128	-0.000413	-0.000912	-0.000958	-0.00142	-0.00232	-0.00321	-0.00355	-0.00461	-0.00604	-0.00595	-0.0066	-0.0069	-0.00732	-0.00677	-0.00414	0.000138	0.00545	0.01004	0.01246	0.01237	0.01072	0.00819	0.00586	0.00412	0.00285	0.00201	0.00152	0.000986	0.000654	0.000472	0.00037	0.000123	0.000164	4.9821e-05	-6.1134e-05	6.0701e-05
	0.31516	0.00351	0.00206	0.000694	-1.9842e-05	-0.000445	-0.000566	-0.000766	-0.00106	-0.00143	-0.00242	-0.00323	-0.00354	-0.00463	-0.00595	-0.0058	-0.00621	-0.00667	-0.00724	-0.00683	-0.00414	0.00012	0.00535	0.00977	0.01235	0.01209	0.01064	0.00819	0.0059	0.00408	0.00284	0.00196	0.00142	0.00105	0.000828	0.000441	0.00037	0.000206	5.6037e-05	6.972e-05	7.2426e-06	-7.4833e-05
	0.32016	0.00361	0.00216	0.000524	-5.5794e-05	-0.000128	-0.000342	-0.000954	-0.00101	-0.00142	-0.00219	-0.00323	-0.00358	-0.00456	-0.00588	-0.0057	-0.00641	-0.00671	-0.00718	-0.00659	-0.00409	0.000205	0.00528	0.0099	0.01227	0.01219	0.0105	0.00807	0.00588	0.00384	0.00282	0.00204	0.00136	0.000954	0.000644	0.00038	0.000296	0.000154	8.5486e-05	5.9758e-05	-7.0903e-05	-1.865e-06
	0.32516	0.00351	0.00209	0.000605	-6.4762e-05	-0.000277	-0.000525	-0.000663	-0.000999	-0.00136	-0.00235	-0.00317	-0.00355	-0.00445	-0.00577	-0.0056	-0.00603	-0.0065	-0.00703	-0.00664	-0.00398	0.000157	0.00528	0.00966	0.01215	0.01187	0.01056	0.0079	0.00573	0.00399	0.00273	0.00192	0.00134	0.000965	0.000818	0.000482	0.000275	0.000134	8.5482e-05	2.002e-05	2.6791e-05	-3.3126e-05
	0.33016	0.0036	0.00211	0.000596	5.2049e-05	-5.3527e-05	-0.000373	-0.00087	-0.000958	-0.00144	-0.00213	-0.00318	-0.00348	-0.00448	-0.00578	-0.00564	-0.00632	-0.00656	-0.00691	-0.00646	-0.00391	0.000138	0.0052	0.00966	0.01202	0.01193	0.01027	0.00791	0.00567	0.00388	0.00276	0.00198	0.00136	0.00101	0.000572	0.000482	0.000349	0.000154	0.000135	-1.9758e-05	-0.0001	5.0292e-05
	0.33516	0.00345	0.00204	0.000676	2.509e-05	-0.000371	-0.000444	-0.000673	-0.000999	-0.00139	-0.00233	-0.00303	-0.00334	-0.0044	-0.0056	-0.00546	-0.00584	-0.00625	-0.0068	-0.00641	-0.00384	0.000129	0.0052	0.00948	0.01188	0.01175	0.0103	0.00784	0.0057	0.00403	0.00276	0.0019	0.00141	0.00107	0.000767	0.000451	0.000381	0.000165	7.5664e-05	8.9577e-05	8.5416e-05	-6.4391e-05
	0.34016	0.00355	0.00211	0.000685	2.5099e-05	-6.8748e-06	-0.000302	-0.000808	-0.000978	-0.00139	-0.00212	-0.00306	-0.00334	-0.00426	-0.00554	-0.00535	-0.00606	-0.00642	-0.00672	-0.00621	-0.00383	0.000205	0.00517	0.00958	0.01191	0.01178	0.01023	0.00788	0.00572	0.00383	0.00271	0.00193	0.00137	0.000986	0.000603	0.000441	0.000381	0.000175	0.000144	9.9507e-05	-2.5159e-06	0.000134
	0.34516	0.00338	0.00204	0.00065	-9.1736e-05	-0.000212	-0.000373	-0.000663	-0.00103	-0.00124	-0.00225	-0.00296	-0.00323	-0.00423	-0.00545	-0.00536	-0.00571	-0.00613	-0.00666	-0.00622	-0.00372	0.000252	0.00508	0.00933	0.01181	0.01159	0.01028	0.00767	0.0056	0.00386	0.00268	0.00186	0.00139	0.00103	0.000839	0.000492	0.000243	0.000206	0.000135	8.9573e-05	7.564e-05	-9.5701e-05
	0.35016	0.00344	0.00211	0.000614	-4.6786e-05	-9.0825e-05	-0.000302	-0.000881	-0.000938	-0.00125	-0.00204	-0.00303	-0.00331	-0.00417	-0.00548	-0.00532	-0.006	-0.00622	-0.0066	-0.00612	-0.00374	0.000195	0.00508	0.00941	0.01164	0.01157	0.00999	0.00774	0.00558	0.00383	0.00267	0.00195	0.00142	0.000944	0.000552	0.000513	0.000339	0.000144	0.000164	1.1291e-07	-6.1144e-05	3.985e-05
	0.35516	0.00327	0.00193	0.000551	-1.9848e-05	-0.00038	-0.000555	-0.000652	-0.000938	-0.00128	-0.0022	-0.00301	-0.00331	-0.00424	-0.00531	-0.00515	-0.00562	-0.00588	-0.0065	-0.00611	-0.00364	0.000138	0.00501	0.00917	0.01152	0.01131	0.01001	0.00761	0.00555	0.00386	0.00261	0.00181	0.00133	0.000944	0.000736	0.000462	0.000307	0.000196	7.5674e-05	3.9876e-05	-2.5194e-06	-5.3978e-05
	0.36016	0.00339	0.00199	0.000551	6.1035e-05	-0.000175	-0.000322	-0.00085	-0.000938	-0.0013	-0.00203	-0.00291	-0.0033	-0.00409	-0.0053	-0.00517	-0.00582	-0.00606	-0.00646	-0.00595	-0.00363	0.000195	0.00499	0.00917	0.0114	0.01135	0.00986	0.00754	0.00546	0.00367	0.0026	0.00186	0.00132	0.000902	0.000593	0.000369	0.000328	0.000134	0.000105	4.9813e-05	-5.1368e-05	3.985e-05
	0.36516	0.00328	0.00195	0.000569	-1.9836e-05	-0.000212	-0.000403	-0.000642	-0.000917	-0.00134	-0.00219	-0.00291	-0.00327	-0.00406	-0.00525	-0.00514	-0.00542	-0.00587	-0.00636	-0.00598	-0.00352	0.000214	0.00494	0.00905	0.01137	0.01117	0.00991	0.00739	0.00535	0.00376	0.00253	0.00176	0.00128	0.000975	0.000767	0.000441	0.000233	0.000154	0.000174	3.9873e-05	5.6102e-05	-7.4853e-05
	0.37016	0.00326	0.00196	0.000551	-0.000119	-1.621e-05	-0.000302	-0.000829	-0.000897	-0.00131	-0.00199	-0.00288	-0.00325	-0.00402	-0.00525	-0.00511	-0.00573	-0.00592	-0.00633	-0.00575	-0.00355	0.000186	0.00488	0.00906	0.01127	0.01123	0.00965	0.00739	0.00532	0.00366	0.00259	0.00179	0.00129	0.000849	0.000572	0.000492	0.000307	0.000123	0.000135	1.311e-07	-9.0434e-05	3.9854e-05
	0.37516	0.0032	0.0019	0.000658	-1.8752e-06	-0.000324	-0.000484	-0.000621	-0.000867	-0.00121	-0.00212	-0.00282	-0.00315	-0.00396	-0.00502	-0.00496	-0.0054	-0.00568	-0.00616	-0.00589	-0.0035	0.000224	0.00483	0.00883	0.01113	0.01089	0.00969	0.00741	0.00535	0.00374	0.00249	0.00177	0.00133	0.000923	0.000736	0.000441	0.000328	0.000134	1.6788e-05	1.9995e-05	2.6781e-05	-5.3974e-05
	0.38016	0.00323	0.002	0.000515	-2.8828e-05	-7.2176e-05	-0.000291	-0.000829	-0.000877	-0.00131	-0.00197	-0.00287	-0.00312	-0.00395	-0.00505	-0.00491	-0.00563	-0.00583	-0.00609	-0.00569	-0.00347	0.000224	0.00474	0.00892	0.01105	0.01103	0.0095	0.00733	0.00529	0.00345	0.00254	0.00186	0.00125	0.00087	0.00049	0.000431	0.000349	0.000113	9.5294e-05	1.0054e-05	-6.1134e-05	3.9866e-05
	0.38516	0.00319	0.0019	0.00056	6.1038e-05	-0.00024	-0.000454	-0.000663	-0.000846	-0.00115	-0.00204	-0.00277	-0.00309	-0.00388	-0.00494	-0.00485	-0.0052	-0.00559	-0.0061	-0.00573	-0.00339	0.000224	0.00474	0.00868	0.01096	0.01086	0.00958	0.00708	0.00524	0.00357	0.00242	0.0017	0.00121	0.000891	0.000757	0.000462	0.000275	0.000175	5.6055e-05	3.9865e-05	5.6099e-05	-0.000106
	0.39016	0.00325	0.00189	0.000551	-4.6804e-05	-7.2186e-05	-0.000302	-0.000787	-0.000796	-0.00118	-0.00193	-0.00276	-0.00309	-0.00379	-0.00503	-0.00485	-0.00545	-0.00574	-0.00602	-0.00557	-0.00338	0.000224	0.00473	0.00873	0.01089	0.01087	0.00938	0.00721	0.00518	0.00356	0.00241	0.00175	0.00121	0.000859	0.000531	0.000431	0.000318	0.000144	0.000203	3.9865e-05	-4.161e-05	5.028e-05
	0.39516	0.0031	0.0018	0.000578	-0.000101	-0.00038	-0.000474	-0.000579	-0.000856	-0.00119	-0.00203	-0.0027	-0.00306	-0.00384	-0.00488	-0.0047	-0.00508	-0.00537	-0.00584	-0.00553	-0.00331	0.000167	0.00465	0.00843	0.01078	0.01065	0.00941	0.00706	0.00514	0.00358	0.00244	0.00168	0.00123	0.000954	0.000664	0.000431	0.000286	0.000154	2.6606e-05	0.000109	7.564e-05	-7.4841e-05
	0.40016	0.00321	0.00194	0.000578	4.306e-05	-5.3511e-05	-0.000302	-0.000777	-0.000887	-0.00116	-0.00181	-0.00267	-0.00301	-0.00368	-0.00484	-0.00458	-0.00532	-0.00553	-0.00581	-0.00533	-0.00329	0.000252	0.00461	0.00859	0.01066	0.01067	0.0092	0.0071	0.00511	0.00342	0.00247	0.00177	0.0012	0.000891	0.000541	0.0004	0.00036	9.2276e-05	3.6429e-05	6.9717e-05	-2.5018e-06	7.1151e-05
	0.40516	0.00304	0.00184	0.000569	-2.8834e-05	-0.000231	-0.000464	-0.000621	-0.000836	-0.00123	-0.002	-0.00272	-0.00298	-0.00374	-0.00475	-0.00462	-0.00496	-0.00528	-0.00575	-0.00545	-0.00314	0.000243	0.0045	0.00843	0.01063	0.01051	0.00923	0.007	0.00509	0.00345	0.00237	0.00165	0.00117	0.000965	0.000716	0.000431	0.000296	0.000154	0.000154	1.1655e-07	6.5882e-05	-9.5681e-05
	0.41016	0.00316	0.00182	0.000471	-1.9824e-05	-1.6217e-05	-0.00022	-0.000777	-0.000846	-0.00121	-0.00181	-0.00265	-0.00298	-0.0037	-0.00478	-0.00473	-0.00523	-0.00539	-0.00576	-0.00528	-0.00314	0.00029	0.00454	0.0084	0.01052	0.01059	0.00903	0.00695	0.0049	0.00336	0.00244	0.00167	0.00123	0.000849	0.000511	0.000441	0.000233	9.226e-05	0.000144	-3.9632e-05	-8.0676e-05	3.9854e-05
	0.41516	0.00299	0.00179	0.00056	7.123e-06	-0.000343	-0.000454	-0.0006	-0.000816	-0.00115	-0.00192	-0.0026	-0.00288	-0.00369	-0.00469	-0.00447	-0.00485	-0.00515	-0.00562	-0.00534	-0.00311	0.000214	0.00445	0.00819	0.01047	0.01024	0.00906	0.0069	0.00498	0.0035	0.0023	0.00158	0.00116	0.000902	0.000685	0.00041	0.00037	0.000144	2.6603e-05	8.9577e-05	7.564e-05	-3.3122e-05
	0.42016	0.00307	0.00181	0.000515	-2.8837e-05	-6.286e-05	-0.000362	-0.000808	-0.000806	-0.00117	-0.00177	-0.00262	-0.00291	-0.00362	-0.00461	-0.00438	-0.0051	-0.00528	-0.00558	-0.00514	-0.00318	0.000261	0.00441	0.00831	0.01034	0.01035	0.00887	0.00685	0.00494	0.00327	0.00227	0.00166	0.00109	0.000859	0.000439	0.000277	0.000296	8.193e-05	3.6421e-05	3.988e-05	-2.5054e-06	7.1147e-05
	0.42516	0.00299	0.0018	0.000533	-1.0853e-05	-0.000212	-0.000444	-0.000569	-0.000877	-0.00116	-0.00192	-0.00251	-0.00287	-0.00355	-0.00451	-0.00442	-0.00477	-0.00506	-0.00556	-0.00524	-0.00305	0.000309	0.00437	0.0081	0.01022	0.01015	0.00895	0.00667	0.00486	0.00334	0.00226	0.00151	0.00112	0.000828	0.000726	0.000359	0.000254	0.000103	-2.8244e-06	3.9873e-05	9.5185e-05	-8.5255e-05
	0.43016	0.00302	0.00176	0.00056	6.1035e-05	-7.2186e-05	-0.00023	-0.000746	-0.000775	-0.00121	-0.00176	-0.00253	-0.00291	-0.00355	-0.00458	-0.0044	-0.00503	-0.00519	-0.00542	-0.00508	-0.00301	0.000252	0.00432	0.00818	0.0102	0.01015	0.00877	0.00673	0.0048	0.00324	0.00226	0.00162	0.00117	0.000891	0.000449	0.0004	0.000254	0.000165	0.000164	2.0002e-05	-3.183e-05	6.0709e-05
	0.43516	0.00293	0.00167	0.000542	-5.5782e-05	-0.000296	-0.000403	-0.000538	-0.000785	-0.00116	-0.00188	-0.00252	-0.0028	-0.00353	-0.00444	-0.00418	-0.00459	-0.00485	-0.00536	-0.00509	-0.00295	0.00028	0.00435	0.00792	0.01005	0.00995	0.0088	0.00664	0.00478	0.00338	0.00228	0.0016	0.00119	0.000902	0.000675	0.00039	0.000286	0.000175	9.5294e-05	4.981e-05	6.5882e-05	-1.853e-06
	0.44016	0.00303	0.00181	0.000578	-3.7818e-05	-6.8748e-06	-0.000241	-0.000704	-0.000735	-0.00104	-0.00165	-0.00251	-0.00271	-0.00342	-0.00446	-0.00419	-0.00481	-0.00505	-0.00525	-0.00487	-0.00294	0.000271	0.00432	0.00806	0.01005	0.00999	0.0086	0.00664	0.00485	0.00321	0.00232	0.00168	0.00109	0.000859	0.000521	0.00039	0.000349	0.000134	0.000105	4.9802e-05	-2.2072e-05	6.0725e-05
	0.44516	0.00293	0.0017	0.000524	3.4073e-05	-0.000203	-0.000434	-0.000559	-0.000765	-0.00102	-0.00179	-0.00241	-0.00268	-0.00339	-0.00433	-0.00418	-0.00446	-0.00482	-0.0052	-0.00492	-0.00293	0.000205	0.00422	0.00783	0.01001	0.00987	0.00869	0.00648	0.00478	0.00323	0.00227	0.00156	0.0011	0.000891	0.000623	0.000482	0.000254	0.000185	0.000144	7.9629e-05	8.5406e-05	-8.5267e-05
	0.45016	0.00296	0.00173	0.000435	5.2049e-05	-3.4872e-05	-0.00023	-0.000683	-0.000796	-0.00105	-0.0017	-0.00235	-0.00269	-0.00332	-0.00431	-0.00422	-0.00475	-0.00488	-0.00525	-0.00474	-0.00287	0.000328	0.00425	0.00789	0.00983	0.00987	0.00858	0.00649	0.00474	0.00318	0.00227	0.0016	0.00118	0.000743	0.000541	0.0004	0.000296	0.000154	0.000125	4.981e-05	1.7022e-05	2.9416e-05
	0.45516	0.00277	0.00164	0.000551	5.2058e-05	-0.000315	-0.000373	-0.000569	-0.000714	-0.00115	-0.00185	-0.00239	-0.00264	-0.00337	-0.00429	-0.00405	-0.00439	-0.00465	-0.00508	-0.00483	-0.00282	0.00029	0.00421	0.00769	0.00976	0.00959	0.00847	0.00647	0.00469	0.00329	0.00215	0.00152	0.00112	0.000838	0.000623	0.000369	0.000243	0.000165	2.6606e-05	2.002e-05	9.5185e-05	-3.3126e-05
	0.46016	0.0029	0.00175	0.000506	-2.8814e-05	-1.6207e-05	-0.000241	-0.000746	-0.000765	-0.00113	-0.00165	-0.00242	-0.00269	-0.00326	-0.00429	-0.00403	-0.00461	-0.00481	-0.005	-0.00467	-0.0028	0.00028	0.0042	0.00779	0.00971	0.00972	0.00835	0.00642	0.00465	0.00309	0.00222	0.00163	0.00107	0.000806	0.00048	0.000267	0.000265	0.000103	6.5859e-05	1.2382e-07	-2.2065e-05	1.8994e-05
	0.46516	0.0028	0.00169	0.000569	-4.6807e-05	-0.000137	-0.000393	-0.000527	-0.000704	-0.00105	-0.00178	-0.00234	-0.00269	-0.00327	-0.00409	-0.00399	-0.00421	-0.0046	-0.00504	-0.00472	-0.0028	0.000261	0.00407	0.00756	0.00964	0.00946	0.0084	0.00627	0.00454	0.00316	0.00213	0.00146	0.00104	0.00088	0.000644	0.00039	0.000265	0.000154	7.5674e-05	7.9629e-05	8.5406e-05	-7.4837e-05
	0.47016	0.00287	0.00163	0.000488	-5.5785e-05	-3.4862e-05	-0.000241	-0.000642	-0.000674	-0.00105	-0.00159	-0.00231	-0.00262	-0.00326	-0.00419	-0.00402	-0.00451	-0.0047	-0.00498	-0.0046	-0.00275	0.000224	0.00404	0.00766	0.00958	0.00955	0.00824	0.00633	0.0046	0.00301	0.00213	0.00145	0.00107	0.000806	0.000439	0.000349	0.000286	0.000123	0.000144	-9.8061e-06	-6.1144e-05	1.899e-05
	0.47516	0.00268	0.00159	0.000533	5.2064e-05	-0.000296	-0.000393	-0.000465	-0.000785	-0.00101	-0.00176	-0.00229	-0.00248	-0.00321	-0.00404	-0.00381	-0.00417	-0.00442	-0.00494	-0.00468	-0.0026	0.00029	0.00401	0.00742	0.00941	0.00936	0.0083	0.00616	0.00452	0.00315	0.00211	0.00142	0.00102	0.000796	0.000664	0.000328	0.000233	7.1607e-05	3.6414e-05	5.9758e-05	0.000105	-8.5255e-05
	0.48016	0.00282	0.00164	0.00048	7.0028e-05	-5.3527e-05	-0.000281	-0.000673	-0.000664	-0.00109	-0.00158	-0.00233	-0.00257	-0.00317	-0.00406	-0.00381	-0.0045	-0.00463	-0.00485	-0.00451	-0.00265	0.000243	0.00404	0.00757	0.00938	0.00939	0.00807	0.00624	0.00456	0.003	0.0021	0.00154	0.00104	0.000775	0.00047	0.000339	0.000328	0.000113	7.5657e-05	2.9932e-05	-2.2058e-05	1.899e-05
	0.48516	0.00272	0.00152	0.00048	-1.8633e-06	-0.000231	-0.000373	-0.000548	-0.000725	-0.00099	-0.00178	-0.00221	-0.0025	-0.00314	-0.00395	-0.00386	-0.00404	-0.00442	-0.00482	-0.00455	-0.00272	0.00028	0.00395	0.00733	0.0094	0.00922	0.00815	0.00605	0.00447	0.00306	0.0021	0.00141	0.001	0.000828	0.000736	0.00041	0.000201	0.000134	6.5852e-05	6.9688e-05	1.7015e-05	-0.000106
	0.49016	0.00281	0.00164	0.000471	-7.3763e-05	2.1106e-05	-0.0002	-0.000735	-0.000725	-0.000999	-0.00165	-0.0022	-0.00248	-0.00306	-0.00396	-0.00383	-0.00439	-0.00446	-0.00474	-0.0044	-0.0026	0.000347	0.00397	0.00735	0.00925	0.00921	0.00803	0.0061	0.00444	0.00297	0.00208	0.00145	0.00102	0.000711	0.00048	0.000328	0.000201	0.000206	0.000184	2.9928e-05	-3.1834e-05	0.000123
	0.49516	0.00262	0.0016	0.000453	2.5087e-05	-0.000315	-0.000403	-0.000434	-0.000633	-0.000952	-0.0017	-0.00223	-0.00246	-0.00309	-0.00394	-0.00374	-0.00403	-0.00421	-0.00466	-0.00441	-0.00258	0.000233	0.0039	0.00715	0.00916	0.00907	0.00802	0.00613	0.00443	0.00306	0.00196	0.00133	0.00105	0.000828	0.000644	0.000359	0.000233	0.000103	-2.8137e-06	9.9514e-05	-2.5265e-06	-1.857e-06
	0.50016	0.00274	0.00166	0.000417	-1.8723e-06	-8.1505e-05	-0.00019	-0.000694	-0.000735	-0.00105	-0.00148	-0.00216	-0.00245	-0.00308	-0.00387	-0.00368	-0.00424	-0.00441	-0.0047	-0.00424	-0.0025	0.000299	0.00385	0.00729	0.0091	0.00915	0.00786	0.00607	0.00431	0.00288	0.00214	0.00144	0.00105	0.000701	0.00047	0.000287	0.000265	5.0942e-05	2.6603e-05	1.2746e-07	-6.112e-05	2.9416e-05
	0.50516	0.00266	0.00156	0.000488	7.1201e-06	-0.000175	-0.000413	-0.000527	-0.000633	-0.00103	-0.00161	-0.00212	-0.00235	-0.00301	-0.00375	-0.00362	-0.00385	-0.00421	-0.00459	-0.00432	-0.00246	0.000261	0.00383	0.0071	0.00909	0.00892	0.00796	0.00594	0.00437	0.00296	0.00203	0.00133	0.000963	0.000743	0.000644	0.00041	0.000254	0.000185	9.5304e-05	2.9928e-05	8.5413e-05	-8.5279e-05
	0.51016	0.00272	0.00152	0.000381	-4.6786e-05	2.1113e-05	-0.000261	-0.000611	-0.000704	-0.00099	-0.00154	-0.00217	-0.00244	-0.00294	-0.00384	-0.00366	-0.00413	-0.00432	-0.00459	-0.00411	-0.0025	0.000356	0.00378	0.00711	0.00902	0.00893	0.00776	0.00594	0.00428	0.00282	0.00193	0.00145	0.00102	0.000743	0.000378	0.000328	0.000243	0.000144	0.000115	-4.9555e-05	-8.0669e-05	8.1569e-05
	0.51516	0.00258	0.0015	0.00048	-1.8723e-06	-0.000324	-0.000373	-0.000527	-0.000653	-0.000895	-0.00164	-0.00211	-0.00237	-0.00295	-0.00374	-0.00353	-0.00381	-0.0041	-0.00449	-0.00422	-0.00244	0.00028	0.00376	0.0069	0.00887	0.00874	0.00779	0.00586	0.0042	0.00297	0.00197	0.00132	0.000973	0.00068	0.000572	0.000287	0.000275	0.000123	1.6791e-05	5.9765e-05	1.7026e-05	-1.2275e-05
	0.52016	0.00259	0.00157	0.000372	7.1111e-06	-1.6214e-05	-0.00019	-0.000683	-0.000623	-0.000999	-0.00148	-0.00225	-0.0024	-0.00295	-0.0037	-0.00354	-0.00412	-0.00423	-0.00445	-0.00411	-0.00248	0.000252	0.00375	0.00712	0.00874	0.00883	0.00758	0.00585	0.00425	0.00275	0.00196	0.00149	0.000934	0.000659	0.000347	0.000277	0.000296	8.1934e-05	6.5852e-05	-9.8206e-06	-9.0431e-05	7.1155e-05
	0.52516	0.00253	0.00151	0.000471	-5.5767e-05	-7.2141e-05	-0.000383	-0.000475	-0.000684	-0.00098	-0.00153	-0.00204	-0.00234	-0.00297	-0.00356	-0.00356	-0.00372	-0.00396	-0.00443	-0.00414	-0.0024	0.000271	0.00366	0.00678	0.00876	0.00864	0.00762	0.00572	0.00409	0.00283	0.00194	0.00131	0.000973	0.00069	0.000603	0.0004	0.00018	0.000134	2.661e-05	4.9799e-05	8.5416e-05	-7.4837e-05
	0.53016	0.00261	0.00152	0.000426	-1.8544e-06	3.9775e-05	-0.00021	-0.000652	-0.000623	-0.00098	-0.00147	-0.00204	-0.00235	-0.00286	-0.00364	-0.0035	-0.00401	-0.00418	-0.00442	-0.00401	-0.00237	0.000271	0.00374	0.00689	0.00869	0.00863	0.00752	0.00579	0.00413	0.00272	0.00192	0.00131	0.00101	0.00068	0.000378	0.000328	0.000243	0.000144	8.5482e-05	-9.8134e-06	-3.1837e-05	9.2003e-05
	0.53516	0.00249	0.00146	0.000524	1.6101e-05	-0.000296	-0.000342	-0.000403	-0.000582	-0.000952	-0.00158	-0.0021	-0.00225	-0.00284	-0.00355	-0.00336	-0.00361	-0.0038	-0.00426	-0.00401	-0.00232	0.000328	0.00364	0.00675	0.00863	0.00849	0.00752	0.00576	0.00411	0.00284	0.00192	0.00129	0.000894	0.000743	0.000582	0.00038	0.000159	0.000134	6.5859e-05	5.9754e-05	0.000105	-9.5681e-05
	0.54016	0.00263	0.00155	0.000444	3.407e-05	-6.8748e-06	-7.7951e-05	-0.000611	-0.000562	-0.000829	-0.00138	-0.00202	-0.00223	-0.00274	-0.00349	-0.00332	-0.00388	-0.00398	-0.0042	-0.00385	-0.0023	0.000375	0.00369	0.00684	0.00858	0.00858	0.00746	0.00574	0.00409	0.00274	0.00198	0.00138	0.000954	0.000627	0.000429	0.000298	0.000296	0.000103	5.6048e-05	6.9699e-05	3.6557e-05	7.1139e-05
	0.54766	0.00252	0.00149	0.000399	3.4088e-05	-6.7508e-05	-0.00018	-0.000465	-0.000572	-0.0009	-0.00144	-0.00194	-0.00218	-0.00275	-0.00344	-0.00336	-0.0037	-0.00388	-0.00419	-0.00386	-0.00227	0.000309	0.00362	0.00667	0.00848	0.00845	0.00739	0.00556	0.00406	0.00274	0.00192	0.00131	0.000968	0.000727	0.00047	0.000364	0.000228	0.000134	0.00013	3.4908e-05	5.1225e-05	8.5748e-06
	0.55766	0.0024	0.00145	0.000484	1.6099e-05	-0.000137	-0.000291	-0.000475	-0.000582	-0.000895	-0.00139	-0.00199	-0.00223	-0.00273	-0.00341	-0.00319	-0.00358	-0.00375	-0.00406	-0.00381	-0.00219	0.000342	0.00354	0.0066	0.00835	0.00827	0.00731	0.00554	0.00401	0.00267	0.00188	0.00131	0.000884	0.000696	0.000465	0.000344	0.000265	0.000103	6.9853e-06	1.5033e-05	-2.5177e-06	6.5948e-05
	0.56766	0.00246	0.00137	0.000421	7.1275e-06	-9.5486e-05	-0.000205	-0.000481	-0.000603	-0.000867	-0.00144	-0.00189	-0.00211	-0.00268	-0.00334	-0.00323	-0.00354	-0.0037	-0.00398	-0.00375	-0.00217	0.000342	0.00347	0.00648	0.00823	0.00823	0.00715	0.00542	0.00392	0.00261	0.00178	0.00126	0.000934	0.00068	0.000506	0.000277	0.000222	0.000118	8.0582e-05	1.0061e-05	4.145e-05	-2.2708e-05
	0.57766	0.00234	0.0014	0.000399	-2.883e-05	-0.000133	-0.00022	-0.000455	-0.000608	-0.000811	-0.00137	-0.00191	-0.0021	-0.00262	-0.00325	-0.00305	-0.00351	-0.00366	-0.0039	-0.00367	-0.00213	0.000323	0.00345	0.00635	0.00806	0.00804	0.00708	0.00535	0.00383	0.00257	0.00178	0.00123	0.000854	0.000669	0.00046	0.000293	0.000233	8.193e-05	3.1514e-05	-9.8134e-06	-1.2289e-05	2.4215e-05
	0.58766	0.00231	0.00134	0.000439	1.1615e-05	-3.0172e-05	-0.00021	-0.000449	-0.000593	-0.000825	-0.00139	-0.00188	-0.00206	-0.00259	-0.0032	-0.00309	-0.00339	-0.00354	-0.00387	-0.00356	-0.00208	0.000304	0.00342	0.00627	0.00801	0.00796	0.00697	0.00524	0.00378	0.00254	0.00178	0.00118	0.000904	0.000648	0.000465	0.000272	0.000212	0.000113	0.00011	-2.4725e-05	3.1669e-05	-3.3138e-05
	0.59766	0.00228	0.00136	0.00043	7.1171e-06	-0.000119	-0.000225	-0.00047	-0.000623	-0.000848	-0.00135	-0.00184	-0.00201	-0.00249	-0.00311	-0.00285	-0.00335	-0.0035	-0.00371	-0.00347	-0.00207	0.000323	0.00334	0.00619	0.00782	0.0078	0.00684	0.00522	0.00378	0.0025	0.00171	0.00118	0.000854	0.00059	0.000449	0.000298	0.000212	7.677e-05	2.6617e-05	4.4848e-05	1.7021e-05	-2.7909e-05
	0.60766	0.00225	0.00136	0.000377	-6.364e-06	-3.4835e-05	-0.00022	-0.000444	-0.000562	-0.000815	-0.00132	-0.00178	-0.00202	-0.00242	-0.00305	-0.0029	-0.00325	-0.00343	-0.00371	-0.00344	-0.00197	0.000361	0.00334	0.00608	0.00775	0.00773	0.00682	0.00513	0.00373	0.00247	0.00172	0.00122	0.000834	0.000611	0.000531	0.000334	0.000238	0.000139	0.0001	1.0052e-05	7.2479e-06	-1.2275e-05
	0.61766	0.00228	0.00129	0.000421	4.3069e-05	-0.000189	-0.000215	-0.000418	-0.000557	-0.000806	-0.00133	-0.00178	-0.00194	-0.00243	-0.00305	-0.00283	-0.00324	-0.00335	-0.00362	-0.00333	-0.00194	0.000347	0.00324	0.00597	0.00764	0.00757	0.00671	0.00509	0.00362	0.00243	0.00168	0.00119	0.00081	0.000543	0.000388	0.000293	0.00027	6.6434e-05	8.5488e-05	5.9761e-05	-1.2283e-05	-1.2269e-05
	0.62766	0.00224	0.00132	0.00048	1.6108e-05	-5.8149e-05	-0.000281	-0.000408	-0.000587	-0.000759	-0.00131	-0.00177	-0.00191	-0.00234	-0.00291	-0.00281	-0.00311	-0.00331	-0.00361	-0.00334	-0.00191	0.00029	0.00323	0.00593	0.00755	0.00756	0.00662	0.005	0.00357	0.00237	0.00165	0.00115	0.000745	0.000611	0.000424	0.000252	0.000206	0.000134	7.5669e-05	1.5026e-05	-2.6935e-05	-1.2281e-05
	0.63766	0.00217	0.0013	0.000408	5.2054e-05	-8.1491e-05	-0.000144	-0.000335	-0.000501	-0.000778	-0.00117	-0.00168	-0.00183	-0.00229	-0.00281	-0.00264	-0.00306	-0.00319	-0.00346	-0.00317	-0.00185	0.000366	0.00319	0.00584	0.00742	0.00744	0.00655	0.005	0.00358	0.00235	0.00167	0.00116	0.000785	0.000616	0.000403	0.000344	0.000243	0.000108	5.6039e-05	5.4786e-05	3.1676e-05	3.4649e-05
	0.64766	0.00221	0.00123	0.000412	2.9589e-05	-1.6198e-05	-0.000185	-0.000356	-0.000511	-0.000712	-0.00118	-0.00167	-0.00186	-0.00229	-0.0028	-0.00272	-0.00299	-0.00309	-0.00338	-0.00312	-0.00179	0.000384	0.00314	0.00577	0.00738	0.00741	0.00646	0.0049	0.0035	0.00231	0.00162	0.00111	0.00081	0.000622	0.000429	0.000262	0.000254	0.000149	8.5495e-05	5.478e-05	-2.5124e-06	-1.8309e-06
	0.65766	0.00211	0.00123	0.000377	2.0595e-05	-8.1485e-05	-0.000205	-0.000319	-0.000496	-0.000712	-0.00117	-0.00165	-0.00182	-0.00221	-0.00275	-0.00254	-0.00296	-0.00307	-0.00334	-0.00307	-0.00175	0.000361	0.00309	0.0057	0.0072	0.00722	0.00647	0.00484	0.00347	0.00232	0.00158	0.00103	0.000795	0.000574	0.000429	0.000206	0.000243	9.7435e-05	8.058e-05	2.9935e-05	4.1445e-05	3.3779e-06
	0.66766	0.00211	0.00121	0.000354	5.6547e-05	-6.8459e-06	-0.000164	-0.000345	-0.000552	-0.000749	-0.00116	-0.00161	-0.00176	-0.00219	-0.0027	-0.00261	-0.00284	-0.00302	-0.00325	-0.00306	-0.00172	0.000337	0.00303	0.00562	0.00716	0.00718	0.00627	0.00472	0.00342	0.0023	0.00158	0.00104	0.000705	0.000574	0.000403	0.000246	0.000185	7.1597e-05	7.0772e-05	-2.4723e-05	1.7024e-05	4.5075e-05
	0.67766	0.00206	0.00122	0.000381	4.3057e-05	-0.000109	-0.00023	-0.000366	-0.000552	-0.000693	-0.00117	-0.00168	-0.00177	-0.00215	-0.00263	-0.00249	-0.00284	-0.00297	-0.00317	-0.00295	-0.00166	0.000332	0.00298	0.00556	0.00703	0.007	0.00615	0.00471	0.00334	0.00225	0.00151	0.00102	0.000715	0.000574	0.000378	0.000257	0.000212	7.1605e-05	3.1514e-05	1.5022e-05	1.2138e-05	-7.0578e-06
	0.68766	0.00209	0.00121	0.000386	2.9579e-05	-4.8827e-05	-0.000144	-0.000319	-0.000466	-0.000669	-0.00113	-0.00153	-0.0017	-0.00209	-0.00262	-0.00248	-0.00279	-0.00297	-0.00316	-0.00289	-0.00167	0.000299	0.00296	0.00551	0.00695	0.00697	0.00612	0.00457	0.0033	0.0022	0.00151	0.00101	0.00072	0.000553	0.000378	0.000246	0.000169	0.000118	0.00013	-2.4717e-05	-3.1827e-05	-7.0538e-06
	0.69766	0.002	0.00115	0.000381	4.3066e-05	-7.216e-05	-0.000174	-0.00033	-0.000537	-0.000693	-0.0011	-0.00155	-0.00171	-0.00209	-0.00254	-0.00241	-0.00272	-0.00289	-0.00309	-0.00284	-0.00164	0.000375	0.00292	0.00536	0.00683	0.00684	0.00602	0.0046	0.00328	0.0022	0.00149	0.00103	0.00068	0.000558	0.000393	0.000236	0.000175	8.1934e-05	1.6795e-05	2.0004e-05	1.2139e-05	-1.2267e-05
	0.70766	0.00201	0.00115	0.000381	2.0598e-05	3.511e-05	-0.000164	-0.000314	-0.000491	-0.000632	-0.00113	-0.00147	-0.00158	-0.00205	-0.00253	-0.0024	-0.00264	-0.00282	-0.00307	-0.00282	-0.00158	0.000323	0.00291	0.00531	0.00676	0.0068	0.00596	0.0045	0.00322	0.00215	0.00141	0.000987	0.000661	0.000469	0.000367	0.000226	0.000196	8.1938e-05	0.000125	-2.9695e-05	2.3616e-06	-4.8759e-05
	0.71766	0.00199	0.00114	0.00035	7.1275e-06	-0.000119	-0.00019	-0.00035	-0.00044	-0.00065	-0.0011	-0.00153	-0.00164	-0.00203	-0.00246	-0.0023	-0.00265	-0.00273	-0.00293	-0.00274	-0.00155	0.000328	0.00281	0.00517	0.00667	0.00667	0.00588	0.00448	0.00318	0.00208	0.00145	0.000997	0.000646	0.000474	0.000352	0.000221	0.000159	4.5777e-05	6.9871e-06	-1.9751e-05	7.2532e-06	-4.3552e-05
	0.72766	0.00194	0.00115	0.000341	4.7562e-05	-2.1989e-06	-0.000144	-0.000298	-0.000445	-0.000665	-0.00113	-0.00141	-0.00162	-0.002	-0.00244	-0.00231	-0.00259	-0.00268	-0.00298	-0.00272	-0.00151	0.000314	0.00279	0.00518	0.0066	0.00662	0.00584	0.00435	0.00311	0.00208	0.00138	0.000992	0.000631	0.000537	0.000362	0.000272	0.000159	8.7103e-05	7.0767e-05	-2.9684e-05	7.2479e-06	-2.7921e-05
	0.73766	0.00189	0.00117	0.000417	7.004e-05	-8.1473e-05	-0.000149	-0.000304	-0.000374	-0.000632	-0.00102	-0.00138	-0.00151	-0.00194	-0.00237	-0.00215	-0.0025	-0.00265	-0.00282	-0.00258	-0.00147	0.000366	0.00276	0.00509	0.0065	0.00655	0.00573	0.00441	0.0032	0.00208	0.00142	0.000967	0.000661	0.000495	0.000321	0.000272	0.000201	6.1273e-05	5.1132e-05	3.4917e-05	6.0987e-05	2.9438e-05
	0.74766	0.00198	0.00115	0.000354	2.5093e-05	2.5782e-05	-0.000103	-0.000319	-0.000374	-0.000566	-0.001	-0.00136	-0.0015	-0.00183	-0.00229	-0.00219	-0.00249	-0.00256	-0.00278	-0.00258	-0.00143	0.000314	0.0028	0.00502	0.00646	0.00649	0.00571	0.00427	0.00309	0.00201	0.00143	0.000951	0.0007	0.000527	0.000367	0.000277	0.000206	0.000108	0.000149	1.9993e-05	5.123e-05	1.9009e-05
	0.75766	0.00185	0.00107	0.000314	5.2058e-05	-0.000114	-0.000154	-0.000335	-0.000405	-0.000636	-0.00101	-0.00141	-0.00153	-0.00185	-0.00229	-0.00209	-0.0024	-0.00251	-0.00272	-0.00258	-0.00141	0.000337	0.00275	0.00497	0.00634	0.00636	0.0056	0.00423	0.00306	0.00202	0.00136	0.000962	0.000666	0.000458	0.000357	0.000236	0.00018	3.0273e-05	5.6041e-05	2.4974e-05	-1.7177e-05	-2.7909e-05
	0.76766	0.00181	0.00106	0.000408	6.5533e-05	2.1135e-05	-0.000164	-0.000304	-0.000379	-0.000575	-0.00105	-0.00137	-0.00149	-0.00186	-0.00224	-0.00215	-0.0024	-0.00251	-0.0027	-0.00243	-0.00138	0.000304	0.00267	0.00495	0.00627	0.00634	0.00558	0.00418	0.00294	0.00193	0.00136	0.000896	0.000651	0.000484	0.000352	0.000252	0.000122	0.000108	7.0772e-05	-1.9747e-05	6.5868e-05	1.3794e-05
	0.77766	0.00182	0.00109	0.000328	3.4081e-05	-9.5469e-05	-0.000139	-0.000304	-0.000384	-0.000636	-0.000961	-0.00133	-0.00149	-0.00179	-0.00223	-0.00201	-0.00235	-0.00243	-0.0026	-0.00248	-0.00136	0.000347	0.00263	0.00486	0.0062	0.00622	0.00546	0.00415	0.00298	0.00196	0.00131	0.000891	0.000621	0.000432	0.000337	0.000241	0.000148	4.5777e-05	8.0573e-05	1.5041e-05	3.169e-05	-2.7925e-05
	0.78766	0.00177	0.00109	0.000363	3.8566e-05	6.3125e-05	-0.000114	-0.000288	-0.000374	-0.00058	-0.000988	-0.00128	-0.00145	-0.00175	-0.00219	-0.00208	-0.00225	-0.00244	-0.00261	-0.00239	-0.00133	0.000337	0.00268	0.00484	0.00613	0.00614	0.00542	0.00408	0.0029	0.00189	0.00132	0.000906	0.000636	0.000448	0.000357	0.000247	0.000185	0.000108	9.0402e-05	-2.4725e-05	3.1681e-05	2.9428e-05
	0.79766	0.00176	0.00108	0.000381	1.1612e-05	-2.0849e-05	-0.000154	-0.000309	-0.000364	-0.00057	-0.000942	-0.00137	-0.00143	-0.00176	-0.00217	-0.00196	-0.00227	-0.0024	-0.0025	-0.00234	-0.00134	0.000361	0.00259	0.00474	0.00602	0.00603	0.00534	0.00408	0.0029	0.00193	0.00127	0.000906	0.000611	0.000437	0.000316	0.000231	0.000175	5.6103e-05	6.5859e-05	2.4974e-05	2.1907e-05	-7.0518e-06
	0.80766	0.00173	0.00107	0.000354	6.1049e-05	2.1131e-05	-0.000134	-0.000288	-0.0004	-0.000533	-0.000938	-0.00127	-0.00141	-0.0017	-0.00208	-0.00197	-0.00221	-0.0023	-0.00254	-0.00227	-0.00125	0.000347	0.0026	0.00469	0.00602	0.00602	0.00529	0.00394	0.00282	0.00185	0.00132	0.00087	0.000601	0.000479	0.000321	0.000211	0.000127	9.7439e-05	5.6059e-05	-4.8557e-06	2.6795e-05	8.5728e-06
	0.81766	0.00169	0.000988	0.000341	-6.3536e-06	-0.000114	-0.00018	-0.00033	-0.00045	-0.000603	-0.000901	-0.00128	-0.00141	-0.00171	-0.00211	-0.00191	-0.00219	-0.00231	-0.00246	-0.00232	-0.00125	0.000342	0.0025	0.00461	0.00586	0.00592	0.00517	0.00399	0.00279	0.00183	0.00123	0.000845	0.000546	0.000432	0.000245	0.000185	0.000143	5.0946e-05	3.1519e-05	-2.9673e-05	3.1688e-05	4.5075e-05
	0.82766	0.00172	0.00102	0.000323	2.5087e-05	1.18e-05	-0.000144	-0.000252	-0.0004	-0.00049	-0.000938	-0.00129	-0.00134	-0.0017	-0.00204	-0.00193	-0.00217	-0.00229	-0.00244	-0.00228	-0.00122	0.00029	0.00249	0.00456	0.00584	0.00587	0.00511	0.00383	0.00274	0.00177	0.00126	0.00082	0.000556	0.000463	0.000316	0.000216	9.5387e-05	6.6432e-05	7.0763e-05	-2.9697e-05	-7.404e-06	1.9015e-05
	0.83766	0.0017	0.000998	0.000395	8.8014e-05	-3.9497e-05	-0.000103	-0.000226	-0.000379	-0.000542	-0.000892	-0.00118	-0.0013	-0.00163	-0.00201	-0.0018	-0.00208	-0.0022	-0.00233	-0.00218	-0.00121	0.000394	0.00249	0.0046	0.00578	0.00577	0.00506	0.00391	0.00282	0.00181	0.00125	0.000865	0.000631	0.000432	0.000301	0.000211	0.000169	7.1599e-05	0.00012	5.4784e-05	2.6798e-05	9.2013e-05
	0.84766	0.00171	0.000974	0.000336	5.6544e-05	6.313e-05	-0.000134	-0.000236	-0.000354	-0.000462	-0.000892	-0.00117	-0.00133	-0.00159	-0.00192	-0.00188	-0.00201	-0.00216	-0.00234	-0.00212	-0.00113	0.000347	0.00245	0.0045	0.00573	0.00577	0.00508	0.00377	0.00271	0.0018	0.00123	0.000825	0.000596	0.000469	0.000352	0.000257	0.000164	6.644e-05	9.5297e-05	1.2018e-07	3.1669e-05	1.3794e-05
	0.85766	0.00163	0.000942	0.000296	3.4075e-05	-4.8824e-05	-0.000144	-0.000236	-0.000389	-0.00049	-0.000864	-0.00122	-0.00125	-0.00159	-0.00192	-0.00174	-0.00204	-0.00216	-0.00228	-0.00213	-0.00119	0.000403	0.00245	0.00442	0.00566	0.00567	0.00499	0.00375	0.00272	0.00177	0.00118	0.00084	0.000551	0.000442	0.000306	0.000175	0.000159	8.7103e-05	4.6226e-05	1.1837e-07	-2.2059e-05	7.1147e-05
	0.86766	0.00163	0.000942	0.000332	6.1038e-05	2.5797e-05	-0.000114	-0.000267	-0.000384	-0.000514	-0.000841	-0.00123	-0.00129	-0.00156	-0.0019	-0.00174	-0.00202	-0.00209	-0.00228	-0.00206	-0.00115	0.000351	0.00237	0.00437	0.00561	0.00564	0.00494	0.00367	0.00261	0.00168	0.00123	0.000754	0.000467	0.000437	0.00027	0.000185	0.000132	0.000103	0.000115	-1.4786e-05	-5.1367e-05	2.9428e-05
	0.87766	0.00156	0.00091	0.000377	0.00011	-8.6146e-05	-0.000195	-0.000283	-0.000349	-0.000542	-0.000818	-0.00119	-0.00129	-0.00154	-0.00186	-0.00169	-0.00196	-0.00207	-0.00222	-0.00207	-0.00114	0.000403	0.00235	0.00433	0.00551	0.00555	0.00494	0.00376	0.00259	0.00166	0.00113	0.000789	0.000462	0.0004	0.000255	0.000175	0.000159	4.0606e-05	6.0954e-05	1.1655e-07	-4.6479e-05	1.3794e-05
	0.88766	0.00161	0.000891	0.000314	7.4522e-05	6.3128e-05	-7.286e-05	-0.00022	-0.000328	-0.000448	-0.00086	-0.00116	-0.00125	-0.00151	-0.00183	-0.00181	-0.00191	-0.00207	-0.0022	-0.002	-0.00108	0.000337	0.00235	0.00425	0.00545	0.00552	0.00486	0.00358	0.00259	0.00164	0.00114	0.000718	0.000561	0.000442	0.000301	0.000226	0.000106	9.7429e-05	8.0591e-05	-1.4787e-05	-1.7157e-05	3.4655e-05
	0.89766	0.00158	0.000905	0.000301	4.7574e-05	-1.1511e-05	-8.8077e-05	-0.000231	-0.000349	-0.000495	-0.000772	-0.00113	-0.00116	-0.00146	-0.00177	-0.00163	-0.00189	-0.00196	-0.00219	-0.00201	-0.0011	0.000375	0.0023	0.00421	0.00539	0.00543	0.0048	0.00367	0.00258	0.00171	0.00112	0.000743	0.000522	0.000416	0.000285	0.000226	0.000138	7.6776e-05	2.1713e-05	-4.8229e-06	2.3704e-06	6.0729e-05
	0.90766	0.00155	0.000873	0.000283	2.9591e-05	1.6479e-05	-0.000134	-0.000241	-0.000328	-0.000453	-0.000814	-0.00113	-0.00123	-0.00145	-0.00173	-0.0017	-0.00184	-0.00197	-0.00212	-0.00194	-0.001	0.00029	0.00227	0.00419	0.00533	0.00539	0.00479	0.00354	0.00253	0.00161	0.00115	0.000713	0.000522	0.000358	0.000296	0.0002	9.5392e-05	0.000103	4.626e-05	-9.8188e-06	1.7022e-05	2.9432e-05
	0.91766	0.00151	0.000901	0.000296	2.6299e-06	-4.8813e-05	-0.000124	-0.000205	-0.000273	-0.0005	-0.000772	-0.00112	-0.0012	-0.00148	-0.00179	-0.00159	-0.00187	-0.00193	-0.00205	-0.00196	-0.00113	0.000318	0.00224	0.00409	0.00523	0.00529	0.00464	0.00352	0.00254	0.00164	0.00111	0.000728	0.000497	0.000358	0.000209	0.000149	0.000122	8.1942e-05	2.1708e-05	5.1052e-06	-2.2056e-05	1.3794e-05
	0.92766	0.00154	0.000873	0.000372	4.3067e-05	7.243e-05	-0.000114	-0.000205	-0.000339	-0.00049	-0.000786	-0.00109	-0.00115	-0.00142	-0.00173	-0.00163	-0.00187	-0.00192	-0.00205	-0.00191	-0.00102	0.000318	0.0022	0.00409	0.00523	0.00527	0.00458	0.00348	0.00247	0.00161	0.00107	0.000672	0.000462	0.000437	0.00028	0.000185	6.8966e-05	7.1611e-05	5.1148e-05	-1.4782e-05	-2.6942e-05	-1.2261e-05
	0.93766	0.00153	0.000896	0.000363	5.2055e-05	-5.3495e-05	-4.2348e-05	-0.000184	-0.000288	-0.000424	-0.000694	-0.00102	-0.00114	-0.00134	-0.00171	-0.0015	-0.00179	-0.00185	-0.00203	-0.00186	-0.001	0.000375	0.00226	0.00402	0.00515	0.00524	0.00464	0.00347	0.00252	0.00165	0.0011	0.000764	0.000482	0.000405	0.000265	0.00019	0.000143	6.6438e-05	6.9835e-06	1.0066e-05	2.3721e-06	5.0292e-05
	0.94766	0.00145	0.000891	0.000336	6.1044e-05	6.311e-05	-4.7444e-05	-0.000163	-0.000273	-0.000396	-0.000726	-0.00102	-0.00111	-0.00139	-0.00159	-0.00153	-0.00177	-0.00184	-0.00195	-0.0019	-0.000948	0.000323	0.0022	0.00403	0.00514	0.00521	0.00457	0.00338	0.0024	0.00164	0.00106	0.000688	0.000517	0.000453	0.000291	0.000236	7.4264e-05	7.1605e-05	9.0393e-05	3.4902e-05	4.1452e-05	4.5079e-05
	0.95766	0.00144	0.000841	0.000256	2.5093e-05	-4.8827e-05	-6.7764e-05	-0.000231	-0.000339	-0.000467	-0.000685	-0.00106	-0.00115	-0.00136	-0.00166	-0.00152	-0.00174	-0.00181	-0.00196	-0.00178	-0.000943	0.000361	0.00223	0.00396	0.0051	0.00507	0.00452	0.00347	0.00243	0.00154	0.00106	0.000728	0.000482	0.000389	0.00028	0.000206	0.000122	3.0283e-05	6.98e-06	2.0004e-05	2.3616e-06	4.5075e-05
	0.96766	0.00145	0.000809	0.000292	-1.8723e-06	5.3786e-05	-0.000124	-0.000189	-0.000303	-0.000405	-0.000759	-0.00107	-0.00114	-0.00131	-0.0016	-0.00155	-0.00174	-0.00182	-0.00193	-0.00181	-0.000924	0.00029	0.00217	0.00392	0.00504	0.00505	0.00444	0.00329	0.00239	0.00152	0.00102	0.000713	0.000452	0.000411	0.00027	0.000206	0.000132	4.061e-05	7.0066e-06	-9.817e-06	3.1674e-05	-2.7921e-05
	0.97766	0.00137	0.000845	0.000301	8.3516e-05	-5.816e-05	-3.2184e-05	-0.000184	-0.000308	-0.000438	-0.000703	-0.000992	-0.00112	-0.00136	-0.00154	-0.00147	-0.00174	-0.00181	-0.00194	-0.00177	-0.000943	0.000328	0.00214	0.00383	0.00493	0.00498	0.00443	0.00332	0.0024	0.00152	0.00104	0.000718	0.000437	0.000331	0.000229	0.000154	0.000111	4.0612e-05	8.5488e-05	2.9944e-05	3.1674e-05	-1.7486e-05
	0.98766	0.00146	0.000859	0.000292	4.3061e-05	8.1777e-05	-8.8119e-05	-0.00022	-0.000308	-0.00041	-0.000703	-0.001	-0.00106	-0.00134	-0.00156	-0.00155	-0.0017	-0.00171	-0.00188	-0.00174	-0.000943	0.000304	0.00212	0.0039	0.00486	0.00497	0.00434	0.00324	0.00234	0.00156	0.00103	0.000637	0.000477	0.000416	0.00027	0.000154	8.4836e-05	7.1601e-05	8.0578e-05	2.9939e-05	-3.1825e-05	-7.0598e-06
	0.99766	0.00138	0.000799	0.000319	2.9591e-05	1.18e-05	-5.7579e-05	-0.00021	-0.000278	-0.000443	-0.00068	-0.000992	-0.00107	-0.00129	-0.00155	-0.00138	-0.00161	-0.00172	-0.00189	-0.00169	-0.00089	0.000332	0.0021	0.00376	0.00489	0.00489	0.00431	0.00327	0.00233	0.00149	0.00102	0.000677	0.000487	0.000321	0.000204	0.000154	0.000127	4.0619e-05	6.9995e-06	3.4917e-05	3.1671e-05	2.4223e-05
	1.0077	0.00137	0.000868	0.000278	1.1622e-05	7.7104e-05	-5.7611e-05	-0.000184	-0.000262	-0.000372	-0.000703	-0.000978	-0.00107	-0.00133	-0.00153	-0.00147	-0.00165	-0.00174	-0.00183	-0.00175	-0.000851	0.000318	0.00209	0.00376	0.00475	0.00489	0.00428	0.00316	0.00232	0.00151	0.000974	0.000667	0.000442	0.000353	0.00028	0.00017	6.8962e-05	5.6109e-05	4.6249e-05	1.5022e-05	-7.4004e-06	-7.0578e-06
	1.0177	0.00135	0.000813	0.000287	-6.358e-06	-3.9487e-05	-0.000108	-0.0002	-0.000262	-0.000457	-0.000612	-0.000968	-0.0011	-0.00127	-0.00155	-0.00141	-0.00157	-0.00168	-0.00181	-0.00167	-0.000895	0.000351	0.00203	0.0037	0.00473	0.00479	0.00419	0.00324	0.00228	0.00148	0.000979	0.000647	0.000408	0.000331	0.000173	0.000149	0.000159	4.5781e-05	6.9853e-06	5.096e-06	-2.5106e-06	2.4221e-05
	1.0277	0.00129	0.000804	0.000314	2.0607e-05	6.3106e-05	-7.2863e-05	-0.000148	-0.000328	-0.000354	-0.000726	-0.000973	-0.00101	-0.00123	-0.0015	-0.00145	-0.00155	-0.00169	-0.00179	-0.00162	-0.000808	0.000299	0.00199	0.00371	0.00465	0.00477	0.0042	0.00312	0.00221	0.00143	0.000914	0.000632	0.000368	0.000337	0.000255	0.000129	4.7816e-05	2.5118e-05	4.6256e-05	-1.4789e-05	7.2497e-06	8.5708e-06
	1.0377	0.00138	0.000836	0.000323	8.3513e-05	3.5134e-05	-1.1861e-05	-0.000158	-0.000257	-0.000372	-0.000621	-0.000928	-0.000992	-0.00124	-0.00145	-0.0013	-0.00152	-0.00161	-0.00173	-0.00163	-0.000827	0.000347	0.00206	0.00366	0.00464	0.00473	0.00417	0.00312	0.00222	0.00144	0.000974	0.000713	0.000442	0.000337	0.000255	0.000185	0.000127	1.9949e-05	2.6599e-05	2.4969e-05	2.3598e-06	2.4219e-05
	1.0477	0.00133	0.00085	0.000296	7.902e-05	9.1101e-05	-8.3029e-05	-0.000142	-0.000227	-0.000358	-0.000607	-0.000908	-0.000934	-0.00118	-0.00141	-0.00133	-0.00149	-0.00161	-0.00169	-0.00151	-0.00075	0.000323	0.00201	0.00362	0.00463	0.00474	0.00413	0.00309	0.00222	0.00148	0.000929	0.000688	0.000452	0.000384	0.000255	0.00019	8.482e-05	9.2264e-05	4.6236e-05	-1.4789e-05	1.2138e-05	2.4215e-05
	1.0577	0.00131	0.000813	0.00026	1.1601e-05	2.5786e-05	-9.3184e-05	-0.000121	-0.000191	-0.000377	-0.000621	-0.000918	-0.00101	-0.00115	-0.0014	-0.00125	-0.00147	-0.00156	-0.00171	-0.00152	-0.000798	0.000347	0.00197	0.00359	0.00457	0.00463	0.00406	0.00308	0.00222	0.00142	0.000884	0.000637	0.000383	0.000279	0.000255	0.000144	0.000138	2.5118e-05	8.0578e-05	2.4969e-05	2.3616e-06	1.9009e-05
	1.0677	0.00129	0.000785	0.000265	3.8568e-05	8.6442e-05	-3.2201e-05	-0.000137	-0.000273	-0.000306	-0.000644	-0.000913	-0.00102	-0.00119	-0.00144	-0.00134	-0.00147	-0.00164	-0.00167	-0.00157	-0.000759	0.000328	0.002	0.00356	0.00451	0.0046	0.0041	0.00303	0.00217	0.00141	0.000865	0.000642	0.000417	0.000347	0.000229	0.000139	0.000106	6.6442e-05	-2.8137e-06	-2.4715e-05	-3.1813e-05	-1.8409e-06
	1.0777	0.00124	0.000809	0.000278	1.6111e-05	-2.1893e-06	-3.7262e-05	-0.000148	-0.000242	-0.00033	-0.000584	-0.000868	-0.000982	-0.00111	-0.00138	-0.00126	-0.00148	-0.00153	-0.00168	-0.00151	-0.00075	0.000347	0.00196	0.00351	0.00442	0.00453	0.00396	0.00305	0.00211	0.00137	0.000904	0.000591	0.000437	0.0003	0.000214	0.000144	0.000159	2.512e-05	-7.7283e-06	1.0068e-05	-2.5212e-06	-2.2704e-05
	1.0877	0.00131	0.000809	0.000256	7.4522e-05	6.3117e-05	-4.2365e-05	-0.000106	-0.000242	-0.000344	-0.00063	-0.000863	-0.000966	-0.00116	-0.00133	-0.00134	-0.00146	-0.0015	-0.00164	-0.0015	-0.000754	0.000347	0.0019	0.00351	0.00441	0.00454	0.00397	0.00296	0.00216	0.00137	0.00087	0.000601	0.000408	0.000316	0.000234	0.000154	9.0116e-05	0.000103	1.1895e-05	-4.8339e-06	5.1212e-05	3.3679e-06
	1.0977	0.00122	0.000836	0.00026	4.7559e-05	-1.6169e-05	-1.1863e-05	-0.000174	-0.000262	-0.000377	-0.000589	-0.000878	-0.000997	-0.00115	-0.00133	-0.00121	-0.00143	-0.0015	-0.00163	-0.00153	-0.00075	0.000394	0.00193	0.00343	0.00438	0.00452	0.00393	0.00301	0.00215	0.00139	0.000884	0.000627	0.000447	0.000331	0.000173	0.000129	0.000122	4.0616e-05	4.1329e-05	-9.8115e-06	2.6786e-05	-1.847e-06
	1.1127	0.00125	0.000792	0.000294	3.183e-05	2.3481e-05	-2.2028e-05	-0.000116	-0.000242	-0.000363	-0.000579	-0.000893	-0.000905	-0.0011	-0.00136	-0.00123	-0.0014	-0.00149	-0.00161	-0.00145	-0.000716	0.000349	0.00188	0.00339	0.00432	0.00443	0.00392	0.00294	0.00207	0.00132	0.000845	0.000563	0.000417	0.0003	0.000224	0.000172	9.5396e-05	6.6439e-05	3.1522e-05	1.2553e-05	1.7025e-05	1.1192e-05
	1.1327	0.0012	0.000799	0.000263	8.576e-05	5.6118e-05	-4.7436e-05	-0.000137	-0.000222	-0.000351	-0.000572	-0.000831	-0.000913	-0.00108	-0.00126	-0.00116	-0.00137	-0.00145	-0.00157	-0.00141	-0.000687	0.000377	0.00184	0.00337	0.00427	0.00434	0.00387	0.00287	0.00204	0.00129	0.000872	0.000558	0.0004	0.000331	0.000216	0.00017	0.000101	3.0283e-05	6.3406e-05	1.2382e-07	1.9459e-05	-1.2274e-05
	1.1527	0.00119	0.000767	0.000272	5.8793e-05	5.8456e-05	3.3773e-06	-0.00014	-0.000181	-0.000292	-0.000538	-0.000814	-0.000884	-0.00106	-0.00121	-0.00111	-0.00131	-0.0014	-0.00148	-0.00134	-0.00067	0.000377	0.00188	0.00333	0.00424	0.00424	0.00375	0.00283	0.00204	0.00132	0.000865	0.000568	0.000415	0.000339	0.000206	0.000175	9.8042e-05	3.287e-05	8.0585e-05	2.4973e-05	2.1909e-05	1.9002e-05
	1.1727	0.00116	0.000726	0.000231	1.1607e-05	1.6472e-05	-8.5554e-05	-0.000137	-0.000196	-0.00029	-0.000556	-0.000806	-0.000842	-0.00108	-0.00119	-0.00112	-0.0013	-0.00139	-0.0015	-0.00132	-0.000636	0.000332	0.00181	0.00324	0.00414	0.00414	0.00371	0.00276	0.00195	0.00127	0.00083	0.000541	0.000383	0.000318	0.000193	0.000126	0.000114	5.094e-05	5.6052e-05	5.0933e-06	2.191e-05	8.5748e-06
	1.1927	0.00109	0.000705	0.000229	3.4083e-05	5.6117e-05	-4.4908e-05	-0.000124	-0.000204	-0.000332	-0.000554	-0.000771	-0.000855	-0.00104	-0.0012	-0.00111	-0.00127	-0.00133	-0.00146	-0.00131	-0.000646	0.000316	0.0018	0.0032	0.00406	0.0041	0.00365	0.00274	0.00196	0.00125	0.000808	0.000556	0.000373	0.000284	0.000181	0.000139	0.000127	5.0945e-05	4.3788e-05	1.2382e-07	-2.2052e-05	3.3699e-06
	1.2127	0.00113	0.000703	0.00022	6.7784e-05	5.1463e-05	-7.5398e-05	-0.000124	-0.000191	-0.000309	-0.000513	-0.000764	-0.000792	-0.000985	-0.00116	-0.00108	-0.00125	-0.00132	-0.00141	-0.00128	-0.000665	0.000351	0.00176	0.00316	0.004	0.00403	0.00357	0.00271	0.00192	0.00122	0.000793	0.000518	0.000363	0.000268	0.000232	0.000101	8.7464e-05	5.094e-05	1.9254e-05	1.2554e-05	-4.9538e-06	7.5448e-07
	1.2327	0.00111	0.000689	0.000209	7.0036e-05	8.4111e-05	-2.966e-05	-0.000119	-0.000166	-0.000262	-0.00051	-0.000712	-0.000798	-0.000965	-0.00109	-0.00106	-0.00118	-0.00127	-0.00138	-0.00124	-0.000593	0.00034	0.00174	0.0031	0.00392	0.00399	0.00354	0.00266	0.00188	0.00122	0.000783	0.000515	0.000331	0.000281	0.000193	0.000162	0.000101	6.9022e-05	3.1518e-05	1.2549e-05	-1.2281e-05	5.9774e-06
	1.2527	0.00111	0.000698	0.000245	4.756e-05	2.8141e-05	-2.4567e-05	-8.5042e-05	-0.000156	-0.000271	-0.000504	-0.000722	-0.000782	-0.000938	-0.00109	-0.00099	-0.00115	-0.00124	-0.00132	-0.00119	-0.000547	0.000351	0.00173	0.00307	0.00389	0.00393	0.0035	0.00261	0.00186	0.00121	0.000753	0.00051	0.000375	0.000302	0.000209	0.000139	0.000114	3.8031e-05	5.1146e-05	3.9875e-05	3.1677e-05	1.6395e-05
	1.2727	0.00102	0.000691	0.00024	4.3061e-05	2.3469e-05	-3.7276e-05	-0.000106	-0.000163	-0.000257	-0.000508	-0.000729	-0.000798	-0.000938	-0.00108	-0.000988	-0.00114	-0.00123	-0.00129	-0.00118	-0.000614	0.000318	0.00169	0.00302	0.0038	0.00386	0.00345	0.00256	0.00181	0.0012	0.000758	0.000475	0.000355	0.000284	0.000201	0.000126	7.4242e-05	4.5776e-05	2.4162e-05	-2.3532e-06	1.4574e-05	1.6405e-05
	1.2927	0.000994	0.000686	0.000218	7.4525e-05	2.1138e-05	-5.7617e-05	-8.7653e-05	-0.000204	-0.000266	-0.000497	-0.000727	-0.000755	-0.000897	-0.00105	-0.000959	-0.00109	-0.00119	-0.00125	-0.00118	-0.000561	0.000309	0.00169	0.00296	0.00374	0.00378	0.00335	0.00251	0.00178	0.00118	0.000773	0.000472	0.000303	0.000242	0.000181	0.000124	0.000109	1.9952e-05	5.36e-05	-5.4534e-05	4.8109e-06	1.3788e-05
	1.3127	0.00101	0.000645	0.000214	3.1831e-05	2.1139e-05	-6.523e-05	-7.7233e-05	-0.000143	-0.000273	-0.000497	-0.000692	-0.0007	-0.000897	-0.00101	-0.00092	-0.00112	-0.00118	-0.00123	-0.00117	-0.000549	0.000342	0.00164	0.00292	0.00366	0.00373	0.0033	0.00248	0.00178	0.00117	0.000728	0.000457	0.000311	0.000247	0.000186	0.000103	8.7462e-05	1.7372e-05	4.3785e-05	-2.7199e-05	-4.9591e-06	1.6395e-05
	1.3327	0.000987	0.00065	0.000254	8.8001e-05	5.3792e-05	-1.6953e-05	-5.3803e-05	-0.000166	-0.000238	-0.000451	-0.000662	-0.000716	-0.00088	-0.00106	-0.000888	-0.0011	-0.00115	-0.00118	-0.00114	-0.000522	0.000311	0.00163	0.00288	0.00364	0.00369	0.00328	0.00247	0.00175	0.00115	0.000711	0.000452	0.000259	0.000273	0.000196	0.000129	0.000111	3.8034e-05	1.1898e-05	1.2548e-05	-1.717e-05	5.0289e-05
	1.3527	0.000963	0.000647	0.000236	2.7339e-05	6.0789e-05	-4.4901e-05	-7.2011e-05	-0.00013	-0.000238	-0.000418	-0.000642	-0.000719	-0.000804	-0.000954	-0.00091	-0.00104	-0.00113	-0.00115	-0.00106	-0.000484	0.000347	0.00159	0.00283	0.0036	0.00364	0.00324	0.00243	0.00172	0.00114	0.000733	0.00047	0.000328	0.000289	0.000229	0.000159	8.4821e-05	6.3858e-05	2.9067e-05	2.4967e-05	2.4346e-05	2.9435e-05
	1.3727	0.000931	0.000631	0.000209	2.9586e-05	1.6474e-05	-7.0315e-05	-6.6816e-05	-0.000174	-0.000222	-0.000412	-0.000662	-0.000711	-0.000819	-0.000967	-0.000859	-0.00102	-0.00108	-0.00111	-0.00107	-0.000496	0.000311	0.00155	0.00281	0.00354	0.00358	0.00315	0.00237	0.0017	0.00108	0.000691	0.000452	0.000279	0.000223	0.000193	0.000144	7.6887e-05	5.0939e-05	4.3787e-05	2.2477e-05	-2.4492e-05	2.1622e-05
	1.3927	0.000926	0.00059	0.000214	5.4305e-05	3.0461e-05	-7.0308e-05	-9.284e-05	-0.000174	-0.000236	-0.000421	-0.000632	-0.000684	-0.000823	-0.000951	-0.00084	-0.00102	-0.00108	-0.00111	-0.00103	-0.000467	0.000323	0.00154	0.00276	0.00349	0.00353	0.00317	0.00237	0.00165	0.00106	0.000699	0.000406	0.000298	0.000239	0.000216	0.000136	9.8041e-05	3.2865e-05	7.3222e-05	1.5028e-05	-1.9613e-05	2.6834e-05
	1.4127	0.000909	0.000629	0.000209	4.8735e-06	9.4802e-06	-4.2358e-05	-7.4621e-05	-0.000123	-0.000255	-0.000423	-0.000617	-0.000674	-0.000757	-0.000983	-0.00084	-0.001	-0.00106	-0.0011	-0.00103	-0.000496	0.000287	0.00154	0.00271	0.00345	0.00347	0.00307	0.00232	0.00164	0.00105	0.000659	0.000386	0.000284	0.000226	0.000188	0.000118	8.2184e-05	3.2865e-05	3.6432e-05	1.0071e-05	-1.2282e-05	1.9009e-05
	1.4327	0.000911	0.00061	0.000229	4.9808e-05	2.3462e-05	-2.2025e-05	-5.1202e-05	-0.000143	-0.000222	-0.000384	-0.000612	-0.000653	-0.000792	-0.000894	-0.000849	-0.000956	-0.00106	-0.00111	-0.00101	-0.000438	0.000311	0.00148	0.00265	0.00339	0.00348	0.00302	0.0023	0.00161	0.00104	0.000639	0.000414	0.000284	0.000218	0.000158	0.000121	9.2749e-05	4.0611e-05	3.1522e-05	1.5027e-05	-1.961e-05	2.9439e-05
	1.4527	0.00087	0.000562	0.000247	3.4074e-05	5.3788e-05	-3.7273e-05	-7.2018e-05	-0.000151	-0.000198	-0.000345	-0.000607	-0.000613	-0.000755	-0.000865	-0.000815	-0.000894	-0.00102	-0.00105	-0.000927	-0.000462	0.000309	0.00147	0.00266	0.00337	0.00343	0.00303	0.00224	0.00157	0.00104	0.000654	0.000414	0.000293	0.00025	0.000191	0.000144	8.7459e-05	5.8695e-05	4.3784e-05	2.6118e-06	-2.2058e-05	3.4645e-05
	1.4727	0.000858	0.000557	0.000211	2.7337e-05	3.9793e-05	-4.2359e-05	-6.9421e-05	-8.4566e-05	-0.000212	-0.000366	-0.000567	-0.000637	-0.000755	-0.000854	-0.000789	-0.000917	-0.00101	-0.00104	-0.000967	-0.000447	0.000297	0.00144	0.00258	0.00329	0.00336	0.00295	0.00222	0.00157	0.00101	0.000592	0.000381	0.000261	0.000213	0.000168	0.000124	0.000106	4.3193e-05	5.1142e-05	-1.4781e-05	-1.4723e-05	1.9014e-05
	1.4927	0.000848	0.000525	0.000209	5.4312e-05	6.3136e-05	1.1017e-05	-5.6399e-05	-0.000138	-0.000212	-0.000352	-0.000528	-0.000592	-0.000711	-0.000828	-0.000801	-0.000866	-0.000964	-0.000999	-0.000939	-0.000433	0.000295	0.00143	0.00254	0.00325	0.00333	0.00294	0.00218	0.00155	0.001	0.000617	0.000396	0.000279	0.000255	0.000147	0.000131	0.000135	2.254e-05	4.1338e-05	2.6109e-06	1.7026e-05	1.1195e-05
	1.5127	0.000807	0.000509	0.000211	4.9803e-05	4.9124e-05	-1.4407e-05	-4.3389e-05	-0.000123	-0.000219	-0.000391	-0.00056	-0.000621	-0.000735	-0.000831	-0.000779	-0.000897	-0.000956	-0.00101	-0.000929	-0.000438	0.000235	0.00139	0.00251	0.0032	0.00326	0.00291	0.00214	0.0015	0.000938	0.000624	0.000391	0.000249	0.000179	0.000181	0.000113	8.4825e-05	1.8712e-06	3.3977e-05	-1.7266e-05	-9.8401e-06	5.9713e-06
	1.5327	0.000831	0.000527	0.000218	7.4525e-05	7.9466e-05	8.4765e-06	-2.7774e-05	-0.000102	-0.000186	-0.000333	-0.000538	-0.000553	-0.000657	-0.000797	-0.000784	-0.000871	-0.000938	-0.001	-0.000899	-0.000409	0.000273	0.00141	0.00248	0.00313	0.00327	0.00288	0.00214	0.00148	0.000945	0.000647	0.000399	0.000286	0.000218	0.000135	0.000149	7.6897e-05	1.2206e-05	1.4348e-05	1.5026e-05	2.4356e-05	4.2482e-05
	1.5527	0.000822	0.000514	0.000209	5.2053e-05	5.3796e-05	2.3718e-05	-4.3394e-05	-8.2022e-05	-0.000191	-0.000331	-0.000498	-0.000576	-0.000635	-0.000807	-0.000755	-0.00084	-0.000913	-0.000972	-0.000851	-0.000392	0.000304	0.00138	0.00249	0.00315	0.00319	0.00287	0.00212	0.00149	0.000955	0.000639	0.000426	0.000259	0.0002	0.000175	0.000175	7.953e-05	3.5441e-05	2.1708e-05	-4.8402e-06	2.1914e-05	2.6825e-05
	1.5727	0.000778	0.000525	0.000184	2.5091e-05	3.9799e-05	-4.2277e-06	-3.5584e-05	-0.000107	-0.000214	-0.000352	-0.000503	-0.000569	-0.000625	-0.000779	-0.000742	-0.000871	-0.00092	-0.000975	-0.000894	-0.000389	0.000292	0.00132	0.00245	0.00308	0.00312	0.00282	0.00208	0.00146	0.00094	0.000612	0.000419	0.000241	0.000179	0.000165	0.000167	6.896e-05	1.7368e-05	2.1715e-05	2.6108e-06	-2.515e-06	3.7258e-05
	1.5927	0.000775	0.000521	0.000171	3.8566e-05	3.7458e-05	3.1354e-05	-1.7355e-05	-0.000118	-0.000191	-0.000338	-0.00052	-0.000513	-0.00065	-0.000737	-0.000745	-0.000815	-0.000897	-0.000977	-0.000846	-0.000404	0.000278	0.00134	0.0024	0.00305	0.0031	0.00275	0.00206	0.00142	0.000923	0.000575	0.000394	0.000274	0.000179	0.000186	0.000108	8.2177e-05	4.5779e-05	3.1521e-05	-4.9561e-05	1.7021e-05	5.5498e-05
	1.6127	0.000744	0.000481	0.000144	3.8575e-05	2.8138e-05	-9.3203e-06	-3.5578e-05	-8.7106e-05	-0.000196	-0.00032	-0.000533	-0.000561	-0.00063	-0.000731	-0.000716	-0.000861	-0.000887	-0.000933	-0.000838	-0.000404	0.000261	0.00132	0.00236	0.00301	0.00306	0.00271	0.00202	0.00137	0.000884	0.00056	0.000361	0.000256	0.000186	0.00016	8.5207e-05	0.000103	5.094e-05	2.4167e-05	-4.8402e-06	3.6567e-05	5.03e-05
	1.6327	0.000766	0.000509	0.000216	5.2052e-05	3.5129e-05	2.1195e-05	-2.2568e-05	-0.000113	-0.00016	-0.00031	-0.00048	-0.000511	-0.000618	-0.000752	-0.000699	-0.000825	-0.000864	-0.000931	-0.000841	-0.000368	0.00029	0.00129	0.00234	0.00297	0.00304	0.00268	0.00201	0.00138	0.000884	0.000565	0.000363	0.000274	0.000179	0.000193	8.2648e-05	5.8386e-05	3.2867e-05	3.8888e-05	-4.842e-06	9.6928e-06	3.4654e-05
	1.6527	0.000734	0.000509	0.000182	4.7564e-05	5.6121e-05	1.8634e-05	-4.3409e-06	-5.6614e-05	-0.000163	-0.000287	-0.000495	-0.000537	-0.000606	-0.000726	-0.000684	-0.000799	-0.000859	-0.000911	-0.000795	-0.000382	0.00029	0.00129	0.00234	0.00296	0.00298	0.00264	0.002	0.00137	0.000896	0.000523	0.000348	0.000234	0.000171	0.00015	0.000124	7.9535e-05	6.1268e-05	6.3415e-05	-2.355e-06	3.9018e-05	1.6395e-05
	1.6727	0.000707	0.0005	0.000178	3.8575e-05	3.746e-05	-3.2195e-05	-6.6821e-05	-0.000123	-0.000132	-0.00031	-0.000493	-0.000513	-0.00061	-0.000692	-0.000691	-0.000789	-0.000869	-0.000899	-0.000798	-0.000382	0.000285	0.00126	0.00229	0.00289	0.00295	0.00264	0.00197	0.00132	0.000882	0.000543	0.000345	0.000236	0.000147	0.000137	8.5204e-05	4.2521e-05	4.5775e-05	2.084e-06	1.0061e-05	2.4346e-05	8.5858e-06
	1.6927	0.000724	0.000458	0.000207	5.655e-05	4.9135e-05	-4.7423e-05	-1.996e-05	-9.2189e-05	-0.000167	-0.000306	-0.000478	-0.000492	-0.000584	-0.000708	-0.000687	-0.000766	-0.000867	-0.000885	-0.000787	-0.000385	0.00029	0.00124	0.00229	0.00284	0.00296	0.00259	0.00193	0.00132	0.000865	0.00055	0.00032	0.000224	0.000186	0.000122	8.776e-05	7.4253e-05	-8.4543e-06	1.6806e-05	2.6127e-06	-2.5106e-06	-1.4878e-05
	1.7127	0.000705	0.000454	0.00018	8.1265e-05	4.9128e-05	-1.9488e-05	-4.5995e-05	-0.00011	-0.000148	-0.000271	-0.000461	-0.000471	-0.000593	-0.000721	-0.000665	-0.000776	-0.000818	-0.000872	-0.000787	-0.000353	0.00029	0.00124	0.00224	0.0028	0.00288	0.00259	0.00191	0.00132	0.000855	0.000538	0.00033	0.000222	0.00016	0.000104	9.0321e-05	8.2171e-05	1.8752e-06	3.3977e-05	-4.2107e-05	9.7034e-06	-2.2695e-05
	1.7327	0.000705	0.000481	0.000193	0.000106	7.4785e-05	-2.9644e-05	-2.5163e-05	-7.9482e-05	-0.000148	-0.000294	-0.000468	-0.000484	-0.000574	-0.000669	-0.00065	-0.000753	-0.000808	-0.000836	-0.000777	-0.000353	0.000283	0.00124	0.00221	0.00278	0.00289	0.0025	0.00189	0.00129	0.000858	0.000538	0.000335	0.000231	0.000165	0.000145	9.0325e-05	6.1032e-05	1.9957e-05	6.8316e-05	-2.72e-05	1.4578e-05	1.1192e-05
	1.7527	0.000707	0.000463	0.000173	9.0252e-05	6.7784e-05	-9.3079e-06	-2.5165e-05	-6.424e-05	-0.000172	-0.000246	-0.000463	-0.000461	-0.000559	-0.000629	-0.000611	-0.000714	-0.00078	-0.000794	-0.000752	-0.000356	0.000309	0.00125	0.00217	0.00276	0.00284	0.00252	0.00188	0.00129	0.00088	0.000508	0.00034	0.000236	0.000192	0.000168	7.4969e-05	0.000106	5.3523e-05	3.1523e-05	1.2548e-05	-4.9617e-06	2.1617e-05
	1.7727	0.000659	0.000415	0.000164	4.9816e-05	6.0804e-05	-1.1855e-05	-3.5571e-05	-5.6612e-05	-0.000179	-0.000276	-0.000428	-0.000421	-0.000566	-0.000629	-0.00066	-0.000748	-0.000757	-0.000824	-0.000739	-0.000339	0.000254	0.00118	0.00213	0.00273	0.00282	0.00246	0.00184	0.00125	0.000831	0.000523	0.00032	0.000207	0.000144	0.000129	6.9843e-05	3.9885e-05	-3.2911e-06	4.3784e-05	-2.7207e-05	-1.2282e-05	1.9005e-05
	1.7927	0.000676	0.000408	0.000178	4.5315e-05	7.478e-05	5.9298e-06	-3.5579e-05	-9.7265e-05	-0.000181	-0.00028	-0.000456	-0.000471	-0.000576	-0.000648	-0.000618	-0.000719	-0.0008	-0.000826	-0.000747	-0.000353	0.000257	0.00118	0.00214	0.00271	0.00278	0.00248	0.00184	0.00128	0.000817	0.000486	0.000328	0.000189	0.000168	0.000142	9.0327e-05	7.1603e-05	2.7697e-05	1.435e-05	-7.3209e-06	3.1677e-05	3.9866e-05
	1.8127	0.00061	0.000376	0.000135	2.51e-05	1.8811e-05	3.404e-06	-5.1198e-05	-4.6445e-05	-0.000167	-0.000232	-0.000428	-0.000429	-0.000557	-0.000616	-0.000597	-0.000722	-0.000785	-0.000814	-0.000752	-0.000324	0.000295	0.00117	0.00209	0.00264	0.00272	0.00243	0.00179	0.00128	0.000814	0.000483	0.000312	0.000199	0.000123	0.000137	8.7766e-05	7.4256e-05	2.2539e-05	-5.2675e-06	-1.7263e-05	1.7028e-05	3.4651e-05
	1.8327	0.000601	0.000373	0.000189	6.5534e-05	7.7118e-05	-6.7697e-06	-1.735e-05	-6.1691e-05	-0.000155	-0.00026	-0.000428	-0.000426	-0.000576	-0.000616	-0.000587	-0.000704	-0.000755	-0.000782	-0.000754	-0.000305	0.000259	0.00111	0.00208	0.00265	0.0027	0.00242	0.00181	0.00128	0.000792	0.000503	0.000315	0.000222	0.00016	0.000119	9.8004e-05	5.8391e-05	6.9021e-05	3.3983e-05	1.7515e-05	-7.1e-08	5.8122e-05
	1.8527	0.000642	0.000392	0.000149	5.2061e-05	6.0785e-05	5.9222e-06	-4.3439e-06	-8.4571e-05	-0.000139	-0.000223	-0.000388	-0.000403	-0.000503	-0.000574	-0.000577	-0.000699	-0.000739	-0.000787	-0.000701	-0.000288	0.000297	0.00113	0.00205	0.00263	0.00268	0.00238	0.00177	0.00122	0.000817	0.00051	0.000338	0.000209	0.000134	0.000127	0.000121	0.000106	7.6775e-05	5.3598e-05	1.503e-05	4.6334e-05	3.9872e-05
	1.8727	0.000562	0.000385	0.00014	2.9591e-05	4.2122e-05	-9.3184e-06	-3.5575e-05	-6.1692e-05	-0.000186	-0.000241	-0.000411	-0.000426	-0.000525	-0.000569	-0.000582	-0.000717	-0.000739	-0.000746	-0.000699	-0.000329	0.000278	0.00112	0.00202	0.00258	0.00264	0.00234	0.00175	0.00122	0.000792	0.000508	0.000317	0.000217	0.000142	0.000112	6.9851e-05	7.1603e-05	9.4851e-05	4.1331e-05	-3.2172e-05	1.9466e-05	5.5502e-05
	1.8927	0.000608	0.000415	0.000149	5.4302e-05	7.7126e-05	-1.9487e-05	-9.5377e-06	-7.6943e-05	-0.000163	-0.000228	-0.000418	-0.000411	-0.000508	-0.000593	-0.000565	-0.000722	-0.000744	-0.000741	-0.000716	-0.000319	0.000295	0.00112	0.002	0.00254	0.00262	0.00232	0.00172	0.00117	0.000766	0.000468	0.000292	0.000187	0.00011	9.1087e-05	7.2402e-05	5.0458e-05	3.0283e-05	2.9067e-05	-4.8475e-06	-2.5229e-06	2.4222e-05
	1.9127	0.000586	0.000426	0.000126	4.0816e-05	6.7788e-05	-2.4563e-05	-4.338e-05	-2.3574e-05	-0.000172	-0.000255	-0.000403	-0.000408	-0.000527	-0.000574	-0.00055	-0.000673	-0.000732	-0.000746	-0.000749	-0.000305	0.000269	0.00113	0.00199	0.00249	0.00258	0.00229	0.00168	0.00113	0.000754	0.000505	0.000282	0.000189	0.000136	0.000106	7.7531e-05	3.4593e-05	5.6105e-05	5.115e-05	1.2746e-07	7.2541e-06	5.0298e-05
	1.9327	0.000608	0.000412	0.000158	7.4522e-05	0.000103	3.3859e-06	-3.5586e-05	-6.4227e-05	-0.000158	-0.000234	-0.000393	-0.000382	-0.000493	-0.000561	-0.000538	-0.000678	-0.000693	-0.000734	-0.000724	-0.000298	0.000269	0.00111	0.00199	0.0025	0.00258	0.00228	0.0017	0.00115	0.000802	0.000493	0.000241	0.000187	0.000144	0.000106	5.705e-05	3.9889e-05	4.3192e-05	4.5449e-06	1.0059e-05	1.702e-05	3.9872e-05
	1.9527	0.000584	0.000387	0.000153	8.801e-05	7.0115e-05	5.9288e-06	1.6494e-05	-8.32e-06	-0.000106	-0.000207	-0.000396	-0.000374	-0.000459	-0.000532	-0.000533	-0.000653	-0.00064	-0.000692	-0.000671	-0.00031	0.000306	0.00111	0.00196	0.00247	0.00253	0.00225	0.00168	0.00114	0.000751	0.000471	0.0003	0.000222	0.000126	0.000155	6.2166e-05	3.9875e-05	7.4191e-05	7.0004e-06	-7.33e-06	7.2523e-06	2.9434e-05
	1.9727	0.000596	0.000417	0.000162	4.3069e-05	9.8108e-05	-5.7605e-05	-4.3459e-06	-4.3906e-05	-0.000153	-0.000221	-0.000413	-0.000432	-0.00049	-0.000593	-0.000565	-0.000648	-0.000686	-0.000726	-0.000722	-0.000261	0.000254	0.0011	0.00196	0.00244	0.00251	0.00222	0.00165	0.00113	0.000749	0.000431	0.000285	0.000189	0.000113	0.000101	3.4009e-05	1.8731e-05	4.8361e-05	-1.5083e-05	-2.7201e-05	4.8188e-06	1.6411e-05
	1.9927	0.000571	0.000385	0.000131	5.2056e-05	5.846e-05	-2.457e-05	-1.7444e-06	-3.8818e-05	-0.000118	-0.000255	-0.000401	-0.000434	-0.0005	-0.000546	-0.00055	-0.000658	-0.000686	-0.000709	-0.000673	-0.000293	0.000276	0.00106	0.00194	0.00244	0.00248	0.00219	0.00162	0.00111	0.000739	0.000461	0.000285	0.000174	0.00011	0.000119	6.7282e-05	3.4593e-05	8.4529e-05	1.6805e-05	-4.8402e-06	2.1909e-05	8.6018e-06
	2.0127	0.000552	0.000362	0.000142	5.8793e-05	5.8468e-05	-2.7107e-05	-1.2148e-05	-4.8992e-05	-0.000134	-0.00026	-0.000403	-0.000421	-0.00049	-0.000577	-0.000548	-0.000665	-0.000719	-0.000719	-0.000694	-0.000298	0.000252	0.000996	0.00187	0.00237	0.00247	0.00217	0.00165	0.0011	0.000705	0.000483	0.000267	0.00013	0.000113	0.000101	6.7285e-05	2.4031e-05	3.5456e-05	2.4164e-05	-1.4778e-05	4.8118e-06	4.7694e-05
	2.0327	0.000564	0.000375	0.000173	2.285e-05	8.1781e-05	3.3896e-05	1.9091e-05	-5.6605e-05	-0.000101	-0.000207	-0.000386	-0.000424	-0.000483	-0.000559	-0.000567	-0.000645	-0.000686	-0.000687	-0.000686	-0.000271	0.00028	0.00103	0.00187	0.00238	0.00249	0.00216	0.00159	0.00111	0.000725	0.000468	0.000267	0.000189	0.000126	0.000114	6.7286e-05	8.2173e-05	9.625e-06	3.8872e-05	-7.3282e-06	-4.9582e-06	1.9013e-05
	2.0527	0.000545	0.000387	0.000158	4.3069e-05	5.38e-05	-2.4572e-05	4.7738e-05	-2.6112e-05	-0.00012	-0.000202	-0.000354	-0.000405	-0.000437	-0.000514	-0.000531	-0.000606	-0.000668	-0.00068	-0.000592	-0.000254	0.000264	0.00105	0.00189	0.00237	0.00245	0.00213	0.00159	0.00109	0.000722	0.000436	0.00031	0.000212	9.6803e-05	0.000117	8.0087e-05	7.1599e-05	5.6109e-05	5.6058e-05	2.6136e-06	1.9466e-05	2.1607e-05
	2.0727	0.00052	0.000339	0.000158	2.509e-05	6.5468e-05	-5.2527e-05	3.2105e-05	-8.319e-06	-9.6512e-05	-0.000188	-0.000349	-0.000411	-0.000441	-0.000517	-0.00055	-0.000581	-0.000693	-0.000719	-0.000648	-0.000271	0.000276	0.00103	0.00185	0.00233	0.00241	0.00212	0.00158	0.00107	0.000664	0.000441	0.000292	0.000212	0.000126	9.3642e-05	3.4015e-05	4.7808e-05	3.8028e-05	2.4159e-05	5.0933e-06	2.9236e-05	3.987e-05
	2.0927	0.000564	0.000348	0.000135	2.0597e-05	6.7808e-05	8.6579e-07	-4.3489e-06	-4.1364e-05	-9.651e-05	-0.000193	-0.000349	-0.000416	-0.000451	-0.00054	-0.000521	-0.00055	-0.00066	-0.000653	-0.000671	-0.000266	0.00025	0.00102	0.00184	0.00228	0.00244	0.00212	0.00156	0.00109	0.000713	0.000461	0.000292	0.000184	0.000131	9.876e-05	7.7519e-05	5.839e-05	5.3533e-05	3.1524e-05	5.0888e-06	3.6564e-05	2.4225e-05
	2.1127	0.000528	0.00035	0.000155	-6.3625e-06	1.4146e-05	-4.7444e-05	1.3881e-05	-3.8817e-05	-9.8868e-05	-0.000221	-0.000373	-0.000366	-0.000486	-0.000517	-0.000497	-0.000573	-0.00067	-0.000655	-0.00062	-0.00029	0.000233	0.00103	0.00181	0.00228	0.00235	0.00207	0.00157	0.00105	0.000686	0.000404	0.000254	0.000147	0.000102	0.000106	2.3776e-05	5.8387e-05	4.8363e-05	1.4355e-05	-2.4714e-05	4.8083e-06	-1.8359e-06
	2.1327	0.000591	0.000341	0.000178	3.6321e-05	8.1787e-05	-1.6938e-05	-3.5579e-05	-1.849e-05	-9.8873e-05	-0.000186	-0.000369	-0.000416	-0.000405	-0.000509	-0.00048	-0.000565	-0.000655	-0.000651	-0.00062	-0.000256	0.000243	0.00103	0.00178	0.00224	0.00238	0.00207	0.00155	0.00103	0.000701	0.000416	0.000254	0.000179	8.3634e-05	0.000124	2.6333e-05	5.5739e-05	6.902e-05	5.605e-05	-2.7202e-05	3.1679e-05	-1.8359e-06
	2.1527	0.000518	0.000343	0.000144	4.756e-05	5.6123e-05	-9.3098e-06	-3.0377e-05	3.4887e-05	-9.1795e-05	-0.000207	-0.000334	-0.000382	-0.000429	-0.000467	-0.000502	-0.000565	-0.000653	-0.000646	-0.000567	-0.000273	0.000269	0.00101	0.00179	0.00224	0.00235	0.00208	0.00155	0.00105	0.000672	0.000394	0.000307	0.000182	0.000118	0.000117	2.3772e-05	3.9885e-05	3.0284e-05	4.8696e-05	-1.9751e-05	3.9004e-05	1.9004e-05
	2.1727	0.000542	0.000341	0.000133	-1.8678e-06	2.5793e-05	-4.7436e-05	-5.381e-05	-4.1365e-05	-0.000101	-0.000179	-0.000361	-0.000376	-0.000439	-0.000509	-0.000499	-0.000581	-0.00066	-0.00068	-0.000585	-0.000295	0.000238	0.000982	0.00173	0.00219	0.0023	0.00202	0.00154	0.00101	0.000669	0.000411	0.000259	0.00014	7.3085e-05	9.3644e-05	1.097e-05	2.9305e-05	2.7707e-05	1.6797e-05	-2.9685e-05	1.7025e-05	1.119e-05
	2.1927	0.000535	0.00032	0.000151	1.8349e-05	3.5122e-05	-2.7104e-05	-1.4746e-05	-3.8818e-05	-0.000127	-0.000156	-0.000371	-0.0004	-0.000439	-0.000501	-0.000482	-0.000591	-0.000622	-0.000682	-0.000597	-0.000271	0.000226	0.001	0.00171	0.00223	0.00232	0.00202	0.00148	0.00103	0.000676	0.000389	0.000264	0.000142	0.000121	6.0413e-05	5.4487e-05	8.165e-06	2.7699e-05	2.9064e-05	-2.4716e-05	4.8777e-05	-3.0526e-05
	2.2127	0.000513	0.000341	0.000117	5.4304e-05	5.8477e-05	-3.4733e-05	-5.1205e-05	-1.8484e-05	-0.000101	-0.000177	-0.000341	-0.000363	-0.000419	-0.000483	-0.000477	-0.000611	-0.000658	-0.000673	-0.000608	-0.000249	0.000252	0.000973	0.0017	0.00217	0.00225	0.002	0.0015	0.001	0.000674	0.000394	0.000264	0.000132	7.3088e-05	8.5991e-05	5.1934e-05	4.2525e-05	4.5783e-05	-2.98e-05	-4.4588e-05	2.9249e-05	-1.749e-05
	2.2427	0.000502	0.000364	0.000144	6.5539e-05	8.4119e-05	-2.0753e-05	-2.3869e-05	1.4557e-05	-8.4716e-05	-0.000172	-0.00033	-0.000351	-0.000413	-0.000467	-0.000486	-0.000576	-0.000644	-0.000641	-0.000577	-0.000282	0.000221	0.000959	0.00173	0.00216	0.00227	0.00196	0.00148	0.00101	0.000666	0.000415	0.000248	0.000148	0.000111	0.000112	7.753e-05	4.253e-05	4.4493e-05	1.0669e-05	-1.7266e-05	3.0466e-05	-3.1442e-06
	2.2827	0.000457	0.000332	0.000124	6.3289e-05	5.3791e-05	-1.4395e-05	-4.3399e-06	1.0746e-05	-7.7641e-05	-0.000167	-0.000329	-0.00035	-0.000433	-0.000494	-0.000469	-0.000581	-0.000602	-0.000618	-0.000576	-0.000271	0.000199	0.000932	0.00166	0.00211	0.00222	0.00194	0.00145	0.000981	0.000667	0.000411	0.000224	0.00014	0.000103	9.1093e-05	5.0649e-05	2.5344e-05	1.8662e-05	3.3149e-06	6.3387e-06	2.0691e-05	3.3654e-06
	2.3227	0.000485	0.000312	0.000135	0.0001	5.029e-05	1.3567e-05	8.72e-07	-8.32e-06	-9.6514e-05	-0.000187	-0.000313	-0.000363	-0.000417	-0.000471	-0.000453	-0.000547	-0.000584	-0.000618	-0.000567	-0.000265	0.000219	0.000875	0.00165	0.00206	0.00216	0.00194	0.00143	0.000955	0.000652	0.0004	0.000211	0.00014	0.000131	8.5975e-05	4.5535e-05	3.3276e-05	3.2869e-05	1.3125e-05	5.0965e-06	3.9006e-05	7.5948e-07
	2.3627	0.000483	0.0003	0.000144	6.6658e-05	4.3297e-05	2.1188e-05	8.6758e-06	-1.9755e-05	-8.1179e-05	-0.000156	-0.000303	-0.000358	-0.000385	-0.000416	-0.000445	-0.000547	-0.000556	-0.000609	-0.00055	-0.000273	0.000233	0.000875	0.00161	0.00206	0.00214	0.00188	0.00144	0.000936	0.000638	0.000394	0.000226	0.00014	0.000134	9.2369e-05	7.7519e-05	3.1954e-05	4.3197e-05	2.2932e-05	1.13e-05	3.9011e-05	4.6751e-06
	2.4027	0.000514	0.000273	0.000124	4.4192e-05	3.5132e-05	2.6264e-05	-4.3359e-06	-5.7751e-06	-0.000107	-0.00016	-0.000315	-0.000349	-0.000379	-0.000445	-0.000457	-0.000575	-0.000589	-0.000618	-0.000545	-0.000267	0.000204	0.000842	0.00159	0.00201	0.00209	0.00183	0.00138	0.000901	0.000612	0.000406	0.00022	0.000115	0.000101	9.109e-05	5.5773e-05	3.3273e-05	3.2871e-05	1.8029e-05	-2.5963e-05	1.9471e-05	1.3795e-05
	2.4427	0.000466	0.000275	0.000135	4.4195e-05	5.3793e-05	5.9426e-06	3.4729e-06	5.6615e-06	-0.000102	-0.00017	-0.000289	-0.000312	-0.000368	-0.000413	-0.000437	-0.000509	-0.000577	-0.000621	-0.000523	-0.000273	0.000205	0.000843	0.00159	0.00197	0.00209	0.00183	0.0014	0.000894	0.000614	0.000398	0.000205	0.000134	0.000114	8.5981e-05	6.7285e-05	6.2343e-05	4.3198e-05	2.5389e-05	-8.5735e-06	2.5575e-05	3.2044e-05
	2.4827	0.00046	0.000258	0.000127	5.4299e-05	4.679e-05	2.1194e-05	-1.9954e-05	1.8432e-06	-9.2975e-05	-0.000157	-0.000286	-0.000322	-0.000367	-0.000442	-0.000457	-0.000511	-0.000554	-0.000608	-0.000553	-0.000298	0.000189	0.000825	0.00157	0.00193	0.00203	0.0018	0.00136	0.000893	0.000605	0.000387	0.000211	0.000137	0.000113	8.8528e-05	6.9847e-05	1.742e-05	2.5117e-05	2.7841e-05	-3.6022e-06	2.1913e-05	-1.4874e-05
	2.5227	0.000465	0.000278	0.000117	8.014e-05	4.3293e-05	1.6103e-05	-9.5477e-06	3.1214e-06	-0.000105	-0.000147	-0.000278	-0.000314	-0.000342	-0.000437	-0.000442	-0.00052	-0.000565	-0.000573	-0.000544	-0.000278	0.000204	0.000823	0.00153	0.0019	0.00201	0.00179	0.00135	0.000892	0.000587	0.000349	0.000184	0.000136	8.3628e-05	9.6197e-05	9.6985e-06	4.2025e-06	3.287e-05	-1.0171e-05	-9.8193e-06	1.1493e-06	2.032e-05
	2.5627	0.000458	0.000267	9.6211e-05	4.1944e-05	4.4472e-05	1.2287e-05	-1.2147e-05	-1.467e-05	-0.000108	-0.000149	-0.000271	-0.000321	-0.00033	-0.000419	-0.000431	-0.000483	-0.00053	-0.000527	-0.000537	-0.000247	0.000202	0.000807	0.00148	0.00187	0.00196	0.00176	0.00135	0.000874	0.000575	0.000353	0.000197	0.000157	0.000113	0.000118	3.7848e-05	5.5743e-05	2.1251e-05	3.3109e-06	8.8175e-06	3.6567e-05	1.7702e-05
	2.6027	0.000428	0.000247	0.000101	8.3514e-05	6.3123e-05	-1.6819e-06	1.5187e-05	-1.4669e-05	-6.7025e-05	-0.000145	-0.000269	-0.000332	-0.000352	-0.000426	-0.000406	-0.000496	-0.000511	-0.000549	-0.000523	-0.000275	0.000195	0.000757	0.00144	0.00184	0.00196	0.00174	0.00132	0.00086	0.000551	0.000343	0.000209	0.000121	0.000114	8.2138e-05	5.1929e-05	2.9312e-05	1.3504e-05	-1.3855e-05	-3.4656e-05	2.9245e-05	-3.1512e-06
	2.6427	0.000432	0.000218	0.000119	9.3623e-05	5.729e-05	-6.7716e-06	1.9099e-05	-3.3736e-05	-6.113e-05	-0.000117	-0.000263	-0.000284	-0.00034	-0.00039	-0.000387	-0.000484	-0.000494	-0.000564	-0.00052	-0.000246	0.00017	0.000774	0.00141	0.00184	0.00193	0.00173	0.00132	0.00084	0.000552	0.000344	0.000216	0.00015	0.000117	7.4463e-05	5.833e-05	3.9884e-05	2.7704e-05	2.0911e-06	-2.0997e-05	1.7033e-05	1.2493e-05
	2.6827	0.0004	0.000222	0.000104	7.9017e-05	4.2138e-05	1.2288e-05	8.6773e-06	-5.0256e-05	-7.1746e-05	-0.000118	-0.000262	-0.000332	-0.000341	-0.000413	-0.000392	-0.000473	-0.000522	-0.00056	-0.000502	-0.000255	0.000142	0.000736	0.00136	0.0018	0.00186	0.00168	0.00127	0.000864	0.000531	0.000336	0.000177	0.00015	0.000111	8.7253e-05	5.3208e-05	5.0456e-05	2.6412e-05	6.9991e-06	-1.975e-05	3.6567e-05	9.884e-06
	2.7227	0.00041	0.000224	0.000122	8.8007e-05	3.6298e-05	2.8807e-05	-1.4755e-05	-2.6113e-05	-6.8206e-05	-0.000138	-0.000249	-0.000326	-0.000317	-0.000413	-0.000389	-0.000505	-0.000514	-0.000536	-0.000525	-0.000265	0.000173	0.00075	0.00135	0.00176	0.00187	0.00168	0.00124	0.000823	0.000541	0.000328	0.000149	0.000122	9.0219e-05	7.7021e-05	4.0409e-05	4.1208e-05	1.8667e-05	1.4363e-05	-3.5898e-05	2.6796e-05	3.8558e-05
	2.7627	0.00041	0.000224	9.5095e-05	7.6772e-05	5.9633e-05	-1.6939e-05	-1.9957e-05	-2.1025e-05	-5.5232e-05	-9.0689e-05	-0.000237	-0.000312	-0.000317	-0.000375	-0.00037	-0.000483	-0.000505	-0.000546	-0.000519	-0.000252	0.000159	0.000759	0.00135	0.00172	0.00181	0.00163	0.00126	0.000825	0.000541	0.000333	0.000188	0.000117	0.000134	7.1908e-05	2.8894e-05	4.6489e-05	2.7705e-05	1.1901e-05	-1.7267e-05	1.4586e-05	5.0297e-05
	2.8027	0.000371	0.000236	6.8286e-05	7.1152e-05	2.1135e-05	4.6631e-06	1.1277e-05	-6.9319e-05	-5.877e-05	-0.000108	-0.000218	-0.000328	-0.000319	-0.000352	-0.000367	-0.000476	-0.000525	-0.000516	-0.000529	-0.000252	0.000164	0.000728	0.00132	0.00172	0.00178	0.00162	0.00125	0.000784	0.000531	0.000331	0.000192	0.000122	0.000127	8.5975e-05	4.2973e-05	3.8559e-05	4.7071e-05	8.2184e-06	-1.8509e-05	2.924e-05	3.5956e-05
	2.8427	0.000399	0.000232	0.000116	8.2389e-05	3.1631e-05	2.3723e-05	2.1647e-06	-5.2796e-05	-5.5234e-05	-0.000108	-0.000239	-0.000299	-0.000292	-0.00032	-0.000374	-0.000456	-0.000492	-0.000499	-0.000495	-0.000226	0.000166	0.000737	0.00134	0.0017	0.00179	0.0016	0.00122	0.000801	0.000522	0.000294	0.000205	0.000125	0.000103	9.8758e-05	6.4726e-05	2.6666e-05	1.9953e-05	3.5198e-05	-3.5994e-06	1.8247e-05	1.7701e-05
	2.8827	0.000357	0.000229	0.000114	9.3621e-05	1.9968e-05	9.7466e-06	9.982e-06	-4.2632e-05	-7.1744e-05	-0.000125	-0.000234	-0.000247	-0.000287	-0.000378	-0.000368	-0.000461	-0.000478	-0.000527	-0.000519	-0.000219	0.000124	0.000709	0.00128	0.00168	0.00172	0.00158	0.00116	0.000783	0.000507	0.000302	0.000203	0.00011	0.00011	7.3192e-05	4.8086e-05	2.6662e-05	1.7373e-05	2.171e-05	-3.9626e-05	1.3361e-05	1.1184e-05
	2.9227	0.000343	0.000193	0.000126	7.9022e-05	1.6466e-05	1.1024e-05	4.7707e-06	-2.6109e-05	-6.939e-05	-0.000107	-0.000209	-0.000272	-0.00027	-0.000371	-0.000344	-0.000435	-0.000464	-0.000514	-0.000492	-0.000227	9.355e-05	0.0007	0.00127	0.00163	0.00171	0.00158	0.00116	0.000761	0.000477	0.00029	0.00019	9.5091e-05	8.3633e-05	9.1081e-05	4.8093e-05	5.3102e-05	-1.9914e-06	1.8032e-05	-3.4654e-05	2.0691e-05	1.9013e-05
	2.9627	0.000346	0.000211	8.7274e-05	5.6549e-05	4.9132e-05	3.5162e-05	9.9775e-06	-4.8985e-05	-6.703e-05	-0.000115	-0.000193	-0.000243	-0.000266	-0.000366	-0.000345	-0.000443	-0.000466	-0.000487	-0.000474	-0.000272	0.000141	0.000674	0.00126	0.00161	0.00167	0.00153	0.00116	0.000766	0.000495	0.000294	0.000206	0.000104	9.6809e-05	0.000109	7.8804e-05	1.3451e-05	2.8992e-05	1.3121e-05	-2.7206e-05	2.5578e-05	4.6382e-05
	3.0027	0.000304	0.000224	0.000112	7.0029e-05	4.8116e-06	-2.9539e-06	8.6601e-07	-1.5945e-05	-6.231e-05	-0.00014	-0.000215	-0.000239	-0.000272	-0.00037	-0.000348	-0.000425	-0.000464	-0.00051	-0.000505	-0.000254	0.000122	0.000648	0.00121	0.00156	0.00164	0.00151	0.00113	0.000743	0.000467	0.000275	0.000172	9.7569e-05	7.1766e-05	6.8071e-05	1.8654e-05	2.4021e-05	1.479e-05	1.1899e-05	-4.8324e-05	6.0378e-06	2.9434e-05
	3.0427	0.000336	0.000205	0.000145	9.0256e-05	4.4466e-05	1.8642e-05	8.6683e-06	-4.0087e-05	-3.8718e-05	-9.529e-05	-0.000206	-0.000251	-0.000245	-0.000336	-0.000333	-0.000433	-0.000441	-0.000473	-0.000479	-0.000238	9.8284e-05	0.000657	0.0012	0.00158	0.00163	0.00149	0.00113	0.00074	0.000476	0.000304	0.000198	8.0217e-05	0.000103	8.3419e-05	5.8324e-05	4.1201e-05	1.8796e-06	3.1518e-05	-2.3479e-05	2.9239e-05	1.6407e-05
[truncated: 36 more rows]

## Sheet: Figure 3b_left
Figure 3b		Current, nA
	Time, s	-100	-80	-60	-40	-20	0	20	40	60	80
[truncated: 7,800 more rows]

## Sheet: Figure 3b_right 
Figure 3c		Current, nA
[truncated: 7,801 more rows]

## Sheet: Figure 3c 
Figure 3c	Sodium
[truncated: 11 more rows]

## Sheet: Figure 3d 
Figure 3d
[truncated: 15 more rows]

[truncated: 15 more sheets: Figure 3e_left , Figure 3e_right , Figure 3g , Fugure 3h   , Figure 3i , Figure 3j, Figure 4, Figure 6c, SF2, SF3, SF4a, SF4b, SF5, SF6, SF11d]
